# Supplementary material for: Genome mining of Streptomyces scabrisporus NF3 reveals symbiotic features including genes related to plant interactions
Source: PLoS One. 2018 Feb 15;13(2):e0192618. doi: 10.1371/journal.pone.0192618 (PMC5813959; doi:10.1371/journal.pone.0192618)
Supplement: S1 Table — a. PATRIC annotation data and supplementary analyses summary: PSORTb, SignalP, PHI hit (virulence), PFAM hmm domain, PFAM superfamily, CAZymes families BESC (PFAM based), CAZymes annotation BESC (PFAM based), CAZymes families dbCAN (HMM based), CAZymes description. b. RAST annotations for the Streptomyces scabrisporus NF3 genome. c. PFAM annotations for the Streptomyces scabrisporus NF3 genome. d. Unique gene families (FIGfam) for the Streptomyces scabrisporus NF3 genome. e. Secreted unique proteins for Streptomyces scabrisporus NF3 as resulting from the comparative proteomes analysis. f. KEGG mapping for secondary metabolites pathways in Streptomyces scabrisporus NF3. g. Proteome comparisons for Streptomyces scabrisporus strains NF3 and DSM 41855. h. All selected genomes, determination of OG. i. CAZymes classification of genes of Streptomyces scabrisporus NF3. j. CAZymes unique for the Streptomyces scabrisporus NF3 genome. k. Detection of secondary metabolite clusters using automated engines: AntiSMASH results. l. Detection of secondary metabolite clusters using automated engines: BAGEL3 results. m. Positive BLAST results for genes from the Streptomyces scabrisporus NF3 genome in the PHI virulence database. n. Antibiotic resistance genes recognized in the Streptomyces scabrisporus NF3 genome. o. Genes annotated as chitinases in the Streptomyces scabrisporus NF3 genome. p. Enrichment analysis for genes belonging to PFAM families with annotations including: polyketide, non-ribosomal, bacteriocin, lantipeptide, spermidine, indole, phytoene, chitin, chitinase, siderophore, choosing families with more than 2 members and more than 3 genomes. The results of the bacteriocin presence in the first column were obtained with Bagel3. (XLSX) [file pone.0192618.s002.xlsx]

## Sheet: a.PATRIC Annotation
PATRIC data															Extra analyses
PATRIC ID	Contig	Feature ID	Feature Type	SM clusters	Start	End	NT Length	Strand	FIGfam ID	AA Length	Product	Best hit in SS DSM41855	hit identity	hit coverage	PSORTb	SignalP	PHI hit (virulence)	PFAM hmm domain	PFAM superfamily	CAZymes families BESC (PFAM based)	CAZymes annotation BESC (PFAM based)	CAZymes families dbCAN (HMM based)	CAZymes Description
fig|85011.4.PEG.1	1	PATRIC.85011.4.85011.4.con.0001.CDS.1.363.fwd	CDS		1	363	363	+		120	hypothetical protein	0	0	0	Cytoplasmic	'NO'	#N/A	#N/A	#N/A	#N/A	#N/A	#N/A	#N/A
fig|85011.4.PEG.2	1	PATRIC.85011.4.85011.4.con.0001.CDS.510.866.rev	CDS		510	866	357	-		118	hypothetical protein	uni (->)	0.465	0.65	Cytoplasmic	'NO'	#N/A	#N/A	#N/A	#N/A	#N/A	#N/A	#N/A
fig|85011.4.PEG.3	1	PATRIC.85011.4.85011.4.con.0001.CDS.863.1315.rev	CDS		863	1315	453	-		150	hypothetical protein	0	0		Unknown	'NO'	#N/A	#N/A	#N/A	#N/A	#N/A	#N/A	#N/A
fig|85011.4.PEG.4	1	PATRIC.85011.4.85011.4.con.0001.CDS.1366.2487.rev	CDS		1366	2487	1122	-		373	hypothetical protein	0	0	0	Cytoplasmic	'NO'	#N/A	#N/A	#N/A	#N/A	#N/A	#N/A	#N/A
fig|85011.4.PEG.5	1	PATRIC.85011.4.85011.4.con.0001.CDS.2519.3967.rev	CDS		2519	3967	1449	-	FIG00638284	482	hypothetical protein	0	0	0	Cytoplasmic	'NO'	#N/A	#N/A	#N/A	#N/A	#N/A	#N/A	#N/A
fig|85011.4.PEG.6	1	PATRIC.85011.4.85011.4.con.0001.CDS.4028.4234.fwd	CDS		4028	4234	207	+		68	hypothetical protein	0	0	0	Cytoplasmic	'NO'	#N/A	#N/A	#N/A	#N/A	#N/A	#N/A	#N/A
fig|85011.4.PEG.7	1	PATRIC.85011.4.85011.4.con.0001.CDS.4292.4837.fwd	CDS		4292	4837	546	+		181	hypothetical protein	uni (->)	0.56	0.392	Unknown	'NO'	#N/A	#N/A	#N/A	#N/A	#N/A	#N/A	#N/A
fig|85011.4.PEG.8	1	PATRIC.85011.4.85011.4.con.0001.CDS.4905.5870.fwd	CDS		4905	5870	966	+	FIG01729083	321	ATP/GTP-binding protein	bi (<->)	0.728	0.97	Cytoplasmic	'NO'	#N/A	#N/A	#N/A	#N/A	#N/A	#N/A	#N/A
fig|85011.4.PEG.9	1	PATRIC.85011.4.85011.4.con.0001.CDS.6292.6444.rev	CDS		6292	6444	153	-		50	hypothetical protein	0	0	0	Unknown	'NO'	#N/A	#N/A	#N/A	#N/A	#N/A	#N/A	#N/A
fig|85011.4.PEG.10	1	PATRIC.85011.4.85011.4.con.0001.CDS.6550.7128.rev	CDS		6550	7128	579	-	FIG00638284	192	hypothetical protein	bi (<->)	0.724	0.995	Unknown	'NO'	#N/A	#N/A	#N/A	#N/A	#N/A	#N/A	#N/A
fig|85011.4.PEG.11	1	PATRIC.85011.4.85011.4.con.0001.CDS.7128.7847.rev	CDS		7128	7847	720	-		239	hypothetical protein	bi (<->)	0.899	0.996	Cytoplasmic	'NO'	#N/A	#N/A	#N/A	#N/A	#N/A	#N/A	#N/A
fig|85011.4.PEG.12	1	PATRIC.85011.4.85011.4.con.0001.CDS.7844.8620.rev	CDS		7844	8620	777	-	FIG00008370	258	Creatinine amidohydrolase (EC 3.5.2.10)	bi (<->)	0.888	0.996	Cytoplasmic	'NO'	#N/A	#N/A	#N/A	#N/A	#N/A	#N/A	#N/A
fig|85011.4.PEG.13	1	PATRIC.85011.4.85011.4.con.0001.CDS.8617.9513.rev	CDS		8617	9513	897	-		298	UDP-glucose 4-epimerase (EC 5.1.3.2)	bi (<->)	0.814	0.963	Cytoplasmic	'NO'	#N/A	#N/A	#N/A	#N/A	#N/A	#N/A	#N/A
fig|85011.4.PEG.14	1	PATRIC.85011.4.85011.4.con.0001.CDS.9510.10949.rev	CDS		9510	10949	1440	-	FIG00638284	479	hypothetical protein	bi (<->)	0.935	0.975	CytoplasmicMembrane	'NO'	#N/A	#N/A	#N/A	#N/A	#N/A	#N/A	#N/A
fig|85011.4.PEG.15	1	PATRIC.85011.4.85011.4.con.0001.CDS.11021.12682.rev	CDS		11021	12682	1662	-	FIG01401293	553	Acetohydroxy acid synthase	bi (<->)	0.903	0.945	Cytoplasmic	'NO'	#N/A	#N/A	#N/A	#N/A	#N/A	#N/A	#N/A
fig|85011.4.PEG.16	1	PATRIC.85011.4.85011.4.con.0001.CDS.12679.13641.rev	CDS		12679	13641	963	-	FIG00052802	320	Guanidinobutyrase (EC 3.5.3.7)	uni (->)	0.677	0.966	Cytoplasmic	'NO'	#N/A	#N/A	#N/A	#N/A	#N/A	#N/A	#N/A
fig|85011.4.PEG.17	1	PATRIC.85011.4.85011.4.con.0001.CDS.13904.15571.fwd	CDS		13904	15571	1668	+		555	FIG01122716: hypothetical protein	bi (<->)	0.824	0.957	CytoplasmicMembrane	'NO'	#N/A	#N/A	#N/A	#N/A	#N/A	#N/A	#N/A
fig|85011.4.PEG.18	1	PATRIC.85011.4.85011.4.con.0001.CDS.15587.16318.fwd	CDS		15587	16318	732	+	FIG00638284	243	Aldehyde dehydrogenase (EC 1.2.1.3)	0	0	0	Cytoplasmic	'NO'	#N/A	#N/A	#N/A	#N/A	#N/A	#N/A	#N/A
fig|85011.4.PEG.19	1	PATRIC.85011.4.85011.4.con.0001.CDS.16858.17502.fwd	CDS		16858	17502	645	+		214	hypothetical protein	0	0	0	Cytoplasmic	'NO'	#N/A	#N/A	#N/A	#N/A	#N/A	#N/A	#N/A
fig|85011.4.PEG.20	1	PATRIC.85011.4.85011.4.con.0001.CDS.17733.18287.fwd	CDS		17733	18287	555	+		184	hypothetical protein	uni (->)	0.821	0.913	Cytoplasmic	'NO'	#N/A	#N/A	#N/A	#N/A	#N/A	#N/A	#N/A
fig|85011.4.PEG.21	1	PATRIC.85011.4.85011.4.con.0001.CDS.18364.19164.rev	CDS		18364	19164	801	-		266	hypothetical protein	uni (->)	0.802	0.967	Cytoplasmic	'NO'	#N/A	#N/A	#N/A	#N/A	#N/A	#N/A	#N/A
fig|85011.4.PEG.22	1	PATRIC.85011.4.85011.4.con.0001.CDS.19167.20141.rev	CDS		19167	20141	975	-		324	hypothetical protein	uni (->)	0.833	0.949	Cytoplasmic	'NO'	#N/A	#N/A	#N/A	#N/A	#N/A	#N/A	#N/A
fig|85011.4.PEG.23	1	PATRIC.85011.4.85011.4.con.0001.CDS.20141.20356.rev	CDS		20141	20356	216	-		71	hypothetical protein	uni (->)	0.831	0.986	CytoplasmicMembrane	'NO'	#N/A	#N/A	#N/A	#N/A	#N/A	#N/A	#N/A
fig|85011.4.PEG.24	1	PATRIC.85011.4.85011.4.con.0001.CDS.20409.21179.fwd	CDS		20409	21179	771	+		256	hypothetical protein	0	0	0	Cytoplasmic	'NO'	#N/A	#N/A	#N/A	#N/A	#N/A	#N/A	#N/A
fig|85011.4.PEG.25	1	PATRIC.85011.4.85011.4.con.0001.CDS.21272.21445.rev	CDS		21272	21445	174	-		57	hypothetical protein	0	0	0	Extracellular	'NO'	#N/A	#N/A	#N/A	#N/A	#N/A	#N/A	#N/A
fig|85011.4.PEG.26	1	PATRIC.85011.4.85011.4.con.0001.CDS.21447.21563.fwd	CDS		21447	21563	117	+		38	hypothetical protein	0	0	0	Extracellular	'NO'	#N/A	#N/A	#N/A	#N/A	#N/A	#N/A	#N/A
fig|85011.4.PEG.27	1	PATRIC.85011.4.85011.4.con.0001.CDS.21757.22449.fwd	CDS		21757	22449	693	+		230	hypothetical protein	0	0	0	CytoplasmicMembrane	'NO'	#N/A	#N/A	#N/A	#N/A	#N/A	#N/A	#N/A
fig|85011.4.PEG.28	1	PATRIC.85011.4.85011.4.con.0001.CDS.22770.23006.fwd	CDS		22770	23006	237	+	FIG00051439	78	DNA ligase (NAD(+)) (EC 6.5.1.2)	0	0	0	Unknown	'NO'	#N/A	#N/A	#N/A	#N/A	#N/A	#N/A	#N/A
fig|85011.4.PEG.29	1	PATRIC.85011.4.85011.4.con.0001.CDS.23206.23814.fwd	CDS		23206	23814	609	+		202	hypothetical protein	uni (->)	0.319	0.814	Cytoplasmic	'NO'	#N/A	#N/A	#N/A	#N/A	#N/A	#N/A	#N/A
fig|85011.4.PEG.30	1	PATRIC.85011.4.85011.4.con.0001.CDS.24006.24512.rev	CDS		24006	24512	507	-		168	hypothetical protein	uni (->)	0.811	0.994	Cytoplasmic	'NO'	#N/A	#N/A	#N/A	#N/A	#N/A	#N/A	#N/A
fig|85011.4.PEG.31	1	PATRIC.85011.4.85011.4.con.0001.CDS.24509.24874.rev	CDS		24509	24874	366	-		121	hypothetical protein	0	0	0	Unknown	'NO'	#N/A	#N/A	#N/A	#N/A	#N/A	#N/A	#N/A
fig|85011.4.PEG.32	1	PATRIC.85011.4.85011.4.con.0001.CDS.24886.25116.fwd	CDS		24886	25116	231	+		76	hypothetical protein	0	0	0	CytoplasmicMembrane	'NO'	#N/A	#N/A	#N/A	#N/A	#N/A	#N/A	#N/A
fig|85011.4.PEG.33	1	PATRIC.85011.4.85011.4.con.0001.CDS.25389.25610.rev	CDS		25389	25610	222	-		73	hypothetical protein	0	0	0	CytoplasmicMembrane	'NO'	#N/A	#N/A	#N/A	#N/A	#N/A	#N/A	#N/A
fig|85011.4.PEG.34	1	PATRIC.85011.4.85011.4.con.0001.CDS.25607.26449.rev	CDS		25607	26449	843	-		280	hypothetical protein	uni (->)	0.344	0.635	Extracellular	'NO'	#N/A	#N/A	#N/A	GH18	Peptidase_S8|CW_binding_2|CW_binding_2|CW_binding_2	#N/A	Carbohydrate binding domain. This family includes diverse carbohydrate binding domains./Glycosyl hydrolases family 18.
fig|85011.4.PEG.35	1	PATRIC.85011.4.85011.4.con.0001.CDS.26507.26674.rev	CDS		26507	26674	168	-		55	hypothetical protein	0	0	0	Unknown	'NO'	#N/A	#N/A	#N/A	#N/A	#N/A	#N/A	#N/A
fig|85011.4.PEG.36	1	PATRIC.85011.4.85011.4.con.0001.CDS.26941.27327.rev	CDS		26941	27327	387	-		128	hypothetical protein	0	0	0	CytoplasmicMembrane	'NO'	#N/A	#N/A	#N/A	#N/A	#N/A	#N/A	#N/A
fig|85011.4.PEG.37	1	PATRIC.85011.4.85011.4.con.0001.CDS.27417.28133.fwd	CDS		27417	28133	717	+	FIG00638284	238	hypothetical protein	0	0	0	Unknown	'NO'	#N/A	#N/A	#N/A	#N/A	#N/A	#N/A	#N/A
fig|85011.4.PEG.38	1	PATRIC.85011.4.85011.4.con.0001.CDS.28096.29067.rev	CDS		28096	29067	972	-	FIG00638284	323	hypothetical protein	0	0	0	CytoplasmicMembrane	'NO'	#N/A	#N/A	#N/A	#N/A	#N/A	#N/A	#N/A
fig|85011.4.PEG.39	1	PATRIC.85011.4.85011.4.con.0001.CDS.29150.29323.fwd	CDS		29150	29323	174	+		57	hypothetical protein	0	0	0	Unknown	'NO'	#N/A	#N/A	#N/A	#N/A	#N/A	#N/A	#N/A
fig|85011.4.PEG.40	1	PATRIC.85011.4.85011.4.con.0001.CDS.29551.31554.fwd	CDS		29551	31554	2004	+	FIG00638284	667	hypothetical protein	0	0	0	Cytoplasmic	'NO'	#N/A	#N/A	#N/A	#N/A	#N/A	#N/A	#N/A
fig|85011.4.PEG.41	1	PATRIC.85011.4.85011.4.con.0001.CDS.31682.32383.rev	CDS		31682	32383	702	-	FIG00638284	233	hypothetical protein	0	0	0	Cytoplasmic	'NO'	#N/A	#N/A	#N/A	#N/A	#N/A	#N/A	#N/A
fig|85011.4.PEG.42	1	PATRIC.85011.4.85011.4.con.0001.CDS.33027.33734.fwd	CDS		33027	33734	708	+		235	Transcriptional regulator, AraC family	bi (<->)	0.402	0.966	Cytoplasmic	'NO'	#N/A	#N/A	#N/A	#N/A	#N/A	#N/A	#N/A
fig|85011.4.PEG.43	1	PATRIC.85011.4.85011.4.con.0001.CDS.33995.35005.fwd	CDS		33995	35005	1011	+	FIG00945653	336	Aldo/keto reductase, SCO7087 family	uni (->)	0.696	0.811	Unknown	'NO'	#N/A	#N/A	#N/A	#N/A	#N/A	#N/A	#N/A
fig|85011.4.PEG.44	1	PATRIC.85011.4.85011.4.con.0001.CDS.35021.36346.fwd	CDS		35021	36346	1326	+	FIG00638284	441	hypothetical protein	0	0	0	Cytoplasmic	'NO'	#N/A	#N/A	#N/A	#N/A	#N/A	#N/A	#N/A
fig|85011.4.PEG.45	1	PATRIC.85011.4.85011.4.con.0001.CDS.36382.36585.rev	CDS		36382	36585	204	-		67	hypothetical protein	0	0	0	CytoplasmicMembrane	'NO'	#N/A	#N/A	#N/A	#N/A	#N/A	#N/A	#N/A
fig|85011.4.PEG.46	1	PATRIC.85011.4.85011.4.con.0001.CDS.36660.37427.rev	CDS		36660	37427	768	-		255	hypothetical protein	0	0	0	Cytoplasmic	'NO'	PHI:3091	#N/A	#N/A	#N/A	#N/A	#N/A	#N/A
fig|85011.4.PEG.47	1	PATRIC.85011.4.85011.4.con.0001.CDS.37674.37886.fwd	CDS		37674	37886	213	+		70	hypothetical protein	0	0	0	Unknown	'NO'	#N/A	#N/A	#N/A	#N/A	#N/A	#N/A	#N/A
fig|85011.4.PEG.48	1	PATRIC.85011.4.85011.4.con.0001.CDS.38072.38242.fwd	CDS		38072	38242	171	+	FIG00638284	56	putative membrane protein	uni (->)	0.946	0.982	CytoplasmicMembrane	'NO'	#N/A	#N/A	#N/A	#N/A	#N/A	#N/A	#N/A
fig|85011.4.PEG.49	1	PATRIC.85011.4.85011.4.con.0001.CDS.38821.40104.fwd	CDS		38821	40104	1284	+	FIG00638284	427	hypothetical protein	0	0	0	Cytoplasmic	'NO'	#N/A	#N/A	#N/A	#N/A	#N/A	#N/A	#N/A
fig|85011.4.PEG.50	1	PATRIC.85011.4.85011.4.con.0001.CDS.40464.41213.rev	CDS		40464	41213	750	-		249	hypothetical protein	uni (->)	0.293	0.781	Unknown	'NO'	#N/A	#N/A	#N/A	#N/A	#N/A	#N/A	#N/A
fig|85011.4.PEG.51	1	PATRIC.85011.4.85011.4.con.0001.CDS.41915.43078.fwd	CDS		41915	43078	1164	+	FIG00028203	387	DNA gyrase subunit B (EC 5.99.1.3)	uni (->)	0.446	0.539	Cytoplasmic	'NO'	#N/A	#N/A	#N/A	#N/A	#N/A	#N/A	#N/A
fig|85011.4.PEG.52	1	PATRIC.85011.4.85011.4.con.0001.CDS.43062.43319.fwd	CDS		43062	43319	258	+		85	hypothetical protein	0	0	0	CytoplasmicMembrane	'NO'	#N/A	#N/A	#N/A	#N/A	#N/A	#N/A	#N/A
fig|85011.4.PEG.53	1	PATRIC.85011.4.85011.4.con.0001.CDS.43524.44573.fwd	CDS		43524	44573	1050	+	FIG00638284	349	hypothetical protein	0	0	0	CytoplasmicMembrane	'NO'	#N/A	#N/A	#N/A	#N/A	#N/A	#N/A	#N/A
fig|85011.4.PEG.54	1	PATRIC.85011.4.85011.4.con.0001.CDS.44744.46735.rev	CDS		44744	46735	1992	-	FIG00638284	663	hypothetical protein	uni (->)	0.645	0.98	Cytoplasmic	'NO'	#N/A	#N/A	#N/A	#N/A	#N/A	#N/A	#N/A
fig|85011.4.PEG.55	1	PATRIC.85011.4.85011.4.con.0001.CDS.46732.46944.rev	CDS		46732	46944	213	-		70	hypothetical protein	0	0	0	Unknown	'NO'	#N/A	#N/A	#N/A	#N/A	#N/A	#N/A	#N/A
fig|85011.4.PEG.56	1	PATRIC.85011.4.85011.4.con.0001.CDS.46941.47780.rev	CDS	SM1	46941	47780	840	-	FIG01134384	279	FIG01134385: hypothetical protein	0	0	0	Cytoplasmic	'NO'	#N/A	#N/A	#N/A	#N/A	#N/A	#N/A	#N/A
fig|85011.4.PEG.57	1	PATRIC.85011.4.85011.4.con.0001.CDS.47908.48087.rev	CDS	SM1	47908	48087	180	-		59	hypothetical protein	0	0	0	Unknown	'NO'	#N/A	#N/A	#N/A	#N/A	#N/A	#N/A	#N/A
fig|85011.4.PEG.58	1	PATRIC.85011.4.85011.4.con.0001.CDS.48084.49304.rev	CDS	SM1	48084	49304	1221	-		406	Probable MFS-transporter	0	0	0	CytoplasmicMembrane	'NO'	#N/A	#N/A	#N/A	#N/A	#N/A	#N/A	#N/A
fig|85011.4.PEG.59	1	PATRIC.85011.4.85011.4.con.0001.CDS.49376.50404.fwd	CDS	SM1	49376	50404	1029	+	FIG00510130	342	Transcriptional regulator, AraC family	uni (->)	0.658	0.939	Cytoplasmic	'NO'	PHI:5369	#N/A	#N/A	GH39	HTH_18	#N/A	Helix-turn-helix domain. /GyrI-like small molecule binding domain. This family contains the small molecule binding domain of a number of different bacterial transcription activators. This family also contains DNA gyrase inhibitors. The GyrI superfamily contains a diad of the SHS2 module, adapted for small-molecule binding. The GyrI superfamily includes a family of secreted forms that is found onl…
fig|85011.4.PEG.60	1	PATRIC.85011.4.85011.4.con.0001.CDS.50637.51590.rev	CDS	SM1	50637	51590	954	-	FIG01108996	317	Transcriptional regulator, LysR family	uni (->)	0.324	0.768	Cytoplasmic	'NO'	PHI:5089	#N/A	#N/A	#N/A	#N/A	#N/A	#N/A
fig|85011.4.PEG.61	1	PATRIC.85011.4.85011.4.con.0001.CDS.51693.52721.fwd	CDS	SM1	51693	52721	1029	+	FIG00005027	342	Putative oxidoreductase YncB	uni (->)	0.477	0.979	CytoplasmicMembrane	'NO'	#N/A	#N/A	#N/A	#N/A	#N/A	#N/A	#N/A
fig|85011.4.PEG.62	1	PATRIC.85011.4.85011.4.con.0001.CDS.53115.53591.rev	CDS	SM1	53115	53591	477	-		158	hypothetical protein	0	0	0	Cytoplasmic	'NO'	#N/A	#N/A	#N/A	#N/A	#N/A	#N/A	#N/A
fig|85011.4.PEG.63	1	PATRIC.85011.4.85011.4.con.0001.CDS.53588.53704.rev	CDS	SM1	53588	53704	117	-		38	hypothetical protein	0	0	0	Extracellular	'NO'	#N/A	#N/A	#N/A	#N/A	#N/A	#N/A	#N/A
fig|85011.4.PEG.64	1	PATRIC.85011.4.85011.4.con.0001.CDS.53796.54203.rev	CDS	SM1	53796	54203	408	-		135	hypothetical protein	0	0	0	Unknown	'YES' Cleavage site between pos. 28 and 29: AQA-AP	#N/A	#N/A	#N/A	#N/A	#N/A	#N/A	#N/A
fig|85011.4.PEG.65	1	PATRIC.85011.4.85011.4.con.0001.CDS.54483.54638.fwd	CDS	SM1	54483	54638	156	+		51	hypothetical protein	0	0	0	Unknown	'NO'	#N/A	#N/A	#N/A	#N/A	#N/A	#N/A	#N/A
fig|85011.4.PEG.66	1	PATRIC.85011.4.85011.4.con.0001.CDS.54635.54805.fwd	CDS	SM1	54635	54805	171	+		56	hypothetical protein	0	0	0	Unknown	'NO'	#N/A	#N/A	#N/A	#N/A	#N/A	#N/A	#N/A
fig|85011.4.PEG.67	1	PATRIC.85011.4.85011.4.con.0001.CDS.55032.55718.rev	CDS	SM1	55032	55718	687	-	FIG00638284	228	hypothetical protein	bi (<->)	0.496	0.968	Cytoplasmic	'NO'	#N/A	#N/A	#N/A	#N/A	#N/A	#N/A	#N/A
fig|85011.4.PEG.68	1	PATRIC.85011.4.85011.4.con.0001.CDS.55895.57286.fwd	CDS	SM1	55895	57286	1392	+		463	hypothetical protein	0	0	0	Cellwall	'NO'	#N/A	#N/A	#N/A	#N/A	#N/A	#N/A	#N/A
fig|85011.4.PEG.69	1	PATRIC.85011.4.85011.4.con.0001.CDS.57612.58217.fwd	CDS	SM1	57612	58217	606	+	FIG00638284	201	FIG01127558: hypothetical protein	uni (->)	0.297	0.989	Cytoplasmic	'NO'	#N/A	#N/A	#N/A	#N/A	#N/A	#N/A	#N/A
fig|85011.4.PEG.70	1	PATRIC.85011.4.85011.4.con.0001.CDS.58237.59754.rev	CDS	SM1	58237	59754	1518	-	FIG01336027	505	Carboxylesterase, type B	uni (->)	0.361	0.95	Cytoplasmic	'NO'	#N/A	COesterase	Alpha/Beta hydrolase fold	CE10	COesterase	CE10	alpha/beta hydrolase fold. This catalytic domain is found in a very wide range of enzymes.
fig|85011.4.PEG.71	1	PATRIC.85011.4.85011.4.con.0001.CDS.60037.61383.fwd	CDS	SM1	60037	61383	1347	+		448	Anthranilate synthase, aminase component (EC 4.1.3.27)	bi (<->)	0.495	0.899	Cytoplasmic	'NO'	#N/A	#N/A	#N/A	#N/A	#N/A	#N/A	#N/A
fig|85011.4.PEG.72	1	PATRIC.85011.4.85011.4.con.0001.CDS.61464.62525.rev	CDS	SM1	61464	62525	1062	-	FIG00638284	353	hypothetical protein	0	0	0	Cytoplasmic	'NO'	#N/A	#N/A	#N/A	#N/A	#N/A	#N/A	#N/A
fig|85011.4.PEG.73	1	PATRIC.85011.4.85011.4.con.0001.CDS.62578.63438.rev	CDS	SM1	62578	63438	861	-	FIG00001622	286	Tryptophan 2,3-dioxygenase (EC 1.13.11.11)	uni (->)	0.389	0.842	Cytoplasmic	'NO'	#N/A	#N/A	#N/A	#N/A	#N/A	#N/A	#N/A
fig|85011.4.PEG.74	1	PATRIC.85011.4.85011.4.con.0001.CDS.63435.64991.rev	CDS	SM1	63435	64991	1557	-		518	S-adenosylhomocysteine deaminase (EC 3.5.4.28); Methylthioadenosine deaminase	uni (->)	0.275	0.948	Cytoplasmic	'NO'	#N/A	#N/A	#N/A	#N/A	#N/A	#N/A	#N/A
fig|85011.4.PEG.75	1	PATRIC.85011.4.85011.4.con.0001.CDS.64988.65305.rev	CDS	SM1	64988	65305	318	-		105	hypothetical protein	0	0	0	Unknown	'NO'	#N/A	#N/A	#N/A	#N/A	#N/A	#N/A	#N/A
fig|85011.4.PEG.76	1	PATRIC.85011.4.85011.4.con.0001.CDS.65389.66978.rev	CDS	SM1	65389	66978	1590	-	FIG00018699	529	Long-chain-fatty-acid--CoA ligase (EC 6.2.1.3)	uni (->)	0.538	0.967	Cytoplasmic	'NO'	#N/A	#N/A	#N/A	GT2	Glycos_transf_2|AMP-binding|AMP-binding_C|ketoacyl-synt|Ketoacyl-synt_C|Acyl_transf_1|Aminotran_3	#N/A	Histidine phosphatase superfamily (branch 1). The histidine phosphatase superfamily is so named because catalysis centres on a conserved His residue that is transiently phosphorylated during the catalytic cycle. Other conserved residues contribute to a 'phosphate pocket' and interact with the phospho group of substrate before, during and after its transfer to the His residue. Structure and sequen…
fig|85011.4.PEG.77	1	PATRIC.85011.4.85011.4.con.0001.CDS.66978.68015.rev	CDS	SM1	66978	68015	1038	-		345	hypothetical protein	0	0	0	Cytoplasmic	'NO'	#N/A	#N/A	#N/A	#N/A	#N/A	#N/A	#N/A
fig|85011.4.PEG.78	1	PATRIC.85011.4.85011.4.con.0001.CDS.68038.68703.rev	CDS	SM1	68038	68703	666	-		221	Tryptophan 2,3-dioxygenase (EC 1.13.11.11)	0	0	0	Cytoplasmic	'NO'	#N/A	#N/A	#N/A	#N/A	#N/A	#N/A	#N/A
fig|85011.4.PEG.79	1	PATRIC.85011.4.85011.4.con.0001.CDS.68700.69293.rev	CDS	SM1	68700	69293	594	-	FIG00638284	197	hypothetical protein	0	0	0	Unknown	'NO'	#N/A	#N/A	#N/A	#N/A	#N/A	#N/A	#N/A
fig|85011.4.PEG.80	1	PATRIC.85011.4.85011.4.con.0001.CDS.69295.70368.rev	CDS	SM1	69295	70368	1074	-	FIG00002920	357	2-keto-3-deoxy-D-arabino-heptulosonate-7-phosphate synthase I beta (EC 2.5.1.54)	bi (<->)	0.503	0.769	Cytoplasmic	'NO'	#N/A	DAHP_synth_1	Common phosphate binding-site TIM barrel superfamily	#N/A	#N/A	#N/A	#N/A
fig|85011.4.PEG.81	1	PATRIC.85011.4.85011.4.con.0001.CDS.70590.71477.rev	CDS	SM1	70590	71477	888	-		295	O-methyltransferase	bi (<->)	0.425	0.916	CytoplasmicMembrane	'NO'	#N/A	#N/A	#N/A	#N/A	#N/A	#N/A	#N/A
fig|85011.4.PEG.82	1	PATRIC.85011.4.85011.4.con.0001.CDS.71637.72647.fwd	CDS	SM1	71637	72647	1011	+	FIG00638284	336	hypothetical protein	uni (->)	0.453	0.991	CytoplasmicMembrane	'NO'	#N/A	#N/A	#N/A	#N/A	#N/A	#N/A	#N/A
fig|85011.4.PEG.83	1	PATRIC.85011.4.85011.4.con.0001.CDS.72761.74407.fwd	CDS	SM1	72761	74407	1647	+	FIG00638284	548	Efflux pump transporter of major facilitator superfamily (MFS)	uni (->)	0.518	0.973	CytoplasmicMembrane	'NO'	#N/A	#N/A	#N/A	#N/A	#N/A	#N/A	#N/A
fig|85011.4.PEG.84	1	PATRIC.85011.4.85011.4.con.0001.CDS.74546.75409.rev	CDS	SM1	74546	75409	864	-	FIG00016132	287	putative esterase	bi (<->)	0.344	0.89	Cytoplasmic	'NO'	#N/A	#N/A	#N/A	CE10	Abhydrolase_3	CE10	alpha/beta hydrolase fold. This catalytic domain is found in a very wide range of enzymes.
fig|85011.4.PEG.85	1	PATRIC.85011.4.85011.4.con.0001.CDS.75487.78870.rev	CDS	SM1	75487	78870	3384	-	FIG00638284	1127	Transcriptional regulator, AfsR family	uni (->)	0.318	0.825	CytoplasmicMembrane	'NO'	#N/A	#N/A	#N/A	GT4	NB-ARC	#N/A	Alpha/beta hydrolase family. This family contains alpha/beta hydrolase enzymes of diverse specificity./alpha/beta hydrolase fold. This catalytic domain is found in a very wide range of enzymes.
fig|85011.4.PEG.86	1	PATRIC.85011.4.85011.4.con.0001.CDS.78985.80403.rev	CDS	SM1	78985	80403	1419	-	FIG01317963	472	Tryptophan halogenase	0	0	0	Cytoplasmic	'NO'	#N/A	Trp_halogenase	FAD/NAD(P)-binding Rossmann fold Superfamily	#N/A	#N/A	#N/A	#N/A
fig|85011.4.PEG.87	1	PATRIC.85011.4.85011.4.con.0001.CDS.80435.82003.rev	CDS	SM1	80435	82003	1569	-		522	Na+/H+ antiporter	uni (->)	0.327	0.892	CytoplasmicMembrane	'NO'	#N/A	#N/A	#N/A	#N/A	#N/A	#N/A	#N/A
fig|85011.4.PEG.88	1	PATRIC.85011.4.85011.4.con.0001.CDS.82099.82650.rev	CDS	SM1	82099	82650	552	-	FIG00638284	183	hypothetical protein	uni (->)	0.361	0.754	Unknown	'NO'	#N/A	#N/A	#N/A	CE14	PIG-L|Flavin_Reduct	#N/A	Flavin reductase like domain. This is a flavin reductase family consisting of enzymes known to be flavin reductases as well as various oxidoreductase and monooxygenase components. VlmR is a flavin reductase that functions in a two-component enzyme system to provide isobutylamine N-hydroxylase with reduced flavin and may be involved in the synthesis of valanimycin. SnaC is a flavin reductase that …
fig|85011.4.PEG.89	1	PATRIC.85011.4.85011.4.con.0001.CDS.82682.84271.rev	CDS	SM1	82682	84271	1590	-	FIG01317963	529	Tryptophan halogenase	0	0	0	Cytoplasmic	'NO'	#N/A	Trp_halogenase	FAD/NAD(P)-binding Rossmann fold Superfamily	#N/A	#N/A	#N/A	#N/A
fig|85011.4.PEG.90	1	PATRIC.85011.4.85011.4.con.0001.CDS.84409.85599.rev	CDS	SM1	84409	85599	1191	-	FIG00001585	396	Kynureninase (EC 3.7.1.3)	uni (->)	0.552	0.896	Cytoplasmic	'NO'	#N/A	#N/A	#N/A	#N/A	#N/A	#N/A	#N/A
fig|85011.4.PEG.91	1	PATRIC.85011.4.85011.4.con.0001.CDS.85619.87874.rev	CDS	SM1	85619	87874	2256	-	FIG00638284	751	Transcriptional regulator, AfsR family	uni (->)	0.321	0.633	Cytoplasmic	'NO'	#N/A	#N/A	#N/A	GT4	NB-ARC	#N/A	Alpha/beta hydrolase family. This family contains alpha/beta hydrolase enzymes of diverse specificity./alpha/beta hydrolase fold. This catalytic domain is found in a very wide range of enzymes.
fig|85011.4.PEG.92	1	PATRIC.85011.4.85011.4.con.0001.CDS.88446.88790.fwd	CDS		88446	88790	345	+		114	hypothetical protein	0	0	0	CytoplasmicMembrane	'YES' Cleavage site between pos. 40 and 41: AQA-AE	#N/A	#N/A	#N/A	#N/A	#N/A	#N/A	#N/A
fig|85011.4.PEG.93	1	PATRIC.85011.4.85011.4.con.0001.CDS.89738.89962.rev	CDS		89738	89962	225	-	FIG00010844	74	hypothetical protein	0	0	0	Cytoplasmic	'NO'	#N/A	#N/A	#N/A	#N/A	#N/A	#N/A	#N/A
fig|85011.4.PEG.94	1	PATRIC.85011.4.85011.4.con.0001.CDS.90005.90343.rev	CDS		90005	90343	339	-		112	hypothetical protein	0	0	0	Unknown	'NO'	#N/A	#N/A	#N/A	#N/A	#N/A	#N/A	#N/A
fig|85011.4.PEG.95	1	PATRIC.85011.4.85011.4.con.0001.CDS.90557.91420.rev	CDS		90557	91420	864	-	FIG00639501	287	Oxidoreductase, aldo/keto reductase family	uni (->)	0.763	0.336	Cytoplasmic	'NO'	#N/A	#N/A	#N/A	#N/A	#N/A	#N/A	#N/A
fig|85011.4.PEG.96	1	PATRIC.85011.4.85011.4.con.0001.CDS.91827.92441.rev	CDS		91827	92441	615	-		204	Mobile element protein	0	0	0	Cytoplasmic	'NO'	#N/A	#N/A	#N/A	#N/A	#N/A	#N/A	#N/A
fig|85011.4.PEG.97	1	PATRIC.85011.4.85011.4.con.0001.CDS.92452.92649.rev	CDS		92452	92649	198	-		65	hypothetical protein	0	0	0	Unknown	'NO'	#N/A	#N/A	#N/A	#N/A	#N/A	#N/A	#N/A
fig|85011.4.PEG.98	1	PATRIC.85011.4.85011.4.con.0001.CDS.92646.93404.rev	CDS		92646	93404	759	-		252	hypothetical protein	0	0	0	Cytoplasmic	'NO'	#N/A	#N/A	#N/A	#N/A	#N/A	#N/A	#N/A
fig|85011.4.PEG.99	1	PATRIC.85011.4.85011.4.con.0001.CDS.93401.93994.rev	CDS		93401	93994	594	-	FIG01307911	197	Phage integrase family protein	0	0	0	Unknown	'NO'	#N/A	#N/A	#N/A	#N/A	#N/A	#N/A	#N/A
fig|85011.4.PEG.100	1	PATRIC.85011.4.85011.4.con.0001.CDS.94502.96169.rev	CDS		94502	96169	1668	-	FIG01336027	555	Carboxylesterase, type B	bi (<->)	0.455	0.905	CytoplasmicMembrane	'YES' Cleavage site between pos. 41 and 42: AGA-LS	#N/A	COesterase	Alpha/Beta hydrolase fold	CE10	COesterase	CE10	alpha/beta hydrolase fold. This catalytic domain is found in a very wide range of enzymes.
fig|85011.4.PEG.101	1	PATRIC.85011.4.85011.4.con.0001.CDS.96294.97082.fwd	CDS		96294	97082	789	+		262	hypothetical protein	uni (->)	0.336	0.908	Unknown	'NO'	#N/A	#N/A	#N/A	#N/A	#N/A	#N/A	#N/A
fig|85011.4.PEG.102	1	PATRIC.85011.4.85011.4.con.0001.CDS.97213.97938.rev	CDS		97213	97938	726	-		241	hypothetical protein	uni (->)	0.318	0.96	Unknown	'NO'	#N/A	#N/A	#N/A	#N/A	#N/A	#N/A	#N/A
fig|85011.4.PEG.103	1	PATRIC.85011.4.85011.4.con.0001.CDS.97935.98477.rev	CDS		97935	98477	543	-	FIG00638284	180	hypothetical protein	bi (<->)	0.667	0.952	Cytoplasmic	'NO'	#N/A	#N/A	#N/A	#N/A	#N/A	#N/A	#N/A
fig|85011.4.PEG.104	1	PATRIC.85011.4.85011.4.con.0001.CDS.98872.99000.fwd	CDS		98872	99000	129	+		42	hypothetical protein	0	0	0	Unknown	'NO'	#N/A	#N/A	#N/A	#N/A	#N/A	#N/A	#N/A
fig|85011.4.PEG.105	1	PATRIC.85011.4.85011.4.con.0001.CDS.99049.99435.rev	CDS		99049	99435	387	-	FIG00638284	128	hypothetical protein	bi (<->)	0.845	0.441	CytoplasmicMembrane	'NO'	#N/A	#N/A	#N/A	#N/A	#N/A	#N/A	#N/A
fig|85011.4.PEG.106	1	PATRIC.85011.4.85011.4.con.0001.CDS.99518.100366.rev	CDS		99518	100366	849	-		282	Putative DNA-binding protein	uni (->)	0.44	0.949	Cytoplasmic	'NO'	#N/A	#N/A	#N/A	#N/A	#N/A	#N/A	#N/A
fig|85011.4.PEG.107	1	PATRIC.85011.4.85011.4.con.0001.CDS.100506.100772.fwd	CDS		100506	100772	267	+	FIG00638284	88	FIG00815925: hypothetical protein	0	0	0	Unknown	'NO'	#N/A	#N/A	#N/A	#N/A	#N/A	#N/A	#N/A
fig|85011.4.PEG.108	1	PATRIC.85011.4.85011.4.con.0001.CDS.100891.101649.fwd	CDS		100891	101649	759	+	FIG00621114	252	Short-chain dehydrogenase/reductase SDR	uni (->)	0.452	0.949	Cytoplasmic	'NO'	#N/A	#N/A	#N/A	GH92	Glyco_hydro_92|adh_short_C2	#N/A	short chain dehydrogenase. This family contains a wide variety of dehydrogenases./Enoyl-(Acyl carrier protein) reductase.
fig|85011.4.PEG.109	1	PATRIC.85011.4.85011.4.con.0001.CDS.101685.102575.fwd	CDS		101685	102575	891	+	FIG00621114	296	3-oxoacyl-[acyl-carrier protein] reductase (EC 1.1.1.100)	bi (<->)	0.4	0.961	Cytoplasmic	'YES' Cleavage site between pos. 46 and 47: ASA-AT	PHI:59	#N/A	#N/A	GH92	Glyco_hydro_92|adh_short_C2	#N/A	short chain dehydrogenase. This family contains a wide variety of dehydrogenases./Enoyl-(Acyl carrier protein) reductase.
fig|85011.4.PEG.110	1	PATRIC.85011.4.85011.4.con.0001.CDS.102736.103278.rev	CDS		102736	103278	543	-		180	Transposase	0	0	0	Cytoplasmic	'NO'	#N/A	#N/A	#N/A	#N/A	#N/A	#N/A	#N/A
fig|85011.4.PEG.111	1	PATRIC.85011.4.85011.4.con.0001.CDS.103391.103567.fwd	CDS		103391	103567	177	+		58	hypothetical protein	0	0	0	Unknown	'NO'	#N/A	#N/A	#N/A	#N/A	#N/A	#N/A	#N/A
fig|85011.4.PEG.112	1	PATRIC.85011.4.85011.4.con.0001.CDS.103679.104074.rev	CDS		103679	104074	396	-		131	hypothetical protein	0	0	0	Unknown	'NO'	#N/A	#N/A	#N/A	#N/A	#N/A	#N/A	#N/A
fig|85011.4.PEG.113	1	PATRIC.85011.4.85011.4.con.0001.CDS.104192.104599.rev	CDS		104192	104599	408	-		135	hypothetical protein	0	0	0	CytoplasmicMembrane	'NO'	#N/A	#N/A	#N/A	#N/A	#N/A	#N/A	#N/A
fig|85011.4.PEG.114	1	PATRIC.85011.4.85011.4.con.0001.CDS.104955.105125.rev	CDS		104955	105125	171	-		56	hypothetical protein	0	0	0	CytoplasmicMembrane	'NO'	#N/A	#N/A	#N/A	#N/A	#N/A	#N/A	#N/A
fig|85011.4.PEG.115	1	PATRIC.85011.4.85011.4.con.0001.CDS.105398.105739.fwd	CDS		105398	105739	342	+	FIG00003845	113	Transcriptional regulator, ArsR family	uni (->)	0.36	0.726	Cytoplasmic	'NO'	#N/A	#N/A	#N/A	#N/A	#N/A	#N/A	#N/A
fig|85011.4.PEG.116	1	PATRIC.85011.4.85011.4.con.0001.CDS.105743.106249.fwd	CDS		105743	106249	507	+	FIG01339319	168	Probable glutathione S-transferase-related transmembrane protein (EC 2.5.1.18)	0	0	0	Cytoplasmic	'NO'	#N/A	#N/A	#N/A	#N/A	#N/A	#N/A	#N/A
fig|85011.4.PEG.117	1	PATRIC.85011.4.85011.4.con.0001.CDS.106249.106869.fwd	CDS		106249	106869	621	+	FIG01424807	206	Bifunctional deaminase-reductase domain protein	uni (->)	0.41	0.734	Cytoplasmic	'NO'	#N/A	#N/A	#N/A	#N/A	#N/A	#N/A	#N/A
fig|85011.4.PEG.118	1	PATRIC.85011.4.85011.4.con.0001.CDS.106971.107918.fwd	CDS		106971	107918	948	+		315	Phenylalanine-4-hydroxylase (EC 1.14.16.1)	uni (->)	0.463	0.906	Cytoplasmic	'NO'	#N/A	#N/A	#N/A	#N/A	#N/A	#N/A	#N/A
fig|85011.4.PEG.119	1	PATRIC.85011.4.85011.4.con.0001.CDS.108045.108974.rev	CDS		108045	108974	930	-	FIG00001276	309	Flavodoxin reductases (ferredoxin-NADPH reductases) family 1; Vanillate O-demethylase oxidoreductase (EC 1.14.13.-)	bi (<->)	0.922	0.997	Cytoplasmic	'NO'	#N/A	#N/A	#N/A	#N/A	#N/A	#N/A	#N/A
fig|85011.4.PEG.120	1	PATRIC.85011.4.85011.4.con.0001.CDS.109011.109877.rev	CDS		109011	109877	867	-		288	2-hydroxy-6-oxo-6-phenylhexa-2,4-dienoate hydrolase (EC 3.7.1.-)	bi (<->)	0.934	0.997	Cytoplasmic	'NO'	#N/A	#N/A	#N/A	#N/A	#N/A	#N/A	#N/A
fig|85011.4.PEG.121	1	PATRIC.85011.4.85011.4.con.0001.CDS.109928.110803.rev	CDS		109928	110803	876	-	FIG00638284	291	hypothetical protein	bi (<->)	0.962	0.997	Unknown	'NO'	#N/A	#N/A	#N/A	#N/A	#N/A	#N/A	#N/A
fig|85011.4.PEG.122	1	PATRIC.85011.4.85011.4.con.0001.CDS.110825.111361.rev	CDS		110825	111361	537	-		178	Ortho-halobenzoate 1,2-dioxygenase beta-ISP protein OhbA	bi (<->)	0.916	0.994	Cytoplasmic	'NO'	#N/A	#N/A	#N/A	#N/A	#N/A	#N/A	#N/A
fig|85011.4.PEG.123	1	PATRIC.85011.4.85011.4.con.0001.CDS.111354.112652.rev	CDS		111354	112652	1299	-		432	Large subunit naph/bph dioxygenase	bi (<->)	0.958	0.998	Cytoplasmic	'NO'	PHI:3225	#N/A	#N/A	#N/A	#N/A	#N/A	#N/A
fig|85011.4.PEG.124	1	PATRIC.85011.4.85011.4.con.0001.CDS.113046.113855.fwd	CDS		113046	113855	810	+		269	Putative DNA-binding protein	bi (<->)	0.866	0.996	Cytoplasmic	'NO'	#N/A	#N/A	#N/A	#N/A	#N/A	#N/A	#N/A
fig|85011.4.PEG.125	1	PATRIC.85011.4.85011.4.con.0001.CDS.113954.114847.rev	CDS		113954	114847	894	-	FIG00638284	297	hypothetical protein	0	0	0	Unknown	'NO'	#N/A	#N/A	#N/A	#N/A	#N/A	#N/A	#N/A
fig|85011.4.PEG.126	1	PATRIC.85011.4.85011.4.con.0001.CDS.114927.115487.fwd	CDS		114927	115487	561	+	FIG00554417	186	hypothetical protein	uni (->)	0.347	0.565	Unknown	'NO'	#N/A	#N/A	#N/A	#N/A	#N/A	#N/A	#N/A
fig|85011.4.PEG.127	1	PATRIC.85011.4.85011.4.con.0001.CDS.115484.116227.fwd	CDS		115484	116227	744	+		247	arylmalonate decarboxylase	uni (->)	0.296	0.702	Cytoplasmic	'NO'	#N/A	#N/A	#N/A	#N/A	#N/A	#N/A	#N/A
fig|85011.4.PEG.128	1	PATRIC.85011.4.85011.4.con.0001.CDS.116310.117053.rev	CDS		116310	117053	744	-	FIG00006551	247	Branched-chain amino acid transport ATP-binding protein LivF (TC 3.A.1.4.1)	uni (->)	0.519	0.881	CytoplasmicMembrane	'NO'	PHI:1141	#N/A	#N/A	#N/A	#N/A	#N/A	#N/A
fig|85011.4.PEG.129	1	PATRIC.85011.4.85011.4.con.0001.CDS.117050.118975.rev	CDS		117050	118975	1926	-	FIG00020185	641	Branched-chain amino acid transport ATP-binding protein LivG (TC 3.A.1.4.1)	uni (->)	0.337	0.467	CytoplasmicMembrane	'NO'	PHI:1141	#N/A	#N/A	#N/A	#N/A	#N/A	#N/A
fig|85011.4.PEG.130	1	PATRIC.85011.4.85011.4.con.0001.CDS.118975.119829.rev	CDS		118975	119829	855	-	FIG00003435	284	High-affinity branched-chain amino acid transport system permease protein LivH (TC 3.A.1.4.1)	uni (->)	0.269	0.945	CytoplasmicMembrane	'NO'	#N/A	#N/A	#N/A	#N/A	#N/A	#N/A	#N/A
fig|85011.4.PEG.131	1	PATRIC.85011.4.85011.4.con.0001.CDS.119879.121141.rev	CDS		119879	121141	1263	-		420	Branched-chain amino acid ABC transporter, amino acid-binding protein (TC 3.A.1.4.1)	uni (->)	0.338	0.312	Unknown	'YES' Cleavage site between pos. 30 and 31: KGA-RP	#N/A	#N/A	#N/A	#N/A	#N/A	#N/A	#N/A
fig|85011.4.PEG.132	1	PATRIC.85011.4.85011.4.con.0001.CDS.121334.121957.rev	CDS		121334	121957	624	-	FIG00052647	207	N-carbamoylsarcosine amidase (EC 3.5.1.59)	uni (->)	0.379	0.701	Cytoplasmic	'NO'	#N/A	Isochorismatase	#N/A	#N/A	#N/A	#N/A	#N/A
fig|85011.4.PEG.133	1	PATRIC.85011.4.85011.4.con.0001.CDS.121954.123840.rev	CDS		121954	123840	1887	-	FIG00002013	628	N-methylhydantoinase B (EC 3.5.2.14)	uni (->)	0.349	0.957	Cytoplasmic	'NO'	#N/A	#N/A	#N/A	#N/A	#N/A	#N/A	#N/A
fig|85011.4.PEG.134	1	PATRIC.85011.4.85011.4.con.0001.CDS.123844.125943.rev	CDS		123844	125943	2100	-	FIG00001649	699	N-methylhydantoinase A (EC 3.5.2.14)	uni (->)	0.403	0.964	Cytoplasmic	'NO'	#N/A	#N/A	#N/A	#N/A	#N/A	#N/A	#N/A
fig|85011.4.PEG.135	1	PATRIC.85011.4.85011.4.con.0001.CDS.125986.127218.rev	CDS		125986	127218	1233	-	FIG00450481	410	L-carnitine dehydratase/bile acid-inducible protein F	uni (->)	0.372	0.961	Cytoplasmic	'NO'	#N/A	#N/A	#N/A	#N/A	#N/A	#N/A	#N/A
fig|85011.4.PEG.136	1	PATRIC.85011.4.85011.4.con.0001.CDS.127270.127917.rev	CDS		127270	127917	648	-	FIG00018699	215	hypothetical protein	uni (->)	0.32	0.889	Cytoplasmic	'NO'	#N/A	#N/A	#N/A	#N/A	#N/A	#N/A	#N/A
fig|85011.4.PEG.137	1	PATRIC.85011.4.85011.4.con.0001.CDS.128044.128934.fwd	CDS		128044	128934	891	+	FIG00000963	296	Pyruvate:Oxaloacetate transcarboxylase domain protein	uni (->)	0.431	0.87	Cytoplasmic	'NO'	#N/A	#N/A	#N/A	#N/A	#N/A	#N/A	#N/A
fig|85011.4.PEG.138	1	PATRIC.85011.4.85011.4.con.0001.CDS.128982.129659.rev	CDS		128982	129659	678	-		225	hypothetical protein	bi (<->)	0.327	0.889	Cytoplasmic	'NO'	#N/A	#N/A	#N/A	#N/A	#N/A	#N/A	#N/A
fig|85011.4.PEG.139	1	PATRIC.85011.4.85011.4.con.0001.CDS.129723.129923.fwd	CDS		129723	129923	201	+		66	hypothetical protein	0	0	0	CytoplasmicMembrane	'NO'	#N/A	#N/A	#N/A	#N/A	#N/A	#N/A	#N/A
fig|85011.4.PEG.140	1	PATRIC.85011.4.85011.4.con.0001.CDS.129999.131039.fwd	CDS		129999	131039	1041	+		346	hypothetical protein	bi (<->)	0.58	0.93	Unknown	'YES' Cleavage site between pos. 32 and 33: AQA-HP	#N/A	#N/A	#N/A	#N/A	#N/A	#N/A	#N/A
fig|85011.4.PEG.141	1	PATRIC.85011.4.85011.4.con.0001.CDS.131086.132105.fwd	CDS		131086	132105	1020	+		339	hypothetical protein	uni (->)	0.296	0.893	Cytoplasmic	'NO'	#N/A	#N/A	#N/A	GH39	HTH_18	#N/A	Helix-turn-helix domain. /GyrI-like small molecule binding domain. This family contains the small molecule binding domain of a number of different bacterial transcription activators. This family also contains DNA gyrase inhibitors. The GyrI superfamily contains a diad of the SHS2 module, adapted for small-molecule binding. The GyrI superfamily includes a family of secreted forms that is found onl…
fig|85011.4.PEG.142	1	PATRIC.85011.4.85011.4.con.0001.CDS.132171.133619.rev	CDS		132171	133619	1449	-	FIG00002008	482	Allantoinase (EC 3.5.2.5)	uni (->)	0.288	0.987	Cytoplasmic	'NO'	#N/A	#N/A	#N/A	#N/A	#N/A	#N/A	#N/A
fig|85011.4.PEG.143	1	PATRIC.85011.4.85011.4.con.0001.CDS.133702.134583.rev	CDS		133702	134583	882	-	FIG00022569	293	Transcriptional regulator, IclR family	uni (->)	0.366	0.808	Cytoplasmic	'NO'	#N/A	#N/A	#N/A	#N/A	#N/A	#N/A	#N/A
fig|85011.4.PEG.144	1	PATRIC.85011.4.85011.4.con.0001.CDS.134573.134920.rev	CDS		134573	134920	348	-		115	hypothetical protein	0	0	0	Unknown	'NO'	#N/A	#N/A	#N/A	#N/A	#N/A	#N/A	#N/A
fig|85011.4.PEG.145	1	PATRIC.85011.4.85011.4.con.0001.CDS.135115.136311.fwd	CDS		135115	136311	1197	+	FIG00450481	398	L-carnitine dehydratase/bile acid-inducible protein F	uni (->)	0.31	0.963	Cytoplasmic	'NO'	#N/A	#N/A	#N/A	#N/A	#N/A	#N/A	#N/A
fig|85011.4.PEG.146	1	PATRIC.85011.4.85011.4.con.0001.CDS.136412.137116.fwd	CDS		136412	137116	705	+		234	Putative cyclase	uni (->)	0.396	0.677	Cytoplasmic	'NO'	#N/A	#N/A	#N/A	#N/A	#N/A	#N/A	#N/A
fig|85011.4.PEG.147	1	PATRIC.85011.4.85011.4.con.0001.CDS.137109.138554.fwd	CDS		137109	138554	1446	+	FIG00433311	481	Immune-responsive protein 1	uni (->)	0.27	0.923	Cytoplasmic	'NO'	#N/A	MmgE_PrpD	#N/A	#N/A	#N/A	#N/A	#N/A
fig|85011.4.PEG.148	1	PATRIC.85011.4.85011.4.con.0001.CDS.138644.139504.rev	CDS		138644	139504	861	-	FIG00010100	286	Similar to citrate lyase beta chain, 3	bi (<->)	0.396	0.981	Cytoplasmic	'NO'	#N/A	#N/A	#N/A	#N/A	#N/A	#N/A	#N/A
fig|85011.4.PEG.149	1	PATRIC.85011.4.85011.4.con.0001.CDS.139501.139599.rev	CDS		139501	139599	99	-		32	hypothetical protein	0	0	0	Unknown	'NO'	#N/A	#N/A	#N/A	#N/A	#N/A	#N/A	#N/A
fig|85011.4.PEG.150	1	PATRIC.85011.4.85011.4.con.0001.CDS.139886.140929.fwd	CDS		139886	140929	1044	+	FIG01312984	347	Aliphatic amidase AmiE (EC 3.5.1.4)	bi (<->)	0.328	0.76	Cytoplasmic	'NO'	#N/A	#N/A	#N/A	#N/A	#N/A	#N/A	#N/A
fig|85011.4.PEG.151	1	PATRIC.85011.4.85011.4.con.0001.CDS.140926.142383.fwd	CDS		140926	142383	1458	+	FIG01292786	485	Aldehyde dehydrogenase (EC 1.2.1.3)	uni (->)	0.361	0.871	Cytoplasmic	'NO'	#N/A	#N/A	#N/A	#N/A	#N/A	#N/A	#N/A
fig|85011.4.PEG.152	1	PATRIC.85011.4.85011.4.con.0001.CDS.142465.142911.fwd	CDS		142465	142911	447	+		148	hypothetical protein	0	0	0	Cytoplasmic	'NO'	#N/A	#N/A	#N/A	#N/A	#N/A	#N/A	#N/A
fig|85011.4.PEG.153	1	PATRIC.85011.4.85011.4.con.0001.CDS.143120.144478.rev	CDS		143120	144478	1359	-	FIG00638284	452	hypothetical protein	uni (->)	0.317	0.372	CytoplasmicMembrane	'NO'	#N/A	#N/A	#N/A	#N/A	#N/A	#N/A	#N/A
fig|85011.4.PEG.154	1	PATRIC.85011.4.85011.4.con.0001.CDS.144538.145518.rev	CDS		144538	145518	981	-	FIG00638284	326	hypothetical protein	0	0	0	Unknown	'YES' Cleavage site between pos. 25 and 26: ALA-AA	#N/A	#N/A	#N/A	#N/A	#N/A	CE1	Putative esterase. This family contains Esterase D. However it is not clear if all members of the family have the same function. This family is related to the pfam00135 family.
fig|85011.4.PEG.155	1	PATRIC.85011.4.85011.4.con.0001.CDS.145576.145782.rev	CDS		145576	145782	207	-		68	hypothetical protein	0	0	0	Unknown	'NO'	#N/A	#N/A	#N/A	#N/A	#N/A	#N/A	#N/A
fig|85011.4.PEG.156	1	PATRIC.85011.4.85011.4.con.0001.CDS.145774.147621.fwd	CDS		145774	147621	1848	+	FIG00638284	615	Ferric siderophore transport system, periplasmic binding protein TonB	0	0	0	CytoplasmicMembrane	'NO'	#N/A	#N/A	#N/A	#N/A	#N/A	#N/A	#N/A
fig|85011.4.PEG.157	1	PATRIC.85011.4.85011.4.con.0001.CDS.147680.148372.fwd	CDS		147680	148372	693	+	FIG00638284	230	hypothetical protein	0	0	0	CytoplasmicMembrane	'NO'	#N/A	#N/A	#N/A	#N/A	#N/A	#N/A	#N/A
fig|85011.4.PEG.158	1	PATRIC.85011.4.85011.4.con.0001.CDS.148448.149257.rev	CDS		148448	149257	810	-	FIG00022569	269	Transcriptional regulator, IclR family	uni (->)	0.367	0.847	Cytoplasmic	'NO'	#N/A	#N/A	#N/A	GH93	n/a	#N/A	Bacterial transcriptional regulator. This family of bacterial transcriptional regulators includes the glycerol operon regulatory protein and acetate operon repressor both of which are members of the iclR family. These proteins have a Helix-Turn-Helix motif at the N-terminus. However this family covers the C-terminal region that may bind to the regulatory substrate (unpublished observation, Batema…
fig|85011.4.PEG.159	1	PATRIC.85011.4.85011.4.con.0001.CDS.149395.150057.rev	CDS		149395	150057	663	-		220	hypothetical protein	uni (->)	0.312	0.386	Unknown	'YES' Cleavage site between pos. 30 and 31: AHA-AH	#N/A	#N/A	#N/A	#N/A	#N/A	#N/A	#N/A
fig|85011.4.PEG.160	1	PATRIC.85011.4.85011.4.con.0001.CDS.150130.150873.rev	CDS		150130	150873	744	-	FIG00661309	247	arylmalonate decarboxylase	uni (->)	0.279	0.521	Cytoplasmic	'NO'	#N/A	#N/A	#N/A	#N/A	#N/A	#N/A	#N/A
fig|85011.4.PEG.161	1	PATRIC.85011.4.85011.4.con.0001.CDS.150870.151610.rev	CDS		150870	151610	741	-	FIG00638284	246	hypothetical protein	0	0	0	CytoplasmicMembrane	'NO'	#N/A	#N/A	#N/A	#N/A	#N/A	#N/A	#N/A
fig|85011.4.PEG.162	1	PATRIC.85011.4.85011.4.con.0001.CDS.151607.152452.rev	CDS		151607	152452	846	-		281	Short-chain dehydrogenase/reductase SDR	uni (->)	0.32	0.779	Cytoplasmic	'NO'	#N/A	#N/A	#N/A	#N/A	#N/A	#N/A	#N/A
fig|85011.4.PEG.163	1	PATRIC.85011.4.85011.4.con.0001.CDS.152449.153438.rev	CDS		152449	153438	990	-	FIG00638284	329	hypothetical protein	0	0	0	Unknown	'NO'	#N/A	#N/A	#N/A	#N/A	#N/A	#N/A	#N/A
fig|85011.4.PEG.164	1	PATRIC.85011.4.85011.4.con.0001.CDS.153435.154244.rev	CDS		153435	154244	810	-	FIG00638284	269	hypothetical protein	0	0	0	CytoplasmicMembrane	'NO'	#N/A	#N/A	#N/A	#N/A	#N/A	#N/A	#N/A
fig|85011.4.PEG.165	1	PATRIC.85011.4.85011.4.con.0001.CDS.154241.155476.rev	CDS		154241	155476	1236	-	FIG00638284	411	hypothetical protein	bi (<->)	0.305	0.408	Cytoplasmic	'NO'	#N/A	#N/A	#N/A	#N/A	#N/A	#N/A	#N/A
fig|85011.4.PEG.166	1	PATRIC.85011.4.85011.4.con.0001.CDS.155549.156562.rev	CDS		155549	156562	1014	-	FIG00638284	337	hypothetical protein	0	0	0	CytoplasmicMembrane	'NO'	#N/A	#N/A	#N/A	#N/A	#N/A	CE1	Putative esterase. This family contains Esterase D. However it is not clear if all members of the family have the same function. This family is related to the pfam00135 family.
fig|85011.4.PEG.167	1	PATRIC.85011.4.85011.4.con.0001.CDS.156559.157371.rev	CDS		156559	157371	813	-	FIG00094874	270	Red chlorophyll catabolite reductase (EC 1.3.1.80)	0	0	0	Cytoplasmic	'NO'	#N/A	RCC_reductase	#N/A	#N/A	#N/A	#N/A	#N/A
fig|85011.4.PEG.168	1	PATRIC.85011.4.85011.4.con.0001.CDS.157368.159152.rev	CDS		157368	159152	1785	-	FIG00638284	594	hypothetical protein	uni (->)	0.312	0.801	Cytoplasmic	'NO'	#N/A	#N/A	#N/A	#N/A	#N/A	#N/A	#N/A
fig|85011.4.PEG.169	1	PATRIC.85011.4.85011.4.con.0001.CDS.159304.159591.fwd	CDS		159304	159591	288	+		95	hypothetical protein	0	0	0	Unknown	'NO'	#N/A	#N/A	#N/A	#N/A	#N/A	#N/A	#N/A
fig|85011.4.PEG.170	1	PATRIC.85011.4.85011.4.con.0001.CDS.159599.161074.rev	CDS		159599	161074	1476	-	FIG01292786	491	Aldehyde dehydrogenase (EC 1.2.1.3)	uni (->)	0.415	0.937	Cytoplasmic	'NO'	#N/A	#N/A	#N/A	#N/A	#N/A	#N/A	#N/A
fig|85011.4.PEG.171	1	PATRIC.85011.4.85011.4.con.0001.CDS.161071.162249.rev	CDS		161071	162249	1179	-		392	Monooxygenase, FAD-binding	uni (->)	0.393	0.958	CytoplasmicMembrane	'NO'	#N/A	#N/A	#N/A	#N/A	#N/A	#N/A	#N/A
fig|85011.4.PEG.172	1	PATRIC.85011.4.85011.4.con.0001.CDS.162246.163790.rev	CDS		162246	163790	1545	-	FIG00638284	514	Aldehyde dehydrogenase (EC 1.2.1.3)	uni (->)	0.32	0.846	Cytoplasmic	'NO'	#N/A	#N/A	#N/A	#N/A	#N/A	#N/A	#N/A
fig|85011.4.PEG.173	1	PATRIC.85011.4.85011.4.con.0001.CDS.163787.165133.rev	CDS		163787	165133	1347	-	FIG00009149	448	Acyl-CoA dehydrogenase	bi (<->)	0.275	0.608	CytoplasmicMembrane	'NO'	#N/A	#N/A	#N/A	#N/A	#N/A	#N/A	#N/A
fig|85011.4.PEG.174	1	PATRIC.85011.4.85011.4.con.0001.CDS.165167.166459.rev	CDS		165167	166459	1293	-	FIG00039067	430	NADH-FMN oxidoreductase	uni (->)	0.418	0.922	Cytoplasmic	'NO'	#N/A	#N/A	#N/A	CE14	PIG-L|Flavin_Reduct	#N/A	Flavin reductase like domain. This is a flavin reductase family consisting of enzymes known to be flavin reductases as well as various oxidoreductase and monooxygenase components. VlmR is a flavin reductase that functions in a two-component enzyme system to provide isobutylamine N-hydroxylase with reduced flavin and may be involved in the synthesis of valanimycin. SnaC is a flavin reductase that …
fig|85011.4.PEG.175	1	PATRIC.85011.4.85011.4.con.0001.CDS.166763.167764.fwd	CDS		166763	167764	1002	+		333	hypothetical protein	0	0	0	Unknown	'YES' Cleavage site between pos. 34 and 35: AAA-DD	#N/A	#N/A	#N/A	#N/A	#N/A	#N/A	#N/A
fig|85011.4.PEG.176	1	PATRIC.85011.4.85011.4.con.0001.CDS.168549.169229.rev	CDS		168549	169229	681	-		226	FIG01123755: hypothetical protein	bi (<->)	0.57	0.884	Cytoplasmic	'NO'	#N/A	#N/A	#N/A	#N/A	#N/A	#N/A	#N/A
fig|85011.4.PEG.177	1	PATRIC.85011.4.85011.4.con.0001.CDS.169412.169621.fwd	CDS		169412	169621	210	+		69	hypothetical protein	0	0	0	Unknown	'NO'	#N/A	#N/A	#N/A	#N/A	#N/A	#N/A	#N/A
fig|85011.4.PEG.178	1	PATRIC.85011.4.85011.4.con.0001.CDS.169741.170349.rev	CDS		169741	170349	609	-	FIG00945183	202	Acetyltransferase	0	0	0	CytoplasmicMembrane	'NO'	#N/A	#N/A	#N/A	#N/A	#N/A	#N/A	#N/A
fig|85011.4.PEG.179	1	PATRIC.85011.4.85011.4.con.0001.CDS.170472.171428.rev	CDS		170472	171428	957	-	FIG01007645	318	Fe-S protein, homolog of lactate dehydrogenase SO1521	bi (<->)	0.328	0.593	Cytoplasmic	'NO'	#N/A	#N/A	#N/A	#N/A	#N/A	#N/A	#N/A
fig|85011.4.PEG.180	1	PATRIC.85011.4.85011.4.con.0001.CDS.171493.171645.fwd	CDS		171493	171645	153	+		50	hypothetical protein	0	0	0	Unknown	'NO'	#N/A	#N/A	#N/A	#N/A	#N/A	#N/A	#N/A
fig|85011.4.PEG.181	1	PATRIC.85011.4.85011.4.con.0001.CDS.171684.173084.fwd	CDS		171684	173084	1401	+	FIG00638284	466	Ferredoxin, 2Fe-2S	bi (<->)	0.753	0.625	CytoplasmicMembrane	'NO'	#N/A	#N/A	#N/A	#N/A	#N/A	#N/A	#N/A
fig|85011.4.PEG.182	1	PATRIC.85011.4.85011.4.con.0001.CDS.173130.173723.rev	CDS		173130	173723	594	-		197	BRAMP	bi (<->)	0.443	0.801	Cytoplasmic	'NO'	#N/A	#N/A	#N/A	#N/A	#N/A	#N/A	#N/A
fig|85011.4.PEG.183	1	PATRIC.85011.4.85011.4.con.0001.CDS.173720.173911.rev	CDS		173720	173911	192	-		63	hypothetical protein	0	0	0	Unknown	'NO'	#N/A	#N/A	#N/A	#N/A	#N/A	#N/A	#N/A
fig|85011.4.PEG.184	1	PATRIC.85011.4.85011.4.con.0001.CDS.174029.176497.fwd	CDS		174029	176497	2469	+	FIG00059898	822	Assimilatory nitrate reductase large subunit (EC:1.7.99.4)	0	0	0	Cytoplasmic	'NO'	#N/A	#N/A	#N/A	#N/A	#N/A	#N/A	#N/A
fig|85011.4.PEG.185	1	PATRIC.85011.4.85011.4.con.0001.CDS.176494.176976.fwd	CDS		176494	176976	483	+		160	hypothetical protein	bi (<->)	0.725	0.994	Cytoplasmic	'NO'	#N/A	#N/A	#N/A	#N/A	#N/A	#N/A	#N/A
fig|85011.4.PEG.186	1	PATRIC.85011.4.85011.4.con.0001.CDS.177076.177693.rev	CDS		177076	177693	618	-		205	hypothetical protein	0	0	0	CytoplasmicMembrane	'NO'	#N/A	#N/A	#N/A	#N/A	#N/A	#N/A	#N/A
fig|85011.4.PEG.187	1	PATRIC.85011.4.85011.4.con.0001.CDS.177794.178264.rev	CDS		177794	178264	471	-		156	hypothetical protein	0	0	0	Unknown	'NO'	#N/A	#N/A	#N/A	#N/A	#N/A	#N/A	#N/A
fig|85011.4.PEG.188	1	PATRIC.85011.4.85011.4.con.0001.CDS.178250.179059.fwd	CDS		178250	179059	810	+	FIG00132885	269	RNA polymerase sigma factor SigB	uni (->)	0.743	0.996	Cytoplasmic	'NO'	#N/A	#N/A	#N/A	#N/A	#N/A	#N/A	#N/A
fig|85011.4.PEG.189	1	PATRIC.85011.4.85011.4.con.0001.CDS.179177.180139.fwd	CDS		179177	180139	963	+	FIG01303902	320	RNA polymerase sigma-70 factor	uni (->)	0.526	0.921	Cytoplasmic	'NO'	#N/A	#N/A	#N/A	#N/A	#N/A	#N/A	#N/A
fig|85011.4.PEG.190	1	PATRIC.85011.4.85011.4.con.0001.CDS.180226.181440.fwd	CDS		180226	181440	1215	+	FIG00008708	404	NADH dehydrogenase (EC 1.6.99.3)	uni (->)	0.326	0.646	CytoplasmicMembrane	'NO'	PHI:3629	#N/A	#N/A	AA3	Pyr_redox_2	#N/A	Pyridine nucleotide-disulphide oxidoreductase. This family includes both class I and class II oxidoreductases and also NADH oxidases and peroxidases. This domain is actually a small NADH binding domain within a larger FAD binding domain./Pyridine nucleotide-disulphide oxidoreductase. This family includes both class I and class II oxidoreductases and also NADH oxidases and peroxidases. This domain…
fig|85011.4.PEG.191	1	PATRIC.85011.4.85011.4.con.0001.CDS.181721.182461.fwd	CDS		181721	182461	741	+		246	FIG01122406: hypothetical protein	uni (->)	0.395	0.323	Cytoplasmic	'NO'	#N/A	#N/A	#N/A	#N/A	#N/A	#N/A	#N/A
fig|85011.4.PEG.192	1	PATRIC.85011.4.85011.4.con.0001.CDS.182639.183133.rev	CDS		182639	183133	495	-		164	Hemerythrin domain protein	0	0	0	Cytoplasmic	'NO'	#N/A	#N/A	#N/A	#N/A	#N/A	#N/A	#N/A
fig|85011.4.PEG.193	1	PATRIC.85011.4.85011.4.con.0001.CDS.183214.183327.fwd	CDS		183214	183327	114	+		37	hypothetical protein	0	0	0	Unknown	'NO'	#N/A	#N/A	#N/A	#N/A	#N/A	#N/A	#N/A
fig|85011.4.PEG.194	1	PATRIC.85011.4.85011.4.con.0001.CDS.183327.183890.fwd	CDS		183327	183890	564	+		187	hypothetical protein	0	0	0	Unknown	'NO'	#N/A	#N/A	#N/A	#N/A	#N/A	#N/A	#N/A
fig|85011.4.PEG.195	1	PATRIC.85011.4.85011.4.con.0001.CDS.184012.187065.rev	CDS		184012	187065	3054	-		1017	FIG01124533: hypothetical protein	0	0	0	Extracellular	'NO'	#N/A	#N/A	#N/A	#N/A	#N/A	#N/A	#N/A
fig|85011.4.PEG.196	1	PATRIC.85011.4.85011.4.con.0001.CDS.187291.188238.rev	CDS		187291	188238	948	-	FIG00638284	315	hypothetical protein	0	0	0	CytoplasmicMembrane	'NO'	#N/A	#N/A	#N/A	#N/A	#N/A	#N/A	#N/A
fig|85011.4.PEG.197	1	PATRIC.85011.4.85011.4.con.0001.CDS.188381.190099.rev	CDS		188381	190099	1719	-	FIG00132629	572	Cytochrome c oxidase polypeptide I (EC 1.9.3.1)	bi (<->)	0.885	0.998	CytoplasmicMembrane	'NO'	#N/A	#N/A	#N/A	#N/A	#N/A	#N/A	#N/A
fig|85011.4.PEG.198	1	PATRIC.85011.4.85011.4.con.0001.CDS.190693.192141.fwd	CDS		190693	192141	1449	+	FIG01128947	482	MFS-type drug/proton antiporter	bi (<->)	0.745	0.869	CytoplasmicMembrane	'NO'	#N/A	#N/A	#N/A	#N/A	#N/A	#N/A	#N/A
fig|85011.4.PEG.199	1	PATRIC.85011.4.85011.4.con.0001.CDS.192159.193169.rev	CDS		192159	193169	1011	-		336	ADP-heptose--lipooligosaccharide heptosyltransferase II	0	0	0	Cytoplasmic	'NO'	#N/A	#N/A	#N/A	GT9	Glyco_transf_9	GT9	Glycosyltransferase family 9 (heptosyltransferase). Members of this family belong to glycosyltransferase family 9. Lipopolysaccharide is a major component of the outer leaflet of the outer membrane in Gram-negative bacteria. It is composed of three domains; lipid A, Core oligosaccharide and the O-antigen. All of these enzymes transfer heptose to the lipopolysaccharide core.
fig|85011.4.PEG.200	1	PATRIC.85011.4.85011.4.con.0001.CDS.193166.194599.rev	CDS		193166	194599	1434	-	FIG00014339	477	ADP-heptose synthase (EC 2.7.-.-) / D-glycero-beta-D-manno-heptose 7-phosphate kinase	0	0	0	Cytoplasmic	'NO'	PHI:3147	#N/A	#N/A	GT9	Glyco_transf_9|PfkB	#N/A	Glycosyltransferase family 9 (heptosyltransferase). Members of this family belong to glycosyltransferase family 9. Lipopolysaccharide is a major component of the outer leaflet of the outer membrane in Gram-negative bacteria. It is composed of three domains; lipid A, Core oligosaccharide and the O-antigen. All of these enzymes transfer heptose to the lipopolysaccharide core.
fig|85011.4.PEG.201	1	PATRIC.85011.4.85011.4.con.0001.CDS.194596.195375.rev	CDS		194596	195375	780	-	FIG00000620	259	sugar isomerase (SIS)	0	0	0	Cytoplasmic	'NO'	#N/A	#N/A	#N/A	GT4	Glyco_trans_4_4|Glycos_transf_1|SIS_2	#N/A	Alpha/beta hydrolase family. This family contains alpha/beta hydrolase enzymes of diverse specificity./alpha/beta hydrolase fold. This catalytic domain is found in a very wide range of enzymes.
fig|85011.4.PEG.202	1	PATRIC.85011.4.85011.4.con.0001.CDS.195372.196589.rev	CDS		195372	196589	1218	-	FIG00018328	405	Glycosyl transferase, group 1	uni (->)	0.342	0.992	Cytoplasmic	'NO'	#N/A	#N/A	#N/A	GT4	Glyco_trans_4_4|Glycos_transf_1	GT4	Alpha/beta hydrolase family. This family contains alpha/beta hydrolase enzymes of diverse specificity./alpha/beta hydrolase fold. This catalytic domain is found in a very wide range of enzymes.
fig|85011.4.PEG.203	1	PATRIC.85011.4.85011.4.con.0001.CDS.196586.197551.rev	CDS		196586	197551	966	-	FIG00007960	321	Glycosyltransferase	0	0	0	Cytoplasmic	'NO'	#N/A	#N/A	#N/A	GT4	n/a	GT4	Alpha/beta hydrolase family. This family contains alpha/beta hydrolase enzymes of diverse specificity./alpha/beta hydrolase fold. This catalytic domain is found in a very wide range of enzymes.
fig|85011.4.PEG.204	1	PATRIC.85011.4.85011.4.con.0001.CDS.197548.198582.rev	CDS		197548	198582	1035	-		344	D-glycero-beta-D-manno-heptose-1,7-bisphosphate 7-phosphatase (EC 3.1.3.82); possible Histidinol-phosphatase (EC 3.1.3.15)	0	0	0	Cytoplasmic	'NO'	#N/A	#N/A	#N/A	GT9	Glyco_transf_9	GT9	Glycosyltransferase family 9 (heptosyltransferase). Members of this family belong to glycosyltransferase family 9. Lipopolysaccharide is a major component of the outer leaflet of the outer membrane in Gram-negative bacteria. It is composed of three domains; lipid A, Core oligosaccharide and the O-antigen. All of these enzymes transfer heptose to the lipopolysaccharide core.
fig|85011.4.PEG.205	1	PATRIC.85011.4.85011.4.con.0001.CDS.198579.200105.rev	CDS		198579	200105	1527	-	FIG01955817	508	D-glycero-beta-D-manno-heptose-1,7-bisphosphate 7-phosphatase (EC 3.1.3.82); Histidinol-phosphatase (EC 3.1.3.15)	uni (->)	0.347	0.663	Cytoplasmic	'NO'	#N/A	#N/A	#N/A	GT2	n/a	GT2	Histidine phosphatase superfamily (branch 1). The histidine phosphatase superfamily is so named because catalysis centres on a conserved His residue that is transiently phosphorylated during the catalytic cycle. Other conserved residues contribute to a 'phosphate pocket' and interact with the phospho group of substrate before, during and after its transfer to the His residue. Structure and sequen…
fig|85011.4.PEG.206	1	PATRIC.85011.4.85011.4.con.0001.CDS.200102.201760.rev	CDS		200102	201760	1659	-	FIG01030283	552	Carbamoyltransferase	0	0	0	Cytoplasmic	'NO'	#N/A	#N/A	#N/A	GT2	CmcH_NodU	#N/A	Histidine phosphatase superfamily (branch 1). The histidine phosphatase superfamily is so named because catalysis centres on a conserved His residue that is transiently phosphorylated during the catalytic cycle. Other conserved residues contribute to a 'phosphate pocket' and interact with the phospho group of substrate before, during and after its transfer to the His residue. Structure and sequen…
fig|85011.4.PEG.207	1	PATRIC.85011.4.85011.4.con.0001.CDS.201819.202934.rev	CDS		201819	202934	1116	-	FIG00030688	371	UDP-glucuronate decarboxylase (EC 4.1.1.35)	uni (->)	0.338	0.963	Cytoplasmic	'NO'	PHI:3281_PHI:4819	#N/A	#N/A	GT2	Epimerase|Glycos_transf_2	#N/A	Histidine phosphatase superfamily (branch 1). The histidine phosphatase superfamily is so named because catalysis centres on a conserved His residue that is transiently phosphorylated during the catalytic cycle. Other conserved residues contribute to a 'phosphate pocket' and interact with the phospho group of substrate before, during and after its transfer to the His residue. Structure and sequen…
fig|85011.4.PEG.208	1	PATRIC.85011.4.85011.4.con.0001.CDS.203277.203594.fwd	CDS		203277	203594	318	+		105	hypothetical protein	bi (<->)	0.654	0.8	Cytoplasmic	'NO'	#N/A	#N/A	#N/A	#N/A	#N/A	#N/A	#N/A
fig|85011.4.PEG.209	1	PATRIC.85011.4.85011.4.con.0001.CDS.203739.205394.fwd	CDS		203739	205394	1656	+		551	Phytoene dehydrogenase and related proteins	bi (<->)	0.72	0.965	Unknown	'NO'	#N/A	#N/A	#N/A	#N/A	#N/A	#N/A	#N/A
fig|85011.4.PEG.210	1	PATRIC.85011.4.85011.4.con.0001.CDS.205735.206532.fwd	CDS		205735	206532	798	+	FIG00132885	265	RNA polymerase sigma factor SigB	bi (<->)	0.789	0.958	Cytoplasmic	'NO'	#N/A	#N/A	#N/A	#N/A	#N/A	#N/A	#N/A
fig|85011.4.PEG.211	1	PATRIC.85011.4.85011.4.con.0001.CDS.206583.207500.rev	CDS		206583	207500	918	-		305	hypothetical protein	uni (->)	0.54	0.876	Cytoplasmic	'NO'	PHI:2802	#N/A	#N/A	#N/A	#N/A	#N/A	#N/A
fig|85011.4.PEG.212	1	PATRIC.85011.4.85011.4.con.0001.CDS.207656.208423.fwd	CDS		207656	208423	768	+	FIG00638284	255	FIG01130261: hypothetical protein	bi (<->)	0.824	0.645	Cytoplasmic	'NO'	#N/A	#N/A	#N/A	#N/A	#N/A	#N/A	#N/A
fig|85011.4.PEG.213	1	PATRIC.85011.4.85011.4.con.0001.CDS.208832.211090.rev	CDS		208832	211090	2259	-	FIG00000313	752	Catalase KatE (EC 1.11.1.6) / Glutamine amidotransferase-like domain	bi (<->)	0.897	0.997	Cytoplasmic	'NO'	PHI:106	#N/A	#N/A	#N/A	#N/A	#N/A	#N/A
fig|85011.4.PEG.214	1	PATRIC.85011.4.85011.4.con.0001.CDS.211130.211480.fwd	CDS		211130	211480	351	+		116	hypothetical protein	0	0	0	Unknown	'NO'	#N/A	#N/A	#N/A	#N/A	#N/A	#N/A	#N/A
fig|85011.4.PEG.215	1	PATRIC.85011.4.85011.4.con.0001.CDS.211477.212349.fwd	CDS		211477	212349	873	+	FIG00032108	290	Enoyl-[acyl-carrier-protein] reductase [NADPH] (EC 1.3.1.10)	uni (->)	0.373	0.973	Cytoplasmic	'NO'	PHI:5271	#N/A	#N/A	#N/A	#N/A	#N/A	#N/A
fig|85011.4.PEG.216	1	PATRIC.85011.4.85011.4.con.0001.CDS.212563.213492.fwd	CDS		212563	213492	930	+	FIG00621114	309	3-oxoacyl-[acyl-carrier protein] reductase (EC 1.1.1.100)	bi (<->)	0.906	0.89	Cytoplasmic	'NO'	#N/A	#N/A	#N/A	#N/A	#N/A	#N/A	#N/A
fig|85011.4.PEG.217	1	PATRIC.85011.4.85011.4.con.0001.CDS.213663.214844.fwd	CDS		213663	214844	1182	+	FIG01292486	393	Threonine dehydrogenase and related Zn-dependent dehydrogenases	bi (<->)	0.837	0.947	Cytoplasmic	'NO'	PHI:1130_PHI:2256	#N/A	#N/A	#N/A	#N/A	#N/A	#N/A
fig|85011.4.PEG.218	1	PATRIC.85011.4.85011.4.con.0001.CDS.214857.214997.fwd	CDS		214857	214997	141	+		46	hypothetical protein	0	0	0	Cytoplasmic	'NO'	#N/A	#N/A	#N/A	#N/A	#N/A	#N/A	#N/A
fig|85011.4.PEG.219	1	PATRIC.85011.4.85011.4.con.0001.CDS.215097.215939.fwd	CDS		215097	215939	843	+	FIG00007171	280	Catechol 1,2-dioxygenase 1 (EC 1.13.11.1)	uni (->)	0.727	0.996	Unknown	'NO'	#N/A	#N/A	#N/A	CBM12	Dioxygenase_C	CBM12	Dioxygenase.
fig|85011.4.PEG.220	1	PATRIC.85011.4.85011.4.con.0001.CDS.216200.216817.rev	CDS		216200	216817	618	-	FIG01760269	205	hypothetical protein SC2H4.10	0	0	0	Cytoplasmic	'NO'	#N/A	#N/A	#N/A	#N/A	#N/A	#N/A	#N/A
fig|85011.4.PEG.221	1	PATRIC.85011.4.85011.4.con.0001.CDS.217149.218819.rev	CDS		217149	218819	1671	-	FIG00638284	556	N-acyl-D-amino-acid deacylase (EC 3.5.1.81)	bi (<->)	0.817	0.991	Cytoplasmic	'NO'	#N/A	#N/A	#N/A	#N/A	#N/A	#N/A	#N/A
fig|85011.4.PEG.222	1	PATRIC.85011.4.85011.4.con.0001.CDS.219077.219694.rev	CDS		219077	219694	618	-		205	Transcriptional regulator, AcrR family	bi (<->)	0.8	0.98	Cytoplasmic	'NO'	#N/A	#N/A	#N/A	#N/A	#N/A	#N/A	#N/A
fig|85011.4.PEG.223	1	PATRIC.85011.4.85011.4.con.0001.CDS.219833.220357.rev	CDS		219833	220357	525	-		174	hypothetical protein	0	0	0	Cytoplasmic	'NO'	#N/A	#N/A	#N/A	#N/A	#N/A	#N/A	#N/A
fig|85011.4.PEG.224	1	PATRIC.85011.4.85011.4.con.0001.CDS.220382.220597.rev	CDS		220382	220597	216	-		71	hypothetical protein	bi (<->)	0.754	0.719	Cytoplasmic	'NO'	#N/A	#N/A	#N/A	#N/A	#N/A	#N/A	#N/A
fig|85011.4.PEG.225	1	PATRIC.85011.4.85011.4.con.0001.CDS.220594.222795.rev	CDS		220594	222795	2202	-	FIG00001750	733	Carbon starvation protein A	bi (<->)	0.906	0.972	CytoplasmicMembrane	'NO'	#N/A	#N/A	#N/A	#N/A	#N/A	#N/A	#N/A
fig|85011.4.PEG.226	1	PATRIC.85011.4.85011.4.con.0001.CDS.222858.223175.rev	CDS		222858	223175	318	-		105	hypothetical protein	bi (<->)	0.767	0.716	CytoplasmicMembrane	'NO'	#N/A	#N/A	#N/A	#N/A	#N/A	#N/A	#N/A
fig|85011.4.PEG.227	1	PATRIC.85011.4.85011.4.con.0001.CDS.223287.224861.fwd	CDS		223287	224861	1575	+	FIG01347644	524	Na+/solute symporter	bi (<->)	0.876	0.998	CytoplasmicMembrane	'NO'	#N/A	#N/A	#N/A	#N/A	#N/A	#N/A	#N/A
fig|85011.4.PEG.228	1	PATRIC.85011.4.85011.4.con.0001.CDS.224858.225499.fwd	CDS		224858	225499	642	+	FIG01121797	213	Putative RNA polymerase sigma factor	bi (<->)	0.742	0.996	Cytoplasmic	'NO'	#N/A	#N/A	#N/A	#N/A	#N/A	#N/A	#N/A
fig|85011.4.PEG.229	1	PATRIC.85011.4.85011.4.con.0001.CDS.225496.225777.fwd	CDS		225496	225777	282	+		93	hypothetical protein	bi (<->)	0.656	0.989	CytoplasmicMembrane	'NO'	#N/A	#N/A	#N/A	#N/A	#N/A	#N/A	#N/A
fig|85011.4.PEG.230	1	PATRIC.85011.4.85011.4.con.0001.CDS.226026.227672.fwd	CDS		226026	227672	1647	+	FIG00638284	548	Chitinase (EC 3.2.1.14)	bi (<->)	0.843	0.998	Unknown	'YES' Cleavage site between pos. 54 and 55: ASA-AE	#N/A	#N/A	#N/A	CBM32	F5_F8_type_C	CBM32	Immune inhibitor A peptidase M6. The insect pathogenic Gram-positive Bacillus thuringiensis secretes immune inhibitor A, a metallopeptidase, which specifically cleaves host antibacterial proteins. A homologue of immune inhibitor A, PrtV, has been identified in the Gram-negative human pathogen Vibrio cholerae.
fig|85011.4.PEG.231	1	PATRIC.85011.4.85011.4.con.0001.CDS.227702.228994.fwd	CDS		227702	228994	1293	+	FIG00613966	430	Uncharacterized MFS-type transporter	bi (<->)	0.858	0.998	CytoplasmicMembrane	'NO'	#N/A	#N/A	#N/A	#N/A	#N/A	#N/A	#N/A
fig|85011.4.PEG.232	1	PATRIC.85011.4.85011.4.con.0001.CDS.228991.229950.fwd	CDS		228991	229950	960	+	FIG00638284	319	hypothetical protein	bi (<->)	0.823	0.997	CytoplasmicMembrane	'YES' Cleavage site between pos. 25 and 26: TFA-AD	#N/A	#N/A	#N/A	#N/A	#N/A	#N/A	#N/A
fig|85011.4.PEG.233	1	PATRIC.85011.4.85011.4.con.0001.CDS.229968.230657.rev	CDS		229968	230657	690	-	FIG01120952	229	FIG01120953: hypothetical protein	bi (<->)	0.777	0.996	Cytoplasmic	'NO'	#N/A	#N/A	#N/A	#N/A	#N/A	#N/A	#N/A
fig|85011.4.PEG.234	1	PATRIC.85011.4.85011.4.con.0001.CDS.230731.231720.rev	CDS		230731	231720	990	-	FIG00638284	329	hypothetical protein	bi (<->)	0.738	0.994	Cytoplasmic	'NO'	#N/A	#N/A	#N/A	#N/A	#N/A	#N/A	#N/A
fig|85011.4.PEG.235	1	PATRIC.85011.4.85011.4.con.0001.CDS.231902.233158.fwd	CDS		231902	233158	1257	+	FIG00638284	418	hypothetical protein	bi (<->)	0.698	0.998	Unknown	'NO'	#N/A	#N/A	#N/A	#N/A	#N/A	#N/A	#N/A
fig|85011.4.PEG.236	1	PATRIC.85011.4.85011.4.con.0001.CDS.233329.234855.rev	CDS		233329	234855	1527	-	FIG00075702	508	Glycerol kinase (EC 2.7.1.30)	bi (<->)	0.958	0.992	Cytoplasmic	'NO'	#N/A	#N/A	#N/A	#N/A	#N/A	#N/A	#N/A
fig|85011.4.PEG.237	1	PATRIC.85011.4.85011.4.con.0001.CDS.234915.235625.rev	CDS		234915	235625	711	-	FIG00045413	236	Glycerol uptake facilitator protein	bi (<->)	0.924	0.996	CytoplasmicMembrane	'NO'	#N/A	#N/A	#N/A	#N/A	#N/A	#N/A	#N/A
fig|85011.4.PEG.238	1	PATRIC.85011.4.85011.4.con.0001.CDS.235732.235848.rev	CDS		235732	235848	117	-		38	hypothetical protein	0	0	0	Unknown	'NO'	#N/A	#N/A	#N/A	#N/A	#N/A	#N/A	#N/A
fig|85011.4.PEG.239	1	PATRIC.85011.4.85011.4.con.0001.CDS.236027.236794.fwd	CDS		236027	236794	768	+	FIG01372345	255	Glycerol operon regulatory protein	bi (<->)	0.945	0.715	CytoplasmicMembrane	'NO'	#N/A	#N/A	#N/A	#N/A	#N/A	#N/A	#N/A
fig|85011.4.PEG.240	1	PATRIC.85011.4.85011.4.con.0001.CDS.236983.238569.fwd	CDS		236983	238569	1587	+	FIG00043723	528	Aerobic glycerol-3-phosphate dehydrogenase (EC 1.1.5.3)	bi (<->)	0.954	0.998	CytoplasmicMembrane	'NO'	#N/A	#N/A	#N/A	#N/A	#N/A	#N/A	#N/A
fig|85011.4.PEG.241	1	PATRIC.85011.4.85011.4.con.0001.CDS.238594.239007.fwd	CDS		238594	239007	414	+		137	hypothetical protein	bi (<->)	0.737	0.511	Unknown	'NO'	#N/A	#N/A	#N/A	#N/A	#N/A	#N/A	#N/A
fig|85011.4.PEG.242	1	PATRIC.85011.4.85011.4.con.0001.CDS.239041.239652.rev	CDS		239041	239652	612	-	FIG00554417	203	Transcriptional regulator, AcrR family	uni (->)	0.345	0.78	Unknown	'NO'	#N/A	#N/A	#N/A	#N/A	#N/A	#N/A	#N/A
fig|85011.4.PEG.243	1	PATRIC.85011.4.85011.4.con.0001.CDS.239744.240985.fwd	CDS		239744	240985	1242	+	FIG00638284	413	Uncharacterized MFS-type transporter	0	0	0	CytoplasmicMembrane	'NO'	#N/A	#N/A	#N/A	#N/A	#N/A	#N/A	#N/A
fig|85011.4.PEG.244	1	PATRIC.85011.4.85011.4.con.0001.CDS.241066.241254.fwd	CDS		241066	241254	189	+		62	hypothetical protein	bi (<->)	0.823	0.984	Cytoplasmic	'NO'	#N/A	#N/A	#N/A	#N/A	#N/A	#N/A	#N/A
fig|85011.4.PEG.245	1	PATRIC.85011.4.85011.4.con.0001.CDS.241314.242357.fwd	CDS		241314	242357	1044	+	FIG00826878	347	DNA-dependent DNA polymerase beta chain	bi (<->)	0.88	0.937	Cytoplasmic	'NO'	#N/A	#N/A	#N/A	#N/A	#N/A	#N/A	#N/A
fig|85011.4.PEG.246	1	PATRIC.85011.4.85011.4.con.0001.CDS.242362.242949.rev	CDS		242362	242949	588	-	FIG00002298	195	Membrane protein, distant similarity to thiosulphate:quinone oxidoreductase DoxD	bi (<->)	0.923	0.767	CytoplasmicMembrane	'NO'	#N/A	#N/A	#N/A	#N/A	#N/A	#N/A	#N/A
fig|85011.4.PEG.247	1	PATRIC.85011.4.85011.4.con.0001.CDS.243044.244051.rev	CDS		243044	244051	1008	-	FIG00052980	335	ATP-dependent DNA ligase (EC 6.5.1.1)	bi (<->)	0.893	0.997	Cytoplasmic	'NO'	#N/A	#N/A	#N/A	#N/A	#N/A	#N/A	#N/A
fig|85011.4.PEG.248	1	PATRIC.85011.4.85011.4.con.0001.CDS.244187.245251.fwd	CDS		244187	245251	1065	+	FIG00111848	354	ATP-dependent DNA ligase (EC 6.5.1.1) LigC	bi (<->)	0.932	0.997	Cytoplasmic	'NO'	#N/A	#N/A	#N/A	#N/A	#N/A	#N/A	#N/A
fig|85011.4.PEG.249	1	PATRIC.85011.4.85011.4.con.0001.CDS.245278.247998.rev	CDS		245278	247998	2721	-	FIG00638284	906	hypothetical protein	0	0	0	Cytoplasmic	'NO'	#N/A	#N/A	#N/A	#N/A	#N/A	#N/A	#N/A
fig|85011.4.PEG.250	1	PATRIC.85011.4.85011.4.con.0001.CDS.248230.248805.fwd	CDS		248230	248805	576	+		191	hypothetical protein	0	0	0	Unknown	'YES' Cleavage site between pos. 31 and 32: ASA-ER	#N/A	#N/A	#N/A	#N/A	#N/A	#N/A	#N/A
fig|85011.4.PEG.251	1	PATRIC.85011.4.85011.4.con.0001.CDS.248818.249471.fwd	CDS		248818	249471	654	+		217	hypothetical protein	0	0	0	Unknown	'YES' Cleavage site between pos. 33 and 34: ASA-QR	#N/A	#N/A	#N/A	#N/A	#N/A	#N/A	#N/A
fig|85011.4.PEG.252	1	PATRIC.85011.4.85011.4.con.0001.CDS.249544.251166.rev	CDS		249544	251166	1623	-	FIG00638284	540	hypothetical protein	bi (<->)	0.862	0.983	Unknown	'NO'	#N/A	#N/A	#N/A	GH63	n/a	GH63	#N/A
fig|85011.4.PEG.253	1	PATRIC.85011.4.85011.4.con.0001.CDS.251168.252007.rev	CDS		251168	252007	840	-	FIG00501923	279	N-acetyl-D-glucosamine ABC transporter, permease protein 2	bi (<->)	0.928	0.993	CytoplasmicMembrane	'NO'	#N/A	#N/A	#N/A	GH43	Glyco_hydro_43	#N/A	#N/A
fig|85011.4.PEG.254	1	PATRIC.85011.4.85011.4.con.0001.CDS.252023.252985.rev	CDS		252023	252985	963	-	FIG00008591	320	N-acetyl-D-glucosamine ABC transporter, permease protein 1	bi (<->)	0.95	0.997	CytoplasmicMembrane	'NO'	#N/A	#N/A	#N/A	#N/A	#N/A	#N/A	#N/A
fig|85011.4.PEG.255	1	PATRIC.85011.4.85011.4.con.0001.CDS.252998.254284.rev	CDS		252998	254284	1287	-	FIG00638284	428	N-Acetyl-D-glucosamine ABC transport system, sugar-binding protein	bi (<->)	0.897	0.998	Unknown	'YES' Cleavage site between pos. 30 and 31: SSG-SG	#N/A	#N/A	#N/A	#N/A	#N/A	#N/A	#N/A
fig|85011.4.PEG.256	1	PATRIC.85011.4.85011.4.con.0001.CDS.254366.255133.rev	CDS		254366	255133	768	-	FIG00621114	255	3-oxoacyl-[acyl-carrier protein] reductase (EC 1.1.1.100)	bi (<->)	0.929	0.996	Cytoplasmic	'NO'	PHI:2802	#N/A	#N/A	GH92	Glyco_hydro_92|adh_short_C2	#N/A	short chain dehydrogenase. This family contains a wide variety of dehydrogenases./Enoyl-(Acyl carrier protein) reductase.
fig|85011.4.PEG.257	1	PATRIC.85011.4.85011.4.con.0001.CDS.255130.256236.rev	CDS		255130	256236	1107	-	FIG01322679	368	ATP-NAD kinase (EC 2.7.1.23)	bi (<->)	0.883	0.961	Cytoplasmic	'NO'	#N/A	#N/A	#N/A	#N/A	#N/A	#N/A	#N/A
fig|85011.4.PEG.258	1	PATRIC.85011.4.85011.4.con.0001.CDS.256233.257789.rev	CDS		256233	257789	1557	-	FIG00001328	518	Glycine dehydrogenase [decarboxylating] (glycine cleavage system P2 protein) (EC 1.4.4.2)	bi (<->)	0.903	0.998	Cytoplasmic	'NO'	#N/A	#N/A	#N/A	#N/A	#N/A	#N/A	#N/A
fig|85011.4.PEG.259	1	PATRIC.85011.4.85011.4.con.0001.CDS.257789.259123.rev	CDS		257789	259123	1335	-	FIG00001364	444	Glycine dehydrogenase [decarboxylating] (glycine cleavage system P1 protein) (EC 1.4.4.2)	bi (<->)	0.923	0.998	Cytoplasmic	'NO'	#N/A	#N/A	#N/A	#N/A	#N/A	#N/A	#N/A
fig|85011.4.PEG.260	1	PATRIC.85011.4.85011.4.con.0001.CDS.259120.261108.rev	CDS		259120	261108	1989	-	FIG00001548	662	beta-galactosidase (EC 3.2.1.23)	bi (<->)	0.879	0.998	Cytoplasmic	'NO'	#N/A	#N/A	#N/A	GH42	Glyco_hydro_42|Glyco_hydro_42M	GH42	Beta-galactosidase. This group of beta-galactosidase enzymes belong to the glycosyl hydrolase 42 family. The enzyme catalyzes the hydrolysis of terminal, non-reducing terminal beta-D-galactosidase residues./Beta-galactosidase trimerisation domain. This is non catalytic domain B of beta-galactosidase enzymes belong to the glycosyl hydrolase 42 family. This domain is related to glutamine amidotrans…
fig|85011.4.PEG.261	1	PATRIC.85011.4.85011.4.con.0001.CDS.261214.261870.fwd	CDS		261214	261870	657	+	FIG00621925	218	Transcriptional regulator, GntR family	bi (<->)	0.954	0.995	Cytoplasmic	'NO'	#N/A	#N/A	#N/A	#N/A	#N/A	#N/A	#N/A
fig|85011.4.PEG.262	1	PATRIC.85011.4.85011.4.con.0001.CDS.262152.263081.rev	CDS		262152	263081	930	-	FIG00638284	309	hypothetical protein	bi (<->)	0.661	0.992	CytoplasmicMembrane	'NO'	#N/A	#N/A	#N/A	#N/A	#N/A	#N/A	#N/A
fig|85011.4.PEG.263	1	PATRIC.85011.4.85011.4.con.0001.CDS.263343.263645.fwd	CDS		263343	263645	303	+		100	hypothetical protein	bi (<->)	0.778	0.984	CytoplasmicMembrane	'NO'	#N/A	#N/A	#N/A	#N/A	#N/A	#N/A	#N/A
fig|85011.4.PEG.264	1	PATRIC.85011.4.85011.4.con.0001.CDS.263642.265612.fwd	CDS		263642	265612	1971	+		656	hypothetical protein	bi (<->)	0.719	0.889	Unknown	'NO'	#N/A	#N/A	#N/A	#N/A	#N/A	#N/A	#N/A
fig|85011.4.PEG.265	1	PATRIC.85011.4.85011.4.con.0001.CDS.266175.267158.rev	CDS		266175	267158	984	-	FIG00638284	327	hypothetical protein	bi (<->)	0.831	0.982	CytoplasmicMembrane	'NO'	#N/A	#N/A	#N/A	#N/A	#N/A	#N/A	#N/A
fig|85011.4.PEG.266	1	PATRIC.85011.4.85011.4.con.0001.CDS.267262.268296.rev	CDS		267262	268296	1035	-		344	FIG01121267: hypothetical protein	bi (<->)	0.863	0.997	Cytoplasmic	'NO'	#N/A	#N/A	#N/A	#N/A	#N/A	#N/A	#N/A
fig|85011.4.PEG.267	1	PATRIC.85011.4.85011.4.con.0001.CDS.268564.269583.rev	CDS		268564	269583	1020	-	FIG01105913	339	Amidase	bi (<->)	0.944	0.997	Cytoplasmic	'NO'	#N/A	#N/A	#N/A	#N/A	#N/A	#N/A	#N/A
fig|85011.4.PEG.268	1	PATRIC.85011.4.85011.4.con.0001.CDS.269580.271034.rev	CDS		269580	271034	1455	-	FIG00003463	484	Uncharacterized amino acid permease, GabP family	bi (<->)	0.932	0.998	CytoplasmicMembrane	'NO'	PHI:601	#N/A	#N/A	#N/A	#N/A	#N/A	#N/A
fig|85011.4.PEG.269	1	PATRIC.85011.4.85011.4.con.0001.CDS.271089.272228.rev	CDS		271089	272228	1140	-		379	hypothetical protein	bi (<->)	0.882	0.997	Cytoplasmic	'NO'	#N/A	#N/A	#N/A	#N/A	#N/A	#N/A	#N/A
fig|85011.4.PEG.270	1	PATRIC.85011.4.85011.4.con.0001.CDS.272279.272719.fwd	CDS		272279	272719	441	+	FIG00638284	146	hypothetical protein	bi (<->)	0.833	0.966	Unknown	'NO'	#N/A	#N/A	#N/A	#N/A	#N/A	#N/A	#N/A
fig|85011.4.PEG.271	1	PATRIC.85011.4.85011.4.con.0001.CDS.272763.275177.rev	CDS		272763	275177	2415	-	FIG00133034	804	Excinuclease ABC subunit A paralog of unknown function	bi (<->)	0.898	0.994	Cytoplasmic	'NO'	#N/A	#N/A	#N/A	#N/A	#N/A	#N/A	#N/A
fig|85011.4.PEG.272	1	PATRIC.85011.4.85011.4.con.0001.CDS.275342.276808.fwd	CDS		275342	276808	1467	+	FIG00638284	488	hypothetical protein	bi (<->)	0.808	0.994	CytoplasmicMembrane	'NO'	#N/A	#N/A	#N/A	#N/A	#N/A	#N/A	#N/A
fig|85011.4.PEG.273	1	PATRIC.85011.4.85011.4.con.0001.CDS.276829.277101.fwd	CDS		276829	277101	273	+		90	hypothetical protein	0	0	0	Unknown	'NO'	#N/A	#N/A	#N/A	#N/A	#N/A	#N/A	#N/A
fig|85011.4.PEG.274	1	PATRIC.85011.4.85011.4.con.0001.CDS.277193.277513.fwd	CDS		277193	277513	321	+		106	hypothetical protein	uni (->)	0.484	0.844	Cytoplasmic	'NO'	#N/A	#N/A	#N/A	#N/A	#N/A	#N/A	#N/A
fig|85011.4.PEG.275	1	PATRIC.85011.4.85011.4.con.0001.CDS.277510.277758.fwd	CDS		277510	277758	249	+		82	hypothetical protein	uni (->)	0.463	0.988	Unknown	'NO'	#N/A	#N/A	#N/A	#N/A	#N/A	#N/A	#N/A
fig|85011.4.PEG.276	1	PATRIC.85011.4.85011.4.con.0001.CDS.277816.279030.rev	CDS		277816	279030	1215	-	FIG00009149	404	Acyl-CoA dehydrogenase, short-chain specific (EC 1.3.8.1)	bi (<->)	0.96	0.998	Cytoplasmic	'NO'	#N/A	#N/A	#N/A	#N/A	#N/A	#N/A	#N/A
fig|85011.4.PEG.277	1	PATRIC.85011.4.85011.4.con.0001.CDS.279174.279569.rev	CDS		279174	279569	396	-	FIG01248773	131	Lactoylglutathione lyase and related lyases	bi (<->)	0.885	0.992	Cytoplasmic	'NO'	#N/A	#N/A	#N/A	#N/A	#N/A	#N/A	#N/A
fig|85011.4.PEG.278	1	PATRIC.85011.4.85011.4.con.0001.CDS.279615.280703.rev	CDS		279615	280703	1089	-	FIG00638284	362	hypothetical protein	0	0	0	Unknown	'NO'	#N/A	#N/A	#N/A	#N/A	#N/A	#N/A	#N/A
fig|85011.4.PEG.279	1	PATRIC.85011.4.85011.4.con.0001.CDS.280707.281726.fwd	CDS		280707	281726	1020	+		339	ADP-ribosylglycohydrolase	bi (<->)	0.846	0.991	Cytoplasmic	'NO'	#N/A	#N/A	#N/A	#N/A	#N/A	#N/A	#N/A
fig|85011.4.PEG.280	1	PATRIC.85011.4.85011.4.con.0001.CDS.281807.283294.fwd	CDS		281807	283294	1488	+	FIG00525068	495	Rhomboid family protein	bi (<->)	0.954	0.998	CytoplasmicMembrane	'NO'	#N/A	#N/A	#N/A	#N/A	#N/A	#N/A	#N/A
fig|85011.4.PEG.281	1	PATRIC.85011.4.85011.4.con.0001.CDS.283402.283995.fwd	CDS		283402	283995	594	+		197	hypothetical protein	bi (<->)	0.85	0.914	CytoplasmicMembrane	'NO'	#N/A	#N/A	#N/A	#N/A	#N/A	#N/A	#N/A
fig|85011.4.PEG.282	1	PATRIC.85011.4.85011.4.con.0001.CDS.284149.284523.fwd	CDS		284149	284523	375	+	FIG00638284	124	hypothetical protein	uni (->)	0.411	0.938	Cytoplasmic	'NO'	#N/A	#N/A	#N/A	#N/A	#N/A	#N/A	#N/A
fig|85011.4.PEG.283	1	PATRIC.85011.4.85011.4.con.0001.CDS.284613.284840.fwd	CDS		284613	284840	228	+		75	hypothetical protein	0	0	0	Unknown	'NO'	#N/A	#N/A	#N/A	#N/A	#N/A	#N/A	#N/A
fig|85011.4.PEG.284	1	PATRIC.85011.4.85011.4.con.0001.CDS.284863.285246.fwd	CDS		284863	285246	384	+		127	hypothetical protein	0	0	0	CytoplasmicMembrane	'NO'	#N/A	#N/A	#N/A	#N/A	#N/A	#N/A	#N/A
fig|85011.4.PEG.285	1	PATRIC.85011.4.85011.4.con.0001.CDS.285233.285379.fwd	CDS		285233	285379	147	+		48	hypothetical protein	0	0	0	CytoplasmicMembrane	'NO'	#N/A	#N/A	#N/A	#N/A	#N/A	#N/A	#N/A
fig|85011.4.PEG.286	1	PATRIC.85011.4.85011.4.con.0001.CDS.285479.286159.fwd	CDS		285479	286159	681	+	FIG00000538	226	Uracil-DNA glycosylase, family 1 (EC 3.2.2.27)	bi (<->)	0.894	0.995	Cytoplasmic	'NO'	#N/A	#N/A	#N/A	#N/A	#N/A	#N/A	#N/A
fig|85011.4.PEG.287	1	PATRIC.85011.4.85011.4.con.0001.CDS.286429.287718.fwd	CDS		286429	287718	1290	+	FIG00629105	429	proposed amino acid ligase found clustered with an amidotransferase	bi (<->)	0.974	0.998	Cytoplasmic	'NO'	#N/A	#N/A	#N/A	#N/A	#N/A	#N/A	#N/A
fig|85011.4.PEG.288	1	PATRIC.85011.4.85011.4.con.0001.CDS.287715.288452.fwd	CDS		287715	288452	738	+	FIG00628704	245	Putative amidotransferase similar to cobyric acid synthase	bi (<->)	0.984	0.996	Cytoplasmic	'NO'	#N/A	#N/A	#N/A	#N/A	#N/A	#N/A	#N/A
fig|85011.4.PEG.289	1	PATRIC.85011.4.85011.4.con.0001.CDS.288532.289599.rev	CDS		288532	289599	1068	-	FIG00000503	355	Cobalt-zinc-cadmium resistance protein CzcD	bi (<->)	0.879	0.994	CytoplasmicMembrane	'NO'	#N/A	#N/A	#N/A	#N/A	#N/A	#N/A	#N/A
fig|85011.4.PEG.290	1	PATRIC.85011.4.85011.4.con.0001.CDS.289596.289982.rev	CDS		289596	289982	387	-		128	hypothetical protein	bi (<->)	0.952	0.977	Cytoplasmic	'NO'	#N/A	#N/A	#N/A	#N/A	#N/A	#N/A	#N/A
fig|85011.4.PEG.291	1	PATRIC.85011.4.85011.4.con.0001.CDS.290277.291701.fwd	CDS		290277	291701	1425	+		474	protease	bi (<->)	0.601	0.949	Unknown	'YES' Cleavage site between pos. 26 and 27: ASA-TA	#N/A	#N/A	#N/A	#N/A	#N/A	#N/A	#N/A
fig|85011.4.PEG.292	1	PATRIC.85011.4.85011.4.con.0001.CDS.291864.292619.fwd	CDS		291864	292619	756	+	FIG00638284	251	FIG01141345: hypothetical protein	bi (<->)	0.658	0.996	Cytoplasmic	'NO'	#N/A	#N/A	#N/A	#N/A	#N/A	#N/A	#N/A
fig|85011.4.PEG.293	1	PATRIC.85011.4.85011.4.con.0001.CDS.292630.293700.fwd	CDS		292630	293700	1071	+	FIG00638284	356	hypothetical protein	bi (<->)	0.687	0.997	Unknown	'NO'	#N/A	#N/A	#N/A	#N/A	#N/A	#N/A	#N/A
fig|85011.4.PEG.294	1	PATRIC.85011.4.85011.4.con.0001.CDS.293737.294651.rev	CDS		293737	294651	915	-	FIG00638284	304	hypothetical protein	bi (<->)	0.818	0.993	Unknown	'NO'	#N/A	#N/A	#N/A	#N/A	#N/A	#N/A	#N/A
fig|85011.4.PEG.295	1	PATRIC.85011.4.85011.4.con.0001.CDS.294717.295883.fwd	CDS		294717	295883	1167	+	FIG01372910	388	Limonene 1,2-monooxygenase	bi (<->)	0.966	0.995	Cytoplasmic	'NO'	#N/A	Bac_luciferase	#N/A	#N/A	#N/A	#N/A	#N/A
fig|85011.4.PEG.296	1	PATRIC.85011.4.85011.4.con.0001.CDS.295957.297021.fwd	CDS		295957	297021	1065	+		354	Alcohol dehydrogenase (EC 1.1.1.1)	bi (<->)	0.924	0.997	Cytoplasmic	'NO'	PHI:881	#N/A	#N/A	#N/A	#N/A	#N/A	#N/A
fig|85011.4.PEG.297	1	PATRIC.85011.4.85011.4.con.0001.CDS.297374.297802.fwd	CDS		297374	297802	429	+		142	hypothetical protein	bi (<->)	0.908	0.993	Unknown	'NO'	#N/A	#N/A	#N/A	#N/A	#N/A	#N/A	#N/A
fig|85011.4.PEG.298	1	PATRIC.85011.4.85011.4.con.0001.CDS.297913.298788.fwd	CDS		297913	298788	876	+	FIG01121797	291	Putative RNA polymerase sigma factor	bi (<->)	0.82	0.837	Cytoplasmic	'NO'	#N/A	#N/A	#N/A	#N/A	#N/A	#N/A	#N/A
fig|85011.4.PEG.299	1	PATRIC.85011.4.85011.4.con.0001.CDS.299066.299308.rev	CDS		299066	299308	243	-		80	hypothetical protein	bi (<->)	0.762	0.988	Unknown	'NO'	#N/A	#N/A	#N/A	#N/A	#N/A	#N/A	#N/A
fig|85011.4.PEG.300	1	PATRIC.85011.4.85011.4.con.0001.CDS.299305.299598.rev	CDS		299305	299598	294	-		97	hypothetical protein	bi (<->)	0.791	0.752	Cytoplasmic	'NO'	#N/A	#N/A	#N/A	#N/A	#N/A	#N/A	#N/A
fig|85011.4.PEG.301	1	PATRIC.85011.4.85011.4.con.0001.CDS.299668.299871.fwd	CDS		299668	299871	204	+		67	hypothetical protein	0	0	0	Unknown	'NO'	#N/A	#N/A	#N/A	#N/A	#N/A	#N/A	#N/A
fig|85011.4.PEG.302	1	PATRIC.85011.4.85011.4.con.0001.CDS.299902.300402.fwd	CDS		299902	300402	501	+		166	hypothetical protein	bi (<->)	0.807	0.993	Cytoplasmic	'NO'	#N/A	#N/A	#N/A	CBM13	RicinB_lectin_2	CBM13	Hsp70 protein. Hsp70 chaperones help to fold many proteins. Hsp70 assisted folding involves repeated cycles of substrate binding and release. Hsp70 activity is ATP dependent. Hsp70 proteins are made up of two regions: the amino terminus is the ATPase domain and the carboxyl terminus is the substrate binding region./MreB/Mbl protein. This family consists of bacterial MreB and Mbl proteins as well …
fig|85011.4.PEG.303	1	PATRIC.85011.4.85011.4.con.0001.CDS.300420.300932.rev	CDS		300420	300932	513	-	FIG00638284	170	hypothetical protein	bi (<->)	0.871	0.994	CytoplasmicMembrane	'NO'	#N/A	#N/A	#N/A	GT2	Glycos_transf_2	#N/A	Histidine phosphatase superfamily (branch 1). The histidine phosphatase superfamily is so named because catalysis centres on a conserved His residue that is transiently phosphorylated during the catalytic cycle. Other conserved residues contribute to a 'phosphate pocket' and interact with the phospho group of substrate before, during and after its transfer to the His residue. Structure and sequen…
fig|85011.4.PEG.304	1	PATRIC.85011.4.85011.4.con.0001.CDS.301163.302386.rev	CDS		301163	302386	1224	-	FIG00002246	407	3-oxoacyl-[acyl-carrier-protein] synthase, KASII (EC 2.3.1.179)	bi (<->)	0.931	0.998	CytoplasmicMembrane	'NO'	PHI:4196	#N/A	#N/A	GT2	Glycos_transf_2|AMP-binding|AMP-binding_C|ketoacyl-synt|Ketoacyl-synt_C|Acyl_transf_1|Aminotran_3	#N/A	Histidine phosphatase superfamily (branch 1). The histidine phosphatase superfamily is so named because catalysis centres on a conserved His residue that is transiently phosphorylated during the catalytic cycle. Other conserved residues contribute to a 'phosphate pocket' and interact with the phospho group of substrate before, during and after its transfer to the His residue. Structure and sequen…
fig|85011.4.PEG.305	1	PATRIC.85011.4.85011.4.con.0001.CDS.302807.303646.fwd	CDS		302807	303646	840	+		279	hypothetical protein	bi (<->)	0.86	0.996	Cytoplasmic	'NO'	#N/A	#N/A	#N/A	CBM50	Amidase_2|LysM	#N/A	Tyrosine phosphatase family. This family is closely related to the pfam00102 and pfam00782 families./Tyrosine phosphatase family C-terminal region.
fig|85011.4.PEG.306	1	PATRIC.85011.4.85011.4.con.0001.CDS.303734.303976.rev	CDS		303734	303976	243	-		80	hypothetical protein	bi (<->)	0.93	0.982	CytoplasmicMembrane	'NO'	#N/A	#N/A	#N/A	#N/A	#N/A	#N/A	#N/A
fig|85011.4.PEG.307	1	PATRIC.85011.4.85011.4.con.0001.CDS.304044.304436.rev	CDS		304044	304436	393	-		130	hypothetical protein	bi (<->)	0.954	0.985	CytoplasmicMembrane	'NO'	#N/A	#N/A	#N/A	#N/A	#N/A	#N/A	#N/A
fig|85011.4.PEG.308	1	PATRIC.85011.4.85011.4.con.0001.CDS.304436.305269.rev	CDS		304436	305269	834	-		277	FIG01121047: hypothetical protein	bi (<->)	0.946	0.996	Cytoplasmic	'NO'	#N/A	#N/A	#N/A	#N/A	#N/A	#N/A	#N/A
fig|85011.4.PEG.309	1	PATRIC.85011.4.85011.4.con.0001.CDS.305344.306147.fwd	CDS		305344	306147	804	+	FIG00638284	267	FIG01123664: hypothetical protein	0	0	0	Cytoplasmic	'NO'	#N/A	#N/A	#N/A	#N/A	#N/A	#N/A	#N/A
fig|85011.4.PEG.310	1	PATRIC.85011.4.85011.4.con.0001.CDS.306257.306751.fwd	CDS		306257	306751	495	+	FIG00638284	164	hypothetical protein	bi (<->)	0.831	0.924	Cytoplasmic	'NO'	#N/A	#N/A	#N/A	#N/A	#N/A	#N/A	#N/A
fig|85011.4.PEG.311	1	PATRIC.85011.4.85011.4.con.0001.CDS.306800.307981.fwd	CDS		306800	307981	1182	+	FIG01473707	393	Putative reductase	bi (<->)	0.801	0.979	Cytoplasmic	'NO'	#N/A	#N/A	#N/A	#N/A	#N/A	#N/A	#N/A
fig|85011.4.PEG.312	1	PATRIC.85011.4.85011.4.con.0001.CDS.307971.308225.fwd	CDS		307971	308225	255	+		84	hypothetical protein	uni (->)	0.723	0.575	Unknown	'NO'	#N/A	#N/A	#N/A	#N/A	#N/A	#N/A	#N/A
fig|85011.4.PEG.313	1	PATRIC.85011.4.85011.4.con.0001.CDS.308242.308520.fwd	CDS		308242	308520	279	+		92	hypothetical protein	uni (->)	0.506	0.673	Unknown	'NO'	#N/A	#N/A	#N/A	#N/A	#N/A	#N/A	#N/A
fig|85011.4.PEG.314	1	PATRIC.85011.4.85011.4.con.0001.CDS.308517.308693.fwd	CDS		308517	308693	177	+		58	hypothetical protein	uni (->)	0.483	0.713	Unknown	'NO'	#N/A	#N/A	#N/A	#N/A	#N/A	#N/A	#N/A
fig|85011.4.PEG.315	1	PATRIC.85011.4.85011.4.con.0001.CDS.308957.310195.rev	CDS		308957	310195	1239	-	FIG00032437	412	Putative cytochrome P450 hydroxylase	bi (<->)	0.973	0.998	CytoplasmicMembrane	'NO'	#N/A	#N/A	#N/A	#N/A	#N/A	#N/A	#N/A
fig|85011.4.PEG.316	1	PATRIC.85011.4.85011.4.con.0001.CDS.310363.310941.rev	CDS		310363	310941	579	-		192	Transcriptional regulator, AcrR family	bi (<->)	0.963	0.99	Cytoplasmic	'NO'	#N/A	#N/A	#N/A	#N/A	#N/A	#N/A	#N/A
fig|85011.4.PEG.317	1	PATRIC.85011.4.85011.4.con.0001.CDS.311185.311772.fwd	CDS		311185	311772	588	+	FIG00638284	195	hypothetical protein	bi (<->)	0.689	0.97	Unknown	'NO'	#N/A	#N/A	#N/A	#N/A	#N/A	#N/A	#N/A
fig|85011.4.PEG.318	1	PATRIC.85011.4.85011.4.con.0001.CDS.311789.312271.rev	CDS		311789	312271	483	-		160	hypothetical protein	bi (<->)	0.768	0.938	Cytoplasmic	'NO'	PHI:3119	#N/A	#N/A	#N/A	#N/A	#N/A	#N/A
fig|85011.4.PEG.319	1	PATRIC.85011.4.85011.4.con.0001.CDS.312327.312893.rev	CDS		312327	312893	567	-		188	Transcriptional regulator, AcrR family	bi (<->)	0.909	0.989	Cytoplasmic	'NO'	#N/A	#N/A	#N/A	#N/A	#N/A	#N/A	#N/A
fig|85011.4.PEG.320	1	PATRIC.85011.4.85011.4.con.0001.CDS.313076.313990.fwd	CDS		313076	313990	915	+	FIG00638284	304	Coenzyme F420-dependent N5,N10-methylene tetrahydromethanopterin reductase and related flavin-dependent oxidoreductases	bi (<->)	0.828	0.958	Cytoplasmic	'NO'	#N/A	#N/A	#N/A	#N/A	#N/A	#N/A	#N/A
fig|85011.4.PEG.321	1	PATRIC.85011.4.85011.4.con.0001.CDS.314021.314536.rev	CDS		314021	314536	516	-	FIG00638284	171	hypothetical protein	bi (<->)	0.698	0.993	Unknown	'NO'	#N/A	#N/A	#N/A	#N/A	#N/A	#N/A	#N/A
fig|85011.4.PEG.322	1	PATRIC.85011.4.85011.4.con.0001.CDS.314535.314786.fwd	CDS		314535	314786	252	+		83	hypothetical protein	0	0	0	Unknown	'NO'	#N/A	#N/A	#N/A	#N/A	#N/A	#N/A	#N/A
fig|85011.4.PEG.323	1	PATRIC.85011.4.85011.4.con.0001.CDS.314831.315040.fwd	CDS		314831	315040	210	+		69	hypothetical protein	0	0	0	Unknown	'YES' Cleavage site between pos. 26 and 27: ASS-AS	#N/A	#N/A	#N/A	#N/A	#N/A	#N/A	#N/A
fig|85011.4.PEG.324	1	PATRIC.85011.4.85011.4.con.0001.CDS.315228.315944.rev	CDS		315228	315944	717	-		238	hypothetical protein Rv2227	bi (<->)	0.936	0.996	Unknown	'NO'	#N/A	#N/A	#N/A	#N/A	#N/A	#N/A	#N/A
fig|85011.4.PEG.325	1	PATRIC.85011.4.85011.4.con.0001.CDS.315941.316447.rev	CDS		315941	316447	507	-	FIG00000328	168	Methylated-DNA--protein-cysteine methyltransferase (EC 2.1.1.63)	bi (<->)	0.856	0.988	Unknown	'NO'	PHI:1653	#N/A	#N/A	#N/A	#N/A	#N/A	#N/A
fig|85011.4.PEG.326	1	PATRIC.85011.4.85011.4.con.0001.CDS.316719.317270.fwd	CDS		316719	317270	552	+		183	Acetyltransferase, GNAT family	bi (<->)	0.846	0.989	CytoplasmicMembrane	'NO'	#N/A	#N/A	#N/A	#N/A	#N/A	#N/A	#N/A
fig|85011.4.PEG.327	1	PATRIC.85011.4.85011.4.con.0001.CDS.317384.317701.rev	CDS		317384	317701	318	-		105	hypothetical protein	bi (<->)	0.819	0.99	Unknown	'NO'	#N/A	#N/A	#N/A	#N/A	#N/A	#N/A	#N/A
fig|85011.4.PEG.328	1	PATRIC.85011.4.85011.4.con.0001.CDS.317774.318589.fwd	CDS		317774	318589	816	+		271	probable uroporphyrin-III c-methyltransferase (EC 2.1.1.107)	bi (<->)	0.728	0.976	Unknown	'NO'	#N/A	#N/A	#N/A	#N/A	#N/A	#N/A	#N/A
fig|85011.4.PEG.329	1	PATRIC.85011.4.85011.4.con.0001.CDS.318600.319790.rev	CDS		318600	319790	1191	-	FIG00638284	396	hypothetical protein	bi (<->)	0.841	0.997	Cytoplasmic	'NO'	#N/A	#N/A	#N/A	#N/A	#N/A	#N/A	#N/A
fig|85011.4.PEG.330	1	PATRIC.85011.4.85011.4.con.0001.CDS.319894.320523.rev	CDS		319894	320523	630	-		209	hypothetical protein	bi (<->)	0.818	0.995	Unknown	'NO'	#N/A	#N/A	#N/A	#N/A	#N/A	#N/A	#N/A
fig|85011.4.PEG.331	1	PATRIC.85011.4.85011.4.con.0001.CDS.320652.321023.fwd	CDS		320652	321023	372	+		123	Transcriptional regulator, HxlR family	bi (<->)	0.878	0.992	Unknown	'NO'	#N/A	#N/A	#N/A	#N/A	#N/A	#N/A	#N/A
fig|85011.4.PEG.332	1	PATRIC.85011.4.85011.4.con.0001.CDS.321089.322465.rev	CDS		321089	322465	1377	-	FIG00638284	458	Efflux pump transporter of major facilitator superfamily (MFS)	bi (<->)	0.876	0.952	CytoplasmicMembrane	'NO'	#N/A	#N/A	#N/A	#N/A	#N/A	#N/A	#N/A
fig|85011.4.PEG.333	1	PATRIC.85011.4.85011.4.con.0001.CDS.322567.323523.fwd	CDS		322567	323523	957	+	FIG00638284	318	Putative DNA-binding protein	bi (<->)	0.779	0.906	Cytoplasmic	'NO'	#N/A	#N/A	#N/A	#N/A	#N/A	#N/A	#N/A
fig|85011.4.PEG.334	1	PATRIC.85011.4.85011.4.con.0001.CDS.323587.324384.rev	CDS		323587	324384	798	-	FIG00000065	265	Exodeoxyribonuclease III (EC 3.1.11.2)	bi (<->)	0.913	0.996	Cytoplasmic	'NO'	PHI:4900	#N/A	#N/A	#N/A	#N/A	#N/A	#N/A
fig|85011.4.PEG.335	1	PATRIC.85011.4.85011.4.con.0001.CDS.324498.325013.rev	CDS		324498	325013	516	-		171	hypothetical protein	bi (<->)	0.794	0.453	Unknown	'NO'	PHI:3119	#N/A	#N/A	#N/A	#N/A	#N/A	#N/A
fig|85011.4.PEG.336	1	PATRIC.85011.4.85011.4.con.0001.CDS.325128.326429.fwd	CDS		325128	326429	1302	+	FIG00638284	433	hypothetical protein	uni (->)	0.501	0.989	Cytoplasmic	'NO'	#N/A	#N/A	#N/A	#N/A	#N/A	#N/A	#N/A
fig|85011.4.PEG.337	1	PATRIC.85011.4.85011.4.con.0001.CDS.326694.326900.fwd	CDS		326694	326900	207	+		68	hypothetical protein	bi (<->)	0.824	0.985	Unknown	'NO'	#N/A	#N/A	#N/A	#N/A	#N/A	#N/A	#N/A
fig|85011.4.PEG.338	1	PATRIC.85011.4.85011.4.con.0001.CDS.326944.328167.fwd	CDS		326944	328167	1224	+	FIG00000376	407	L-asparaginase (EC 3.5.1.1)	bi (<->)	0.8	0.997	Cytoplasmic	'NO'	#N/A	#N/A	#N/A	#N/A	#N/A	#N/A	#N/A
fig|85011.4.PEG.339	1	PATRIC.85011.4.85011.4.con.0001.CDS.328224.328739.rev	CDS		328224	328739	516	-		171	hypothetical protein	bi (<->)	0.708	0.994	Unknown	'NO'	#N/A	#N/A	#N/A	#N/A	#N/A	#N/A	#N/A
fig|85011.4.PEG.340	1	PATRIC.85011.4.85011.4.con.0001.CDS.328873.329451.rev	CDS		328873	329451	579	-	FIG00000210	192	SSU ribosomal protein S1p	uni (->)	0.544	0.343	Cytoplasmic	'NO'	#N/A	#N/A	#N/A	#N/A	#N/A	#N/A	#N/A
fig|85011.4.PEG.341	1	PATRIC.85011.4.85011.4.con.0001.CDS.329577.331262.rev	CDS		329577	331262	1686	-	FIG01956052	561	Bis-ABC ATPase SCO6512	bi (<->)	0.95	0.996	Cytoplasmic	'NO'	PHI:1141	#N/A	#N/A	#N/A	#N/A	#N/A	#N/A
fig|85011.4.PEG.342	1	PATRIC.85011.4.85011.4.con.0001.CDS.331600.332811.fwd	CDS		331600	332811	1212	+		403	Limonene 1,2-monooxygenase	bi (<->)	0.923	0.995	Cytoplasmic	'NO'	#N/A	#N/A	#N/A	#N/A	#N/A	#N/A	#N/A
fig|85011.4.PEG.343	1	PATRIC.85011.4.85011.4.con.0001.CDS.332808.333641.fwd	CDS		332808	333641	834	+	FIG00621114	277	3-oxoacyl-[acyl-carrier protein] reductase (EC 1.1.1.100)	bi (<->)	0.871	0.953	Cytoplasmic	'NO'	PHI:5271	#N/A	#N/A	GH92	Glyco_hydro_92|adh_short_C2	#N/A	short chain dehydrogenase. This family contains a wide variety of dehydrogenases./Enoyl-(Acyl carrier protein) reductase.
fig|85011.4.PEG.344	1	PATRIC.85011.4.85011.4.con.0001.CDS.333701.333820.fwd	CDS		333701	333820	120	+		39	hypothetical protein	0	0	0	Unknown	'NO'	#N/A	#N/A	#N/A	#N/A	#N/A	#N/A	#N/A
fig|85011.4.PEG.345	1	PATRIC.85011.4.85011.4.con.0001.CDS.333846.333971.fwd	CDS		333846	333971	126	+		41	hypothetical protein	0	0	0	Unknown	'NO'	#N/A	#N/A	#N/A	#N/A	#N/A	#N/A	#N/A
fig|85011.4.PEG.346	1	PATRIC.85011.4.85011.4.con.0001.CDS.334092.335585.rev	CDS		334092	335585	1494	-	FIG00638284	497	Permease of the drug/metabolite transporter (DMT) superfamily	uni (->)	0.433	0.909	CytoplasmicMembrane	'NO'	#N/A	#N/A	#N/A	#N/A	#N/A	#N/A	#N/A
fig|85011.4.PEG.347	1	PATRIC.85011.4.85011.4.con.0001.CDS.335792.336622.rev	CDS		335792	336622	831	-		276	hypothetical protein	bi (<->)	0.844	0.992	Cytoplasmic	'NO'	#N/A	#N/A	#N/A	#N/A	#N/A	#N/A	#N/A
fig|85011.4.PEG.348	1	PATRIC.85011.4.85011.4.con.0001.CDS.336830.337705.fwd	CDS		336830	337705	876	+	FIG00638284	291	hypothetical protein	bi (<->)	0.878	0.993	Cytoplasmic	'NO'	#N/A	#N/A	#N/A	#N/A	#N/A	#N/A	#N/A
fig|85011.4.PEG.349	1	PATRIC.85011.4.85011.4.con.0001.CDS.337859.338233.fwd	CDS		337859	338233	375	+		124	hypothetical protein	0	0	0	Cytoplasmic	'NO'	#N/A	#N/A	#N/A	#N/A	#N/A	#N/A	#N/A
fig|85011.4.PEG.350	1	PATRIC.85011.4.85011.4.con.0001.CDS.338316.339137.fwd	CDS		338316	339137	822	+	FIG00638284	273	hypothetical protein	bi (<->)	0.712	0.993	Cytoplasmic	'NO'	#N/A	#N/A	#N/A	#N/A	#N/A	#N/A	#N/A
fig|85011.4.PEG.351	1	PATRIC.85011.4.85011.4.con.0001.CDS.339183.339776.rev	CDS		339183	339776	594	-	FIG00000048	197	Dihydrofolate reductase (EC 1.5.1.3)	bi (<->)	0.797	0.995	Cytoplasmic	'NO'	#N/A	#N/A	#N/A	#N/A	#N/A	#N/A	#N/A
fig|85011.4.PEG.352	1	PATRIC.85011.4.85011.4.con.0001.CDS.339870.340913.rev	CDS		339870	340913	1044	-	FIG00638284	347	hypothetical protein	0	0	0	Cytoplasmic	'NO'	#N/A	#N/A	#N/A	#N/A	#N/A	#N/A	#N/A
fig|85011.4.PEG.353	1	PATRIC.85011.4.85011.4.con.0001.CDS.340976.341470.rev	CDS		340976	341470	495	-		164	hypothetical protein	bi (<->)	0.809	0.976	Unknown	'NO'	#N/A	#N/A	#N/A	#N/A	#N/A	#N/A	#N/A
fig|85011.4.PEG.354	1	PATRIC.85011.4.85011.4.con.0001.CDS.341473.341673.rev	CDS		341473	341673	201	-		66	hypothetical protein	0	0	0	Unknown	'NO'	#N/A	#N/A	#N/A	#N/A	#N/A	#N/A	#N/A
fig|85011.4.PEG.355	1	PATRIC.85011.4.85011.4.con.0001.CDS.341725.343020.fwd	CDS	SM2	341725	343020	1296	+		431	Uncharacterized MFS-type transporter	bi (<->)	0.879	0.991	CytoplasmicMembrane	'NO'	#N/A	#N/A	#N/A	#N/A	#N/A	#N/A	#N/A
fig|85011.4.PEG.356	1	PATRIC.85011.4.85011.4.con.0001.CDS.343200.344555.fwd	CDS	SM2	343200	344555	1356	+	FIG00008708	451	NADH dehydrogenase (EC 1.6.99.3)	bi (<->)	0.942	0.966	CytoplasmicMembrane	'NO'	#N/A	#N/A	#N/A	AA3	Pyr_redox_2	#N/A	Pyridine nucleotide-disulphide oxidoreductase. This family includes both class I and class II oxidoreductases and also NADH oxidases and peroxidases. This domain is actually a small NADH binding domain within a larger FAD binding domain./Pyridine nucleotide-disulphide oxidoreductase. This family includes both class I and class II oxidoreductases and also NADH oxidases and peroxidases. This domain…
fig|85011.4.PEG.357	1	PATRIC.85011.4.85011.4.con.0001.CDS.344592.345011.rev	CDS	SM2	344592	345011	420	-	FIG00638284	139	hypothetical protein	0	0	0	Unknown	'NO'	#N/A	#N/A	#N/A	#N/A	#N/A	#N/A	#N/A
fig|85011.4.PEG.358	1	PATRIC.85011.4.85011.4.con.0001.CDS.345178.346314.fwd	CDS	SM2	345178	346314	1137	+	FIG00069725	378	Protein-L-isoaspartate O-methyltransferase (EC 2.1.1.77)	bi (<->)	0.868	0.997	Cytoplasmic	'NO'	#N/A	#N/A	#N/A	#N/A	#N/A	#N/A	#N/A
fig|85011.4.PEG.359	1	PATRIC.85011.4.85011.4.con.0001.CDS.346350.347048.rev	CDS	SM2	346350	347048	699	-	FIG00638284	232	hypothetical protein	bi (<->)	0.858	0.996	Cytoplasmic	'NO'	#N/A	#N/A	#N/A	#N/A	#N/A	#N/A	#N/A
fig|85011.4.PEG.360	1	PATRIC.85011.4.85011.4.con.0001.CDS.347295.348062.rev	CDS	SM2	347295	348062	768	-	FIG00638284	255	3-oxoacyl-[acyl-carrier protein] reductase (EC 1.1.1.100)	bi (<->)	0.878	0.996	Cytoplasmic	'NO'	#N/A	#N/A	#N/A	GH92	Glyco_hydro_92|adh_short_C2	#N/A	short chain dehydrogenase. This family contains a wide variety of dehydrogenases./Enoyl-(Acyl carrier protein) reductase.
fig|85011.4.PEG.361	1	PATRIC.85011.4.85011.4.con.0001.CDS.348226.349068.fwd	CDS	SM2	348226	349068	843	+		280	Putative DNA-binding protein	bi (<->)	0.828	0.989	Cytoplasmic	'NO'	#N/A	#N/A	#N/A	#N/A	#N/A	#N/A	#N/A
fig|85011.4.PEG.362	1	PATRIC.85011.4.85011.4.con.0001.CDS.349115.350815.rev	CDS	SM2	349115	350815	1701	-	FIG00638284	566	FIG01127483: hypothetical protein	bi (<->)	0.849	0.995	Cytoplasmic	'NO'	#N/A	#N/A	#N/A	#N/A	#N/A	#N/A	#N/A
fig|85011.4.PEG.363	1	PATRIC.85011.4.85011.4.con.0001.CDS.350917.352290.rev	CDS	SM2	350917	352290	1374	-	FIG00638284	457	hypothetical protein	bi (<->)	0.761	0.905	CytoplasmicMembrane	'NO'	#N/A	#N/A	#N/A	#N/A	#N/A	#N/A	#N/A
fig|85011.4.PEG.364	1	PATRIC.85011.4.85011.4.con.0001.CDS.352590.353639.rev	CDS	SM2	352590	353639	1050	-		349	hypothetical protein	bi (<->)	0.974	0.997	Cytoplasmic	'NO'	#N/A	#N/A	#N/A	#N/A	#N/A	#N/A	#N/A
fig|85011.4.PEG.365	1	PATRIC.85011.4.85011.4.con.0001.CDS.353636.355330.rev	CDS	SM2	353636	355330	1695	-	FIG00638284	564	hypothetical protein	bi (<->)	0.841	0.998	Cytoplasmic	'NO'	#N/A	#N/A	#N/A	#N/A	#N/A	#N/A	#N/A
fig|85011.4.PEG.366	1	PATRIC.85011.4.85011.4.con.0001.CDS.355597.355890.rev	CDS	SM2	355597	355890	294	-		97	hypothetical protein	bi (<->)	0.863	0.969	Unknown	'NO'	#N/A	#N/A	#N/A	#N/A	#N/A	#N/A	#N/A
fig|85011.4.PEG.367	1	PATRIC.85011.4.85011.4.con.0001.CDS.356257.356421.fwd	CDS	SM2	356257	356421	165	+		54	hypothetical protein	0	0	0	Unknown	'NO'	#N/A	#N/A	#N/A	#N/A	#N/A	#N/A	#N/A
fig|85011.4.PEG.368	1	PATRIC.85011.4.85011.4.con.0001.CDS.356418.356699.fwd	CDS	SM2	356418	356699	282	+		93	hypothetical protein	0	0	0	CytoplasmicMembrane	'NO'	#N/A	#N/A	#N/A	#N/A	#N/A	#N/A	#N/A
fig|85011.4.PEG.369	1	PATRIC.85011.4.85011.4.con.0001.CDS.356831.357364.fwd	CDS	SM2	356831	357364	534	+	FIG00638284	177	hypothetical protein	bi (<->)	0.881	0.819	Unknown	'NO'	#N/A	#N/A	#N/A	#N/A	#N/A	#N/A	#N/A
fig|85011.4.PEG.370	1	PATRIC.85011.4.85011.4.con.0001.CDS.357342.358124.rev	CDS	SM2	357342	358124	783	-	FIG00000528	260	Octanoate-[acyl-carrier-protein]-protein-N-octanoyltransferase (EC 2.3.1.181)	bi (<->)	0.888	0.955	Cytoplasmic	'NO'	#N/A	#N/A	#N/A	#N/A	#N/A	#N/A	#N/A
fig|85011.4.PEG.371	1	PATRIC.85011.4.85011.4.con.0001.CDS.358141.358923.rev	CDS	SM2	358141	358923	783	-	FIG00638284	260	hypothetical protein	bi (<->)	0.815	0.844	Cytoplasmic	'NO'	#N/A	#N/A	#N/A	#N/A	#N/A	#N/A	#N/A
fig|85011.4.PEG.372	1	PATRIC.85011.4.85011.4.con.0001.CDS.359137.359940.fwd	CDS	SM2	359137	359940	804	+	FIG00033206	267	Enoyl-CoA hydratase (EC 4.2.1.17)	bi (<->)	0.963	0.996	Cytoplasmic	'NO'	PHI:2322	#N/A	#N/A	#N/A	#N/A	#N/A	#N/A
fig|85011.4.PEG.373	1	PATRIC.85011.4.85011.4.con.0001.CDS.360072.360215.rev	CDS	SM2	360072	360215	144	-		47	hypothetical protein	0	0	0	Unknown	'YES' Cleavage site between pos. 18 and 19: CPA-AP	#N/A	#N/A	#N/A	#N/A	#N/A	#N/A	#N/A
fig|85011.4.PEG.374	1	PATRIC.85011.4.85011.4.con.0001.CDS.360209.363226.fwd	CDS	SM2	360209	363226	3018	+	FIG00638284	1005	hypothetical protein	bi (<->)	0.935	0.537	Cytoplasmic	'NO'	#N/A	#N/A	#N/A	#N/A	#N/A	#N/A	#N/A
fig|85011.4.PEG.375	1	PATRIC.85011.4.85011.4.con.0001.CDS.363287.363469.rev	CDS	SM2	363287	363469	183	-		60	hypothetical protein	0	0	0	Unknown	'YES' Cleavage site between pos. 12 and 13: APS-RT	#N/A	#N/A	#N/A	#N/A	#N/A	#N/A	#N/A
fig|85011.4.PEG.376	1	PATRIC.85011.4.85011.4.con.0001.CDS.363496.363654.fwd	CDS	SM2	363496	363654	159	+		52	hypothetical protein	0	0	0	Unknown	'NO'	#N/A	#N/A	#N/A	#N/A	#N/A	#N/A	#N/A
fig|85011.4.PEG.377	1	PATRIC.85011.4.85011.4.con.0001.CDS.363826.364728.fwd	CDS		363826	364728	903	+	FIG00638284	300	hypothetical protein	bi (<->)	0.896	0.884	Cytoplasmic	'NO'	#N/A	#N/A	#N/A	#N/A	#N/A	#N/A	#N/A
fig|85011.4.PEG.378	1	PATRIC.85011.4.85011.4.con.0001.CDS.364810.364995.fwd	CDS		364810	364995	186	+		61	hypothetical protein	0	0	0	Extracellular	'NO'	#N/A	#N/A	#N/A	#N/A	#N/A	#N/A	#N/A
fig|85011.4.PEG.379	1	PATRIC.85011.4.85011.4.con.0001.CDS.364992.365735.fwd	CDS		364992	365735	744	+	FIG01290653	247	Two-component system response regulator protein	bi (<->)	0.812	0.996	Cytoplasmic	'NO'	PHI:2440	#N/A	#N/A	GT2	Response_reg|Glycos_transf_2	#N/A	Histidine phosphatase superfamily (branch 1). The histidine phosphatase superfamily is so named because catalysis centres on a conserved His residue that is transiently phosphorylated during the catalytic cycle. Other conserved residues contribute to a 'phosphate pocket' and interact with the phospho group of substrate before, during and after its transfer to the His residue. Structure and sequen…
fig|85011.4.PEG.380	1	PATRIC.85011.4.85011.4.con.0001.CDS.365732.367315.fwd	CDS		365732	367315	1584	+	FIG00638284	527	sensor histidine kinase	bi (<->)	0.791	0.998	CytoplasmicMembrane	'NO'	#N/A	#N/A	#N/A	#N/A	#N/A	#N/A	#N/A
fig|85011.4.PEG.381	1	PATRIC.85011.4.85011.4.con.0001.CDS.367580.367825.fwd	CDS		367580	367825	246	+		81	hypothetical protein	0	0	0	Unknown	'YES' Cleavage site between pos. 29 and 30: ACG-DA	#N/A	#N/A	#N/A	#N/A	#N/A	#N/A	#N/A
fig|85011.4.PEG.382	1	PATRIC.85011.4.85011.4.con.0001.CDS.367941.368585.rev	CDS		367941	368585	645	-	FIG01124340	214	Two-component transcriptional response regulator, LuxR family	bi (<->)	0.981	0.995	Cytoplasmic	'NO'	PHI:4690	#N/A	#N/A	#N/A	#N/A	#N/A	#N/A
fig|85011.4.PEG.383	1	PATRIC.85011.4.85011.4.con.0001.CDS.368630.369922.rev	CDS		368630	369922	1293	-	FIG00638284	430	Two-component system sensor histidine kinase	bi (<->)	0.818	0.995	CytoplasmicMembrane	'NO'	#N/A	#N/A	#N/A	#N/A	#N/A	#N/A	#N/A
fig|85011.4.PEG.384	1	PATRIC.85011.4.85011.4.con.0001.CDS.370117.371424.rev	CDS		370117	371424	1308	-	FIG00008736	435	Predicted transcriptional regulator of pyridoxine metabolism	bi (<->)	0.816	0.998	Cytoplasmic	'NO'	#N/A	#N/A	#N/A	#N/A	#N/A	#N/A	#N/A
fig|85011.4.PEG.385	1	PATRIC.85011.4.85011.4.con.0001.CDS.371463.372203.fwd	CDS		371463	372203	741	+	FIG00638284	246	hypothetical protein	bi (<->)	0.875	0.982	Cytoplasmic	'NO'	#N/A	#N/A	#N/A	#N/A	#N/A	#N/A	#N/A
fig|85011.4.PEG.386	1	PATRIC.85011.4.85011.4.con.0001.CDS.372244.372921.rev	CDS		372244	372921	678	-	FIG00638284	225	hypothetical protein	bi (<->)	0.796	0.996	CytoplasmicMembrane	'NO'	#N/A	#N/A	#N/A	#N/A	#N/A	#N/A	#N/A
fig|85011.4.PEG.387	1	PATRIC.85011.4.85011.4.con.0001.CDS.372918.373745.rev	CDS		372918	373745	828	-	FIG01956052	275	ABC transporter, ATP-binding protein	bi (<->)	0.876	0.979	CytoplasmicMembrane	'NO'	PHI:1141	#N/A	#N/A	#N/A	#N/A	#N/A	#N/A
fig|85011.4.PEG.388	1	PATRIC.85011.4.85011.4.con.0001.CDS.373921.375507.rev	CDS		373921	375507	1587	-	FIG01370638	528	probable exported protease [EC:3.4.-.-]	bi (<->)	0.898	0.998	Unknown	'YES' Cleavage site between pos. 28 and 29: ALA-DD	#N/A	#N/A	#N/A	#N/A	#N/A	#N/A	#N/A
fig|85011.4.PEG.389	1	PATRIC.85011.4.85011.4.con.0001.CDS.375581.375742.fwd	CDS		375581	375742	162	+		53	hypothetical protein	0	0	0	Cytoplasmic	'NO'	#N/A	#N/A	#N/A	#N/A	#N/A	#N/A	#N/A
fig|85011.4.PEG.390	1	PATRIC.85011.4.85011.4.con.0001.CDS.375826.376587.rev	CDS		375826	376587	762	-	FIG00001245	253	Hemoglobin-like protein HbO	bi (<->)	0.881	0.996	CytoplasmicMembrane	'NO'	#N/A	#N/A	#N/A	#N/A	#N/A	#N/A	#N/A
fig|85011.4.PEG.391	1	PATRIC.85011.4.85011.4.con.0001.CDS.377013.379235.rev	CDS		377013	379235	2223	-	FIG00902709	740	probable metal-dependant glycoprotease	bi (<->)	0.876	0.949	Cytoplasmic	'NO'	#N/A	Amidohydro_3	Amidohydrolase superfamily	#N/A	#N/A	#N/A	#N/A
fig|85011.4.PEG.392	1	PATRIC.85011.4.85011.4.con.0001.CDS.379232.380773.rev	CDS		379232	380773	1542	-	FIG00638284	513	Uncharacterized amino acid permease, GabP family	bi (<->)	0.93	0.998	CytoplasmicMembrane	'NO'	#N/A	#N/A	#N/A	#N/A	#N/A	#N/A	#N/A
fig|85011.4.PEG.393	1	PATRIC.85011.4.85011.4.con.0001.CDS.380901.381662.fwd	CDS		380901	381662	762	+		253	TetR-family transcriptional regulator	bi (<->)	0.861	0.95	Cytoplasmic	'NO'	#N/A	#N/A	#N/A	#N/A	#N/A	#N/A	#N/A
fig|85011.4.PEG.394	1	PATRIC.85011.4.85011.4.con.0001.CDS.381863.382537.fwd	CDS		381863	382537	675	+	FIG00005243	224	Acyl-CoA:1-acyl-sn-glycerol-3-phosphate acyltransferase (EC 2.3.1.51)	bi (<->)	0.938	0.945	CytoplasmicMembrane	'NO'	#N/A	#N/A	#N/A	#N/A	#N/A	#N/A	#N/A
fig|85011.4.PEG.395	1	PATRIC.85011.4.85011.4.con.0001.CDS.382619.383299.rev	CDS		382619	383299	681	-		226	hypothetical protein	bi (<->)	0.765	0.99	Unknown	'NO'	#N/A	#N/A	#N/A	#N/A	#N/A	#N/A	#N/A
fig|85011.4.PEG.396	1	PATRIC.85011.4.85011.4.con.0001.CDS.383296.384162.rev	CDS		383296	384162	867	-	FIG00021583	288	3-hydroxyisobutyrate dehydrogenase family protein	uni (->)	0.495	0.969	Cytoplasmic	'NO'	#N/A	#N/A	#N/A	#N/A	#N/A	#N/A	#N/A
fig|85011.4.PEG.397	1	PATRIC.85011.4.85011.4.con.0001.CDS.384367.385413.fwd	CDS		384367	385413	1047	+	FIG00510130	348	Transcriptional regulator, AraC family	bi (<->)	0.923	0.888	Cytoplasmic	'NO'	#N/A	#N/A	#N/A	GH39	HTH_18|Glyco_hydro_39	#N/A	Helix-turn-helix domain. /GyrI-like small molecule binding domain. This family contains the small molecule binding domain of a number of different bacterial transcription activators. This family also contains DNA gyrase inhibitors. The GyrI superfamily contains a diad of the SHS2 module, adapted for small-molecule binding. The GyrI superfamily includes a family of secreted forms that is found onl…
fig|85011.4.PEG.398	1	PATRIC.85011.4.85011.4.con.0001.CDS.385480.386352.rev	CDS		385480	386352	873	-	FIG00000642	290	Spermidine synthase-like protein	bi (<->)	0.876	0.997	Cytoplasmic	'NO'	#N/A	#N/A	#N/A	#N/A	#N/A	#N/A	#N/A
fig|85011.4.PEG.399	1	PATRIC.85011.4.85011.4.con.0001.CDS.386508.387164.fwd	CDS		386508	387164	657	+	FIG00638284	218	hypothetical protein	bi (<->)	0.795	0.982	Cytoplasmic	'NO'	#N/A	#N/A	#N/A	#N/A	#N/A	#N/A	#N/A
fig|85011.4.PEG.400	1	PATRIC.85011.4.85011.4.con.0001.CDS.387248.387637.fwd	CDS		387248	387637	390	+		129	hypothetical protein	0	0	0	Unknown	'NO'	#N/A	#N/A	#N/A	#N/A	#N/A	#N/A	#N/A
fig|85011.4.PEG.401	1	PATRIC.85011.4.85011.4.con.0001.CDS.387734.388726.fwd	CDS		387734	388726	993	+	FIG00638284	330	hypothetical protein	0	0	0	Unknown	'NO'	#N/A	#N/A	#N/A	#N/A	#N/A	#N/A	#N/A
fig|85011.4.PEG.402	1	PATRIC.85011.4.85011.4.con.0001.CDS.388692.389834.rev	CDS		388692	389834	1143	-	FIG00638284	380	hypothetical protein	bi (<->)	0.789	0.997	Cytoplasmic	'NO'	#N/A	#N/A	#N/A	#N/A	#N/A	#N/A	#N/A
fig|85011.4.PEG.403	1	PATRIC.85011.4.85011.4.con.0001.CDS.389950.390534.fwd	CDS		389950	390534	585	+	FIG00554417	194	Transcriptional regulator, AcrR family	bi (<->)	0.922	0.99	Unknown	'NO'	#N/A	#N/A	#N/A	#N/A	#N/A	#N/A	#N/A
fig|85011.4.PEG.404	1	PATRIC.85011.4.85011.4.con.0001.CDS.390672.392171.fwd	CDS		390672	392171	1500	+		499	Efflux pump transporter of major facilitator superfamily (MFS)	bi (<->)	0.769	0.984	CytoplasmicMembrane	'NO'	#N/A	#N/A	#N/A	#N/A	#N/A	#N/A	#N/A
fig|85011.4.PEG.405	1	PATRIC.85011.4.85011.4.con.0001.CDS.392242.393003.fwd	CDS		392242	393003	762	+	FIG00621114	253	Dehydrogenases with different specificities (related to short-chain alcohol dehydrogenases)	bi (<->)	0.889	0.996	Cytoplasmic	'NO'	PHI:5272	#N/A	#N/A	GH92	Glyco_hydro_92|adh_short_C2	#N/A	short chain dehydrogenase. This family contains a wide variety of dehydrogenases./Enoyl-(Acyl carrier protein) reductase.
fig|85011.4.PEG.406	1	PATRIC.85011.4.85011.4.con.0001.CDS.393098.393718.rev	CDS		393098	393718	621	-	FIG00554417	206	Transcriptional regulator, AcrR family	uni (->)	0.445	0.799	Unknown	'NO'	#N/A	#N/A	#N/A	#N/A	#N/A	#N/A	#N/A
fig|85011.4.PEG.407	1	PATRIC.85011.4.85011.4.con.0001.CDS.393851.394801.fwd	CDS		393851	394801	951	+		316	alcohol dehydrogenase, zinc-binding	bi (<->)	0.477	0.986	Unknown	'NO'	#N/A	#N/A	#N/A	#N/A	#N/A	#N/A	#N/A
fig|85011.4.PEG.408	1	PATRIC.85011.4.85011.4.con.0001.CDS.394892.395704.rev	CDS		394892	395704	813	-	FIG00638284	270	hypothetical protein	bi (<->)	0.634	0.989	Cytoplasmic	'NO'	#N/A	#N/A	#N/A	#N/A	#N/A	#N/A	#N/A
fig|85011.4.PEG.409	1	PATRIC.85011.4.85011.4.con.0001.CDS.395732.396595.rev	CDS		395732	396595	864	-		287	hypothetical protein	bi (<->)	0.679	0.92	Cytoplasmic	'NO'	#N/A	#N/A	#N/A	#N/A	#N/A	#N/A	#N/A
fig|85011.4.PEG.410	1	PATRIC.85011.4.85011.4.con.0001.CDS.396672.397217.fwd	CDS		396672	397217	546	+		181	hypothetical protein	bi (<->)	0.751	0.92	CytoplasmicMembrane	'NO'	#N/A	#N/A	#N/A	#N/A	#N/A	#N/A	#N/A
fig|85011.4.PEG.411	1	PATRIC.85011.4.85011.4.con.0001.CDS.397226.397759.rev	CDS		397226	397759	534	-	FIG00638284	177	hypothetical protein	bi (<->)	0.842	0.96	Cytoplasmic	'NO'	#N/A	#N/A	#N/A	#N/A	#N/A	#N/A	#N/A
fig|85011.4.PEG.412	1	PATRIC.85011.4.85011.4.con.0001.CDS.398007.398552.fwd	CDS		398007	398552	546	+		181	hypothetical protein	bi (<->)	0.627	0.817	Cytoplasmic	'NO'	#N/A	#N/A	#N/A	#N/A	#N/A	#N/A	#N/A
fig|85011.4.PEG.413	1	PATRIC.85011.4.85011.4.con.0001.CDS.398593.399003.rev	CDS		398593	399003	411	-		136	hypothetical protein	bi (<->)	0.838	0.964	Unknown	'NO'	#N/A	#N/A	#N/A	#N/A	#N/A	#N/A	#N/A
fig|85011.4.PEG.414	1	PATRIC.85011.4.85011.4.con.0001.CDS.399187.399858.rev	CDS		399187	399858	672	-	FIG01327243	223	Two-component transcriptional response regulator, LuxR family	bi (<->)	0.955	0.987	Cytoplasmic	'NO'	PHI:708	#N/A	#N/A	CE11	Response_reg|Sigma54_activ_2|LpxC	#N/A	DEAD/DEAH box helicase. Members of this family include the DEAD and DEAH box helicases. Helicases are involved in unwinding nucleic acids. The DEAD box helicases are involved in various aspects of RNA metabolism, including nuclear transcription, pre mRNA splicing, ribosome biogenesis, nucleocytoplasmic transport, translation, RNA decay and organellar gene expression./Helicase conserved C-terminal…
fig|85011.4.PEG.415	1	PATRIC.85011.4.85011.4.con.0001.CDS.399855.401117.rev	CDS		399855	401117	1263	-		420	hypothetical protein	bi (<->)	0.863	0.993	CytoplasmicMembrane	'NO'	#N/A	#N/A	#N/A	#N/A	#N/A	#N/A	#N/A
fig|85011.4.PEG.416	1	PATRIC.85011.4.85011.4.con.0001.CDS.401207.401458.fwd	CDS		401207	401458	252	+		83	hypothetical protein	0	0	0	Unknown	'NO'	#N/A	#N/A	#N/A	#N/A	#N/A	#N/A	#N/A
fig|85011.4.PEG.417	1	PATRIC.85011.4.85011.4.con.0001.CDS.401470.401763.fwd	CDS		401470	401763	294	+		97	hypothetical protein	bi (<->)	0.928	0.99	Unknown	'NO'	#N/A	#N/A	#N/A	#N/A	#N/A	#N/A	#N/A
fig|85011.4.PEG.418	1	PATRIC.85011.4.85011.4.con.0001.CDS.401852.402742.rev	CDS		401852	402742	891	-		296	Transcriptional regulator, IclR family	bi (<->)	0.818	0.98	CytoplasmicMembrane	'NO'	#N/A	#N/A	#N/A	#N/A	#N/A	#N/A	#N/A
fig|85011.4.PEG.419	1	PATRIC.85011.4.85011.4.con.0001.CDS.402871.404208.fwd	CDS		402871	404208	1338	+		445	Putative cytochrome P450 hydroxylase	bi (<->)	0.881	0.988	CytoplasmicMembrane	'NO'	#N/A	#N/A	#N/A	#N/A	#N/A	#N/A	#N/A
fig|85011.4.PEG.420	1	PATRIC.85011.4.85011.4.con.0001.CDS.404192.405610.rev	CDS		404192	405610	1419	-	FIG01107919	472	sensor histidine kinase	bi (<->)	0.918	0.998	CytoplasmicMembrane	'NO'	PHI:2500	#N/A	#N/A	GT2	Glyco_tranf_2_3|HisKA|HATPase_c|Response_reg	#N/A	Histidine phosphatase superfamily (branch 1). The histidine phosphatase superfamily is so named because catalysis centres on a conserved His residue that is transiently phosphorylated during the catalytic cycle. Other conserved residues contribute to a 'phosphate pocket' and interact with the phospho group of substrate before, during and after its transfer to the His residue. Structure and sequen…
fig|85011.4.PEG.421	1	PATRIC.85011.4.85011.4.con.0001.CDS.405607.407355.rev	CDS		405607	407355	1749	-	FIG00018396	582	Thioredoxin reductase (EC 1.8.1.9)	bi (<->)	0.93	0.998	CytoplasmicMembrane	'NO'	PHI:2846	#N/A	#N/A	#N/A	#N/A	#N/A	#N/A
fig|85011.4.PEG.422	1	PATRIC.85011.4.85011.4.con.0001.CDS.407364.407522.rev	CDS		407364	407522	159	-		52	hypothetical protein	0	0	0	Unknown	'NO'	#N/A	#N/A	#N/A	#N/A	#N/A	#N/A	#N/A
fig|85011.4.PEG.423	1	PATRIC.85011.4.85011.4.con.0001.CDS.407564.407761.fwd	CDS		407564	407761	198	+		65	hypothetical protein	0	0	0	CytoplasmicMembrane	'NO'	#N/A	#N/A	#N/A	#N/A	#N/A	#N/A	#N/A
fig|85011.4.PEG.424	1	PATRIC.85011.4.85011.4.con.0001.CDS.407867.408541.fwd	CDS		407867	408541	675	+		224	Transcriptional regulator, ArsR family	bi (<->)	0.765	0.974	Cytoplasmic	'NO'	#N/A	#N/A	#N/A	#N/A	#N/A	#N/A	#N/A
fig|85011.4.PEG.425	1	PATRIC.85011.4.85011.4.con.0001.CDS.408538.409818.fwd	CDS		408538	409818	1281	+		426	Uncharacterized MFS-type transporter	bi (<->)	0.796	0.998	CytoplasmicMembrane	'NO'	#N/A	#N/A	#N/A	#N/A	#N/A	#N/A	#N/A
fig|85011.4.PEG.426	1	PATRIC.85011.4.85011.4.con.0001.CDS.409899.411251.rev	CDS		409899	411251	1353	-	FIG00005529	450	Nitrate/nitrite transporter	bi (<->)	0.894	0.964	CytoplasmicMembrane	'NO'	#N/A	#N/A	#N/A	#N/A	#N/A	#N/A	#N/A
fig|85011.4.PEG.427	1	PATRIC.85011.4.85011.4.con.0001.CDS.411401.411532.fwd	CDS		411401	411532	132	+		43	hypothetical protein	0	0	0	Unknown	'NO'	#N/A	#N/A	#N/A	#N/A	#N/A	#N/A	#N/A
fig|85011.4.PEG.428	1	PATRIC.85011.4.85011.4.con.0001.CDS.411529.412956.fwd	CDS		411529	412956	1428	+	FIG01122706	475	FAD-dependent oxygenase	bi (<->)	0.751	0.975	Unknown	'NO'	#N/A	#N/A	#N/A	AA7	FAD_binding_4	AA7	FAD binding domain. This family consists of various enzymes that use FAD as a co-factor, most of the enzymes are similar to oxygen oxidoreductase. One of the enzymes Vanillyl-alcohol oxidase (VAO) has a solved structure, the alignment includes the FAD binding site, called the PP-loop, between residues 99-110. The FAD molecule is covalently bound in the known structure, however the residue that li…
fig|85011.4.PEG.429	1	PATRIC.85011.4.85011.4.con.0001.CDS.413009.413380.rev	CDS		413009	413380	372	-	FIG00138942	123	Nitrite reductase [NAD(P)H] small subunit (EC 1.7.1.4)	bi (<->)	0.705	0.992	Cytoplasmic	'NO'	#N/A	#N/A	#N/A	#N/A	#N/A	#N/A	#N/A
fig|85011.4.PEG.430	1	PATRIC.85011.4.85011.4.con.0001.CDS.413460.416015.rev	CDS		413460	416015	2556	-	FIG00000873	851	Nitrite reductase [NAD(P)H] large subunit (EC 1.7.1.4)	bi (<->)	0.819	0.978	Cytoplasmic	'NO'	#N/A	#N/A	#N/A	#N/A	#N/A	#N/A	#N/A
fig|85011.4.PEG.431	1	PATRIC.85011.4.85011.4.con.0001.CDS.416250.417377.fwd	CDS		416250	417377	1128	+	FIG00816213	375	Putative uroporphyrinogen-III synthase (EC 4.2.1.75), related to YjjA (in BS) / Response regulator	bi (<->)	0.871	0.992	Cytoplasmic	'NO'	#N/A	#N/A	#N/A	#N/A	#N/A	#N/A	#N/A
fig|85011.4.PEG.432	1	PATRIC.85011.4.85011.4.con.0001.CDS.417600.419291.fwd	CDS		417600	419291	1692	+	FIG00638284	563	hypothetical protein	bi (<->)	0.57	0.356	Cytoplasmic	'NO'	#N/A	#N/A	#N/A	#N/A	#N/A	#N/A	#N/A
fig|85011.4.PEG.433	1	PATRIC.85011.4.85011.4.con.0001.CDS.419321.419545.rev	CDS		419321	419545	225	-		74	hypothetical protein	bi (<->)	0.972	0.986	Unknown	'NO'	#N/A	#N/A	#N/A	#N/A	#N/A	#N/A	#N/A
fig|85011.4.PEG.434	1	PATRIC.85011.4.85011.4.con.0001.CDS.419627.419875.fwd	CDS		419627	419875	249	+	FIG00638284	82	hypothetical protein	0	0	0	Extracellular	'NO'	#N/A	#N/A	#N/A	#N/A	#N/A	#N/A	#N/A
fig|85011.4.PEG.435	1	PATRIC.85011.4.85011.4.con.0001.CDS.419946.420791.rev	CDS		419946	420791	846	-	FIG00638284	281	FIG01000055: hypothetical protein	bi (<->)	0.776	0.996	Cytoplasmic	'NO'	#N/A	#N/A	#N/A	#N/A	#N/A	#N/A	#N/A
fig|85011.4.PEG.436	1	PATRIC.85011.4.85011.4.con.0001.CDS.421010.421552.rev	CDS		421010	421552	543	-		180	hypothetical protein	bi (<->)	0.753	0.994	Unknown	'NO'	#N/A	#N/A	#N/A	#N/A	#N/A	#N/A	#N/A
fig|85011.4.PEG.437	1	PATRIC.85011.4.85011.4.con.0001.CDS.422898.423056.fwd	CDS		422898	423056	159	+		52	hypothetical protein	0	0	0	Extracellular	'NO'	#N/A	#N/A	#N/A	#N/A	#N/A	#N/A	#N/A
fig|85011.4.PEG.438	1	PATRIC.85011.4.85011.4.con.0001.CDS.423397.424272.fwd	CDS		423397	424272	876	+	FIG01326599	291	Putative DNA-binding protein	bi (<->)	0.858	0.996	Cytoplasmic	'NO'	#N/A	#N/A	#N/A	#N/A	#N/A	#N/A	#N/A
fig|85011.4.PEG.439	1	PATRIC.85011.4.85011.4.con.0001.CDS.424321.425004.rev	CDS		424321	425004	684	-	FIG00905474	227	putative secreted protein	bi (<->)	0.806	0.996	Unknown	'YES' Cleavage site between pos. 29 and 30: VVA-AP	#N/A	#N/A	#N/A	#N/A	#N/A	#N/A	#N/A
fig|85011.4.PEG.440	1	PATRIC.85011.4.85011.4.con.0001.CDS.425206.426696.rev	CDS		425206	426696	1491	-		496	Efflux pump transporter of major facilitator superfamily (MFS)	bi (<->)	0.865	0.918	CytoplasmicMembrane	'NO'	#N/A	#N/A	#N/A	#N/A	#N/A	#N/A	#N/A
fig|85011.4.PEG.441	1	PATRIC.85011.4.85011.4.con.0001.CDS.426693.427094.rev	CDS		426693	427094	402	-		133	hypothetical protein	bi (<->)	0.669	0.947	Unknown	'NO'	#N/A	#N/A	#N/A	#N/A	#N/A	#N/A	#N/A
fig|85011.4.PEG.442	1	PATRIC.85011.4.85011.4.con.0001.CDS.427218.427922.fwd	CDS		427218	427922	705	+	FIG00638284	234	hypothetical protein	bi (<->)	0.839	0.956	Cytoplasmic	'NO'	#N/A	#N/A	#N/A	#N/A	#N/A	#N/A	#N/A
fig|85011.4.PEG.443	1	PATRIC.85011.4.85011.4.con.0001.CDS.428044.428409.rev	CDS		428044	428409	366	-		121	hypothetical protein	0	0	0	Unknown	'NO'	#N/A	#N/A	#N/A	#N/A	#N/A	#N/A	#N/A
fig|85011.4.PEG.444	1	PATRIC.85011.4.85011.4.con.0001.CDS.428389.430161.fwd	CDS		428389	430161	1773	+	FIG00025213	590	Cell envelope-associated transcriptional attenuator LytR-CpsA-Psr, subfamily A1 (as in PMID19099556)	bi (<->)	0.754	0.998	Unknown	'NO'	#N/A	#N/A	#N/A	#N/A	#N/A	#N/A	#N/A
fig|85011.4.PEG.445	1	PATRIC.85011.4.85011.4.con.0001.CDS.430214.430396.rev	CDS		430214	430396	183	-		60	hypothetical protein	0	0	0	Unknown	'NO'	#N/A	#N/A	#N/A	#N/A	#N/A	#N/A	#N/A
fig|85011.4.PEG.446	1	PATRIC.85011.4.85011.4.con.0001.CDS.430776.431159.fwd	CDS		430776	431159	384	+		127	hypothetical protein	bi (<->)	0.811	0.829	Unknown	'NO'	#N/A	#N/A	#N/A	#N/A	#N/A	#N/A	#N/A
fig|85011.4.PEG.447	1	PATRIC.85011.4.85011.4.con.0001.CDS.431347.431814.rev	CDS		431347	431814	468	-	FIG01306568	155	Mobile element protein	bi (<->)	0.579	0.992	Cytoplasmic	'NO'	#N/A	#N/A	#N/A	#N/A	#N/A	#N/A	#N/A
fig|85011.4.PEG.448	1	PATRIC.85011.4.85011.4.con.0001.CDS.431811.432254.rev	CDS		431811	432254	444	-	FIG01306568	147	Mobile element protein	bi (<->)	0.597	0.872	Unknown	'NO'	#N/A	#N/A	#N/A	#N/A	#N/A	#N/A	#N/A
fig|85011.4.PEG.449	1	PATRIC.85011.4.85011.4.con.0001.CDS.432276.433391.rev	CDS		432276	433391	1116	-	FIG00638284	371	hypothetical protein	bi (<->)	0.841	0.967	Cytoplasmic	'NO'	#N/A	#N/A	#N/A	#N/A	#N/A	#N/A	#N/A
fig|85011.4.PEG.450	1	PATRIC.85011.4.85011.4.con.0001.CDS.433441.433884.rev	CDS		433441	433884	444	-		147	hypothetical protein	bi (<->)	0.913	0.893	Cytoplasmic	'NO'	#N/A	#N/A	#N/A	#N/A	#N/A	#N/A	#N/A
fig|85011.4.PEG.451	1	PATRIC.85011.4.85011.4.con.0001.CDS.434047.434472.fwd	CDS		434047	434472	426	+	FIG00554610	141	Transcriptional regulator, MarR family	bi (<->)	0.893	0.993	Cytoplasmic	'NO'	#N/A	#N/A	#N/A	#N/A	#N/A	#N/A	#N/A
fig|85011.4.PEG.452	1	PATRIC.85011.4.85011.4.con.0001.CDS.434560.435600.rev	CDS		434560	435600	1041	-	FIG00638284	346	FIG01056462: hypothetical protein	bi (<->)	0.815	0.997	Unknown	'NO'	#N/A	#N/A	#N/A	#N/A	#N/A	#N/A	#N/A
fig|85011.4.PEG.453	1	PATRIC.85011.4.85011.4.con.0001.CDS.435764.436441.fwd	CDS		435764	436441	678	+	FIG00638284	225	hypothetical protein	bi (<->)	0.668	0.982	Cytoplasmic	'NO'	#N/A	#N/A	#N/A	#N/A	#N/A	#N/A	#N/A
fig|85011.4.PEG.454	1	PATRIC.85011.4.85011.4.con.0001.CDS.436480.437349.fwd	CDS		436480	437349	870	+	FIG00638284	289	Phenylacetic acid degradation operon negative regulatory protein PaaX	bi (<->)	0.761	0.997	Cytoplasmic	'NO'	#N/A	#N/A	#N/A	#N/A	#N/A	#N/A	#N/A
fig|85011.4.PEG.455	1	PATRIC.85011.4.85011.4.con.0001.CDS.437443.438024.fwd	CDS		437443	438024	582	+	FIG01272034	193	Acetyltransferase, GNAT family	uni (->)	0.34	0.847	Cytoplasmic	'NO'	#N/A	#N/A	#N/A	#N/A	#N/A	#N/A	#N/A
fig|85011.4.PEG.456	1	PATRIC.85011.4.85011.4.con.0001.CDS.438046.439434.fwd	CDS		438046	439434	1389	+	FIG00005520	462	Transcriptional regulator, GntR family domain / Aspartate aminotransferase (EC 2.6.1.1)	bi (<->)	0.838	0.954	Cytoplasmic	'NO'	#N/A	#N/A	#N/A	#N/A	#N/A	#N/A	#N/A
fig|85011.4.PEG.457	1	PATRIC.85011.4.85011.4.con.0001.CDS.439569.439688.fwd	CDS		439569	439688	120	+		39	hypothetical protein	0	0	0	Unknown	'NO'	#N/A	#N/A	#N/A	#N/A	#N/A	#N/A	#N/A
fig|85011.4.PEG.458	1	PATRIC.85011.4.85011.4.con.0001.CDS.439679.440596.fwd	CDS		439679	440596	918	+	FIG00050603	305	Branched-chain amino acid aminotransferase (EC 2.6.1.42)	bi (<->)	0.852	0.873	Cytoplasmic	'NO'	#N/A	#N/A	#N/A	#N/A	#N/A	#N/A	#N/A
fig|85011.4.PEG.459	1	PATRIC.85011.4.85011.4.con.0001.CDS.440720.440923.fwd	CDS		440720	440923	204	+		67	hypothetical protein	bi (<->)	0.544	0.589	Unknown	'YES' Cleavage site between pos. 26 and 27: AQA-HE	#N/A	#N/A	#N/A	#N/A	#N/A	#N/A	#N/A
fig|85011.4.PEG.460	1	PATRIC.85011.4.85011.4.con.0001.CDS.441174.441407.fwd	CDS		441174	441407	234	+		77	hypothetical protein	0	0	0	Cytoplasmic	'NO'	#N/A	#N/A	#N/A	#N/A	#N/A	#N/A	#N/A
fig|85011.4.PEG.461	1	PATRIC.85011.4.85011.4.con.0001.CDS.441401.443134.fwd	CDS		441401	443134	1734	+	FIG00017059	577	Efflux ABC transporter, permease/ATP-binding protein SCO2463	bi (<->)	0.925	0.998	CytoplasmicMembrane	'NO'	PHI:1141	#N/A	#N/A	CE1	n/a	#N/A	Putative esterase. This family contains Esterase D. However it is not clear if all members of the family have the same function. This family is related to the pfam00135 family.
fig|85011.4.PEG.462	1	PATRIC.85011.4.85011.4.con.0001.CDS.443131.445050.fwd	CDS		443131	445050	1920	+	FIG00017059	639	Efflux ABC transporter, permease/ATP-binding protein SCO2464	bi (<->)	0.9	0.998	CytoplasmicMembrane	'NO'	PHI:3928	#N/A	#N/A	#N/A	#N/A	#N/A	#N/A
fig|85011.4.PEG.463	1	PATRIC.85011.4.85011.4.con.0001.CDS.445078.446355.rev	CDS		445078	446355	1278	-	FIG00638284	425	hypothetical protein	bi (<->)	0.873	0.817	CytoplasmicMembrane	'NO'	#N/A	#N/A	#N/A	#N/A	#N/A	#N/A	#N/A
fig|85011.4.PEG.464	1	PATRIC.85011.4.85011.4.con.0001.CDS.446517.447257.fwd	CDS		446517	447257	741	+	FIG00621925	246	Transcriptional regulator, GntR family	bi (<->)	0.917	0.735	Cytoplasmic	'NO'	#N/A	#N/A	#N/A	#N/A	#N/A	#N/A	#N/A
fig|85011.4.PEG.465	1	PATRIC.85011.4.85011.4.con.0001.CDS.447269.448510.fwd	CDS		447269	448510	1242	+	FIG00000134	413	Threonine synthase (EC 4.2.3.1)	bi (<->)	0.829	0.944	Cytoplasmic	'NO'	#N/A	#N/A	#N/A	#N/A	#N/A	#N/A	#N/A
fig|85011.4.PEG.466	1	PATRIC.85011.4.85011.4.con.0001.CDS.448533.449147.rev	CDS		448533	449147	615	-	FIG00015923	204	Transcriptional regulator, AraC family	bi (<->)	0.876	0.98	Unknown	'NO'	#N/A	#N/A	#N/A	#N/A	#N/A	#N/A	#N/A
fig|85011.4.PEG.467	1	PATRIC.85011.4.85011.4.con.0001.CDS.449254.449775.rev	CDS		449254	449775	522	-		173	hypothetical protein	bi (<->)	0.902	0.91	Cytoplasmic	'NO'	#N/A	#N/A	#N/A	#N/A	#N/A	#N/A	#N/A
fig|85011.4.PEG.468	1	PATRIC.85011.4.85011.4.con.0001.CDS.449785.450612.rev	CDS		449785	450612	828	-	FIG00012387	275	Probable carboxyvinyl-carboxyphosphonate phosphorylmutase (EC 2.7.8.23)	bi (<->)	0.851	0.996	Cytoplasmic	'NO'	#N/A	#N/A	#N/A	#N/A	#N/A	#N/A	#N/A
fig|85011.4.PEG.469	1	PATRIC.85011.4.85011.4.con.0001.CDS.450823.452436.fwd	CDS		450823	452436	1614	+	FIG00018699	537	Long-chain-fatty-acid--CoA ligase (EC 6.2.1.3)	bi (<->)	0.79	0.994	Cytoplasmic	'NO'	#N/A	#N/A	#N/A	GT2	Glycos_transf_2|AMP-binding|AMP-binding_C|ketoacyl-synt|Ketoacyl-synt_C|Acyl_transf_1|Aminotran_3	#N/A	Histidine phosphatase superfamily (branch 1). The histidine phosphatase superfamily is so named because catalysis centres on a conserved His residue that is transiently phosphorylated during the catalytic cycle. Other conserved residues contribute to a 'phosphate pocket' and interact with the phospho group of substrate before, during and after its transfer to the His residue. Structure and sequen…
fig|85011.4.PEG.470	1	PATRIC.85011.4.85011.4.con.0001.CDS.452438.453139.rev	CDS		452438	453139	702	-		233	hypothetical protein	bi (<->)	0.953	0.91	Cytoplasmic	'NO'	#N/A	#N/A	#N/A	#N/A	#N/A	#N/A	#N/A
fig|85011.4.PEG.471	1	PATRIC.85011.4.85011.4.con.0001.CDS.453247.453855.rev	CDS		453247	453855	609	-	FIG00050592	202	Superoxide dismutase [Mn/Fe] (EC 1.15.1.1)	bi (<->)	0.97	0.995	Extracellular	'NO'	PHI:420	#N/A	#N/A	#N/A	#N/A	#N/A	#N/A
fig|85011.4.PEG.472	1	PATRIC.85011.4.85011.4.con.0001.CDS.453994.455043.fwd	CDS		453994	455043	1050	+	FIG00638284	349	hypothetical protein	bi (<->)	0.859	0.989	Cytoplasmic	'NO'	#N/A	#N/A	#N/A	#N/A	#N/A	#N/A	#N/A
fig|85011.4.PEG.473	1	PATRIC.85011.4.85011.4.con.0001.CDS.455175.455453.fwd	CDS		455175	455453	279	+		92	hypothetical protein	bi (<->)	0.621	0.641	CytoplasmicMembrane	'YES' Cleavage site between pos. 26 and 27: ALA-DG	#N/A	#N/A	#N/A	#N/A	#N/A	#N/A	#N/A
fig|85011.4.PEG.474	1	PATRIC.85011.4.85011.4.con.0001.CDS.455604.456245.fwd	CDS		455604	456245	642	+	FIG00000995	213	Uridine kinase (EC 2.7.1.48)	bi (<->)	0.854	0.986	Unknown	'NO'	#N/A	#N/A	#N/A	#N/A	#N/A	#N/A	#N/A
fig|85011.4.PEG.475	1	PATRIC.85011.4.85011.4.con.0001.CDS.456274.457107.rev	CDS		456274	457107	834	-	FIG01239241	277	oxidoreductase of aldo/keto reductase family, subgroup 1	bi (<->)	0.869	0.978	Cytoplasmic	'NO'	#N/A	#N/A	#N/A	#N/A	#N/A	#N/A	#N/A
fig|85011.4.PEG.476	1	PATRIC.85011.4.85011.4.con.0001.CDS.457161.458432.rev	CDS		457161	458432	1272	-	FIG01336429	423	Putative transmembrane efflux protein	bi (<->)	0.863	0.998	CytoplasmicMembrane	'NO'	#N/A	#N/A	#N/A	#N/A	#N/A	#N/A	#N/A
fig|85011.4.PEG.477	1	PATRIC.85011.4.85011.4.con.0001.CDS.458574.459020.fwd	CDS		458574	459020	447	+	FIG00554610	148	Transcriptional regulator, MarR family	bi (<->)	0.872	0.955	Cytoplasmic	'NO'	#N/A	#N/A	#N/A	#N/A	#N/A	#N/A	#N/A
fig|85011.4.PEG.478	1	PATRIC.85011.4.85011.4.con.0001.CDS.459118.460167.rev	CDS		459118	460167	1050	-	FIG00638284	349	6-phosphogluconolactonase (EC 3.1.1.31)	bi (<->)	0.903	0.997	Unknown	'NO'	#N/A	#N/A	#N/A	GH28	Lactonase|Glyco_hydro_28	#N/A	#N/A
fig|85011.4.PEG.479	1	PATRIC.85011.4.85011.4.con.0001.CDS.460164.460292.rev	CDS		460164	460292	129	-		42	hypothetical protein	0	0	0	Unknown	'NO'	#N/A	#N/A	#N/A	#N/A	#N/A	#N/A	#N/A
fig|85011.4.PEG.480	1	PATRIC.85011.4.85011.4.con.0001.CDS.460345.461001.rev	CDS		460345	461001	657	-	FIG00554417	218	Transcriptional regulator, AcrR family	bi (<->)	0.78	0.995	Cytoplasmic	'NO'	PHI:3055_PHI:4114	#N/A	#N/A	#N/A	#N/A	#N/A	#N/A
fig|85011.4.PEG.481	1	PATRIC.85011.4.85011.4.con.0001.CDS.461081.461866.fwd	CDS		461081	461866	786	+	FIG00995347	261	ABC transporter, ATP-binding protein	bi (<->)	0.916	0.996	CytoplasmicMembrane	'NO'	PHI:1141	#N/A	#N/A	CE1	n/a	#N/A	Putative esterase. This family contains Esterase D. However it is not clear if all members of the family have the same function. This family is related to the pfam00135 family.
fig|85011.4.PEG.482	1	PATRIC.85011.4.85011.4.con.0001.CDS.461882.462712.fwd	CDS		461882	462712	831	+	FIG01124815	276	putative ABC transporter transmembrane protein	bi (<->)	0.826	0.928	CytoplasmicMembrane	'NO'	#N/A	#N/A	#N/A	#N/A	#N/A	#N/A	#N/A
fig|85011.4.PEG.483	1	PATRIC.85011.4.85011.4.con.0001.CDS.462755.463732.rev	CDS		462755	463732	978	-	FIG00743946	325	Transcriptional regulator, DeoR family	bi (<->)	0.824	0.96	Cytoplasmic	'NO'	#N/A	#N/A	#N/A	#N/A	#N/A	#N/A	#N/A
fig|85011.4.PEG.484	1	PATRIC.85011.4.85011.4.con.0001.CDS.463902.464135.fwd	CDS		463902	464135	234	+		77	hypothetical protein	bi (<->)	0.855	0.893	Unknown	'NO'	#N/A	#N/A	#N/A	#N/A	#N/A	#N/A	#N/A
fig|85011.4.PEG.485	1	PATRIC.85011.4.85011.4.con.0001.CDS.464226.464966.rev	CDS		464226	464966	741	-		246	DedA protein	bi (<->)	0.894	0.996	CytoplasmicMembrane	'NO'	#N/A	#N/A	#N/A	#N/A	#N/A	#N/A	#N/A
fig|85011.4.PEG.486	1	PATRIC.85011.4.85011.4.con.0001.CDS.465156.465629.fwd	CDS		465156	465629	474	+	FIG00629921	157	transcriptional regulator	bi (<->)	0.833	0.994	CytoplasmicMembrane	'NO'	#N/A	#N/A	#N/A	#N/A	#N/A	#N/A	#N/A
fig|85011.4.PEG.487	1	PATRIC.85011.4.85011.4.con.0001.CDS.466432.466836.rev	CDS		466432	466836	405	-		134	hypothetical protein	bi (<->)	0.843	0.977	Unknown	'NO'	#N/A	#N/A	#N/A	#N/A	#N/A	#N/A	#N/A
fig|85011.4.PEG.488	1	PATRIC.85011.4.85011.4.con.0001.CDS.466888.467466.fwd	CDS		466888	467466	579	+		192	hypothetical protein	bi (<->)	0.917	0.955	Cytoplasmic	'NO'	#N/A	#N/A	#N/A	#N/A	#N/A	#N/A	#N/A
fig|85011.4.PEG.489	1	PATRIC.85011.4.85011.4.con.0001.CDS.467450.468121.rev	CDS		467450	468121	672	-		223	oxidoreductase ylbE	bi (<->)	0.924	0.995	Cytoplasmic	'NO'	#N/A	#N/A	#N/A	#N/A	#N/A	#N/A	#N/A
fig|85011.4.PEG.490	1	PATRIC.85011.4.85011.4.con.0001.CDS.468220.468723.fwd	CDS		468220	468723	504	+		167	hypothetical protein	bi (<->)	0.774	0.911	Unknown	'NO'	#N/A	#N/A	#N/A	#N/A	#N/A	#N/A	#N/A
fig|85011.4.PEG.491	1	PATRIC.85011.4.85011.4.con.0001.CDS.468969.470291.fwd	CDS		468969	470291	1323	+	FIG00638284	440	hypothetical protein	bi (<->)	0.905	0.998	Cytoplasmic	'NO'	#N/A	#N/A	#N/A	#N/A	#N/A	#N/A	#N/A
fig|85011.4.PEG.492	1	PATRIC.85011.4.85011.4.con.0001.CDS.470333.471655.rev	CDS		470333	471655	1323	-	FIG00000106	440	Dihydrofolate synthase (EC 6.3.2.12) @ Folylpolyglutamate synthase (EC 6.3.2.17)	uni (->)	0.33	0.861	Cytoplasmic	'NO'	#N/A	#N/A	#N/A	#N/A	#N/A	#N/A	#N/A
fig|85011.4.PEG.493	1	PATRIC.85011.4.85011.4.con.0001.CDS.472634.472882.fwd	CDS		472634	472882	249	+		82	hypothetical protein	0	0	0	Unknown	'NO'	#N/A	#N/A	#N/A	#N/A	#N/A	#N/A	#N/A
fig|85011.4.PEG.494	1	PATRIC.85011.4.85011.4.con.0001.CDS.472879.473760.fwd	CDS		472879	473760	882	+	FIG00543846	293	Undecaprenyl-phosphate mannosyltransferase (EC 2.4.1.54)	bi (<->)	0.947	0.9	CytoplasmicMembrane	'NO'	#N/A	#N/A	#N/A	GT2	Glycos_transf_2	GT2	Histidine phosphatase superfamily (branch 1). The histidine phosphatase superfamily is so named because catalysis centres on a conserved His residue that is transiently phosphorylated during the catalytic cycle. Other conserved residues contribute to a 'phosphate pocket' and interact with the phospho group of substrate before, during and after its transfer to the His residue. Structure and sequen…
fig|85011.4.PEG.495	1	PATRIC.85011.4.85011.4.con.0001.CDS.473765.474325.fwd	CDS		473765	474325	561	+		186	Cytoplasmic membrane protein FsxA	bi (<->)	0.801	0.995	CytoplasmicMembrane	'NO'	#N/A	#N/A	#N/A	#N/A	#N/A	#N/A	#N/A
fig|85011.4.PEG.496	1	PATRIC.85011.4.85011.4.con.0001.CDS.474470.474844.rev	CDS		474470	474844	375	-	FIG00485890	124	FIG00820327: hypothetical protein	bi (<->)	0.968	0.992	Cytoplasmic	'NO'	#N/A	#N/A	#N/A	#N/A	#N/A	#N/A	#N/A
fig|85011.4.PEG.497	1	PATRIC.85011.4.85011.4.con.0001.CDS.475111.477630.rev	CDS		475111	477630	2520	-	FIG00017431	839	Serine phosphatase RsbU, regulator of sigma subunit	bi (<->)	0.914	0.999	Cytoplasmic	'NO'	#N/A	#N/A	#N/A	#N/A	#N/A	#N/A	#N/A
fig|85011.4.PEG.498	1	PATRIC.85011.4.85011.4.con.0001.CDS.477814.479397.rev	CDS		477814	479397	1584	-	FIG00638284	527	hypothetical protein	bi (<->)	0.854	0.998	Cytoplasmic	'NO'	#N/A	#N/A	#N/A	#N/A	#N/A	#N/A	#N/A
fig|85011.4.PEG.499	1	PATRIC.85011.4.85011.4.con.0001.CDS.479621.479815.rev	CDS		479621	479815	195	-		64	Cytoplasmic membrane protein FsxA	bi (<->)	0.875	0.984	CytoplasmicMembrane	'NO'	#N/A	#N/A	#N/A	#N/A	#N/A	#N/A	#N/A
fig|85011.4.PEG.500	1	PATRIC.85011.4.85011.4.con.0001.CDS.479839.480210.rev	CDS		479839	480210	372	-		123	hypothetical protein	bi (<->)	0.685	0.992	CytoplasmicMembrane	'NO'	#N/A	#N/A	#N/A	#N/A	#N/A	#N/A	#N/A
fig|85011.4.PEG.501	1	PATRIC.85011.4.85011.4.con.0001.CDS.480446.480685.fwd	CDS		480446	480685	240	+	FIG01193004	79	Multimeric flavodoxin WrbA	bi (<->)	1	0.435	Cytoplasmic	'NO'	#N/A	#N/A	#N/A	#N/A	#N/A	#N/A	#N/A
fig|85011.4.PEG.502	1	PATRIC.85011.4.85011.4.con.0001.CDS.480981.482183.fwd	CDS		480981	482183	1203	+	FIG00638284	400	hypothetical protein	0	0	0	Cytoplasmic	'NO'	#N/A	#N/A	#N/A	#N/A	#N/A	#N/A	#N/A
fig|85011.4.PEG.503	1	PATRIC.85011.4.85011.4.con.0001.CDS.482271.482459.fwd	CDS		482271	482459	189	+		62	hypothetical protein	bi (<->)	0.581	0.778	Cytoplasmic	'NO'	#N/A	#N/A	#N/A	#N/A	#N/A	#N/A	#N/A
fig|85011.4.PEG.504	1	PATRIC.85011.4.85011.4.con.0001.CDS.482577.483173.fwd	CDS		482577	483173	597	+		198	hypothetical protein	bi (<->)	0.538	0.897	Cytoplasmic	'NO'	#N/A	#N/A	#N/A	#N/A	#N/A	#N/A	#N/A
fig|85011.4.PEG.505	1	PATRIC.85011.4.85011.4.con.0001.CDS.483185.483877.fwd	CDS		483185	483877	693	+	FIG00638284	230	hypothetical protein	0	0	0	Cytoplasmic	'NO'	#N/A	#N/A	#N/A	#N/A	#N/A	#N/A	#N/A
fig|85011.4.PEG.506	1	PATRIC.85011.4.85011.4.con.0001.CDS.483932.484609.rev	CDS		483932	484609	678	-		225	hypothetical protein	0	0	0	Unknown	'NO'	#N/A	#N/A	#N/A	#N/A	#N/A	#N/A	#N/A
fig|85011.4.PEG.507	1	PATRIC.85011.4.85011.4.con.0001.CDS.484624.484911.rev	CDS		484624	484911	288	-		95	hypothetical protein	0	0	0	Unknown	'YES' Cleavage site between pos. 21 and 22: AAA-AM	#N/A	#N/A	#N/A	#N/A	#N/A	#N/A	#N/A
fig|85011.4.PEG.508	1	PATRIC.85011.4.85011.4.con.0001.CDS.484942.485193.rev	CDS		484942	485193	252	-		83	hypothetical protein	0	0	0	CytoplasmicMembrane	'NO'	#N/A	#N/A	#N/A	#N/A	#N/A	#N/A	#N/A
fig|85011.4.PEG.509	1	PATRIC.85011.4.85011.4.con.0001.CDS.485193.485918.rev	CDS		485193	485918	726	-		241	hypothetical protein	uni (->)	0.791	0.681	Cytoplasmic	'NO'	#N/A	#N/A	#N/A	CBM50	Amidase_2|LysM	#N/A	Tyrosine phosphatase family. This family is closely related to the pfam00102 and pfam00782 families./Tyrosine phosphatase family C-terminal region.
fig|85011.4.PEG.510	1	PATRIC.85011.4.85011.4.con.0001.CDS.486076.486801.rev	CDS		486076	486801	726	-		241	Enoyl-CoA hydratase (EC 4.2.1.17)	0	0	0	CytoplasmicMembrane	'NO'	#N/A	#N/A	#N/A	#N/A	#N/A	#N/A	#N/A
fig|85011.4.PEG.511	1	PATRIC.85011.4.85011.4.con.0001.CDS.486801.487889.rev	CDS		486801	487889	1089	-	FIG01122864	362	FIG01122865: hypothetical protein	0	0	0	Cytoplasmic	'NO'	#N/A	#N/A	#N/A	#N/A	#N/A	#N/A	#N/A
fig|85011.4.PEG.512	1	PATRIC.85011.4.85011.4.con.0001.CDS.487886.488986.rev	CDS		487886	488986	1101	-	FIG00638284	366	hypothetical protein	0	0	0	Unknown	'NO'	#N/A	#N/A	#N/A	#N/A	#N/A	#N/A	#N/A
fig|85011.4.PEG.513	1	PATRIC.85011.4.85011.4.con.0001.CDS.489000.489881.rev	CDS		489000	489881	882	-	FIG00638284	293	hypothetical protein	0	0	0	Unknown	'NO'	#N/A	#N/A	#N/A	#N/A	#N/A	#N/A	#N/A
fig|85011.4.PEG.514	1	PATRIC.85011.4.85011.4.con.0001.CDS.489886.491952.rev	CDS		489886	491952	2067	-	FIG00638284	688	Phage tail length tape-measure protein	0	0	0	CytoplasmicMembrane	'NO'	#N/A	#N/A	#N/A	GH23	n/a	#N/A	Bacterial extracellular solute-binding proteins, family 3.
fig|85011.4.PEG.515	1	PATRIC.85011.4.85011.4.con.0001.CDS.491969.492094.rev	CDS		491969	492094	126	-		41	hypothetical protein	0	0	0	Unknown	'NO'	#N/A	#N/A	#N/A	#N/A	#N/A	#N/A	#N/A
fig|85011.4.PEG.516	1	PATRIC.85011.4.85011.4.con.0001.CDS.492109.492693.rev	CDS		492109	492693	585	-		194	hypothetical protein	0	0	0	Cytoplasmic	'NO'	#N/A	#N/A	#N/A	#N/A	#N/A	#N/A	#N/A
fig|85011.4.PEG.517	1	PATRIC.85011.4.85011.4.con.0001.CDS.492777.493355.rev	CDS		492777	493355	579	-		192	hypothetical protein	0	0	0	Cytoplasmic	'NO'	#N/A	#N/A	#N/A	#N/A	#N/A	#N/A	#N/A
fig|85011.4.PEG.518	1	PATRIC.85011.4.85011.4.con.0001.CDS.493377.493805.rev	CDS		493377	493805	429	-		142	hypothetical protein	0	0	0	Cytoplasmic	'NO'	#N/A	#N/A	#N/A	#N/A	#N/A	#N/A	#N/A
fig|85011.4.PEG.519	1	PATRIC.85011.4.85011.4.con.0001.CDS.493805.494236.rev	CDS		493805	494236	432	-		143	Phage capsid and scaffold	0	0	0	CytoplasmicMembrane	'NO'	#N/A	#N/A	#N/A	#N/A	#N/A	#N/A	#N/A
fig|85011.4.PEG.520	1	PATRIC.85011.4.85011.4.con.0001.CDS.494247.494948.rev	CDS		494247	494948	702	-	FIG00638284	233	hypothetical protein	0	0	0	Unknown	'NO'	#N/A	#N/A	#N/A	#N/A	#N/A	#N/A	#N/A
fig|85011.4.PEG.521	1	PATRIC.85011.4.85011.4.con.0001.CDS.494950.495234.rev	CDS		494950	495234	285	-		94	hypothetical protein	0	0	0	Cytoplasmic	'NO'	#N/A	#N/A	#N/A	#N/A	#N/A	#N/A	#N/A
fig|85011.4.PEG.522	1	PATRIC.85011.4.85011.4.con.0001.CDS.495234.495461.rev	CDS		495234	495461	228	-		75	hypothetical protein	0	0	0	Unknown	'NO'	#N/A	#N/A	#N/A	#N/A	#N/A	#N/A	#N/A
fig|85011.4.PEG.523	1	PATRIC.85011.4.85011.4.con.0001.CDS.495474.496697.rev	CDS		495474	496697	1224	-		407	hypothetical protein	0	0	0	Unknown	'NO'	#N/A	#N/A	#N/A	#N/A	#N/A	#N/A	#N/A
fig|85011.4.PEG.524	1	PATRIC.85011.4.85011.4.con.0001.CDS.496887.497534.rev	CDS		496887	497534	648	-		215	hypothetical protein	0	0	0	Unknown	'NO'	#N/A	#N/A	#N/A	#N/A	#N/A	#N/A	#N/A
fig|85011.4.PEG.525	1	PATRIC.85011.4.85011.4.con.0001.CDS.497617.497976.rev	CDS		497617	497976	360	-		119	hypothetical protein	0	0	0	Cytoplasmic	'NO'	#N/A	#N/A	#N/A	#N/A	#N/A	#N/A	#N/A
fig|85011.4.PEG.526	1	PATRIC.85011.4.85011.4.con.0001.CDS.497973.500297.rev	CDS		497973	500297	2325	-		774	hypothetical protein	0	0	0	CytoplasmicMembrane	'YES' Cleavage site between pos. 24 and 25: ADA-AR	#N/A	#N/A	#N/A	#N/A	#N/A	#N/A	#N/A
fig|85011.4.PEG.527	1	PATRIC.85011.4.85011.4.con.0001.CDS.500309.501658.rev	CDS		500309	501658	1350	-	FIG01023866	449	Gene Transfer Agent terminase protein	0	0	0	Cytoplasmic	'NO'	#N/A	Terminase_6	P-loop containing nucleoside triphosphate hydrolase superfamily	#N/A	#N/A	#N/A	#N/A
fig|85011.4.PEG.528	1	PATRIC.85011.4.85011.4.con.0001.CDS.501655.502095.rev	CDS		501655	502095	441	-		146	hypothetical protein	0	0	0	Cytoplasmic	'NO'	#N/A	#N/A	#N/A	#N/A	#N/A	#N/A	#N/A
fig|85011.4.PEG.529	1	PATRIC.85011.4.85011.4.con.0001.CDS.502179.502373.fwd	CDS		502179	502373	195	+		64	hypothetical protein	uni (->)	0.586	0.877	Unknown	'NO'	#N/A	#N/A	#N/A	#N/A	#N/A	#N/A	#N/A
fig|85011.4.PEG.530	1	PATRIC.85011.4.85011.4.con.0001.CDS.502472.502900.rev	CDS		502472	502900	429	-		142	hypothetical protein	0	0	0	Unknown	'NO'	#N/A	#N/A	#N/A	#N/A	#N/A	#N/A	#N/A
fig|85011.4.PEG.531	1	PATRIC.85011.4.85011.4.con.0001.CDS.502994.503788.rev	CDS		502994	503788	795	-		264	hypothetical protein	0	0	0	CytoplasmicMembrane	'NO'	#N/A	#N/A	#N/A	#N/A	#N/A	#N/A	#N/A
fig|85011.4.PEG.532	1	PATRIC.85011.4.85011.4.con.0001.CDS.503979.504206.rev	CDS		503979	504206	228	-		75	hypothetical protein	0	0	0	Cytoplasmic	'NO'	#N/A	#N/A	#N/A	#N/A	#N/A	#N/A	#N/A
fig|85011.4.PEG.533	1	PATRIC.85011.4.85011.4.con.0001.CDS.504245.504727.rev	CDS		504245	504727	483	-		160	hypothetical protein	0	0	0	Cytoplasmic	'NO'	#N/A	#N/A	#N/A	#N/A	#N/A	#N/A	#N/A
fig|85011.4.PEG.534	1	PATRIC.85011.4.85011.4.con.0001.CDS.505026.505445.rev	CDS		505026	505445	420	-		139	hypothetical protein	0	0	0	Unknown	'NO'	#N/A	#N/A	#N/A	#N/A	#N/A	#N/A	#N/A
fig|85011.4.PEG.535	1	PATRIC.85011.4.85011.4.con.0001.CDS.505442.505654.rev	CDS		505442	505654	213	-		70	hypothetical protein	0	0	0	Unknown	'NO'	#N/A	#N/A	#N/A	#N/A	#N/A	#N/A	#N/A
fig|85011.4.PEG.536	1	PATRIC.85011.4.85011.4.con.0001.CDS.505651.506505.rev	CDS		505651	506505	855	-		284	hypothetical protein	0	0	0	Cytoplasmic	'NO'	#N/A	#N/A	#N/A	#N/A	#N/A	#N/A	#N/A
fig|85011.4.PEG.537	1	PATRIC.85011.4.85011.4.con.0001.CDS.506596.507012.rev	CDS		506596	507012	417	-		138	hypothetical protein	0	0	0	Unknown	'NO'	#N/A	#N/A	#N/A	#N/A	#N/A	#N/A	#N/A
fig|85011.4.PEG.538	1	PATRIC.85011.4.85011.4.con.0001.CDS.507082.507198.rev	CDS		507082	507198	117	-		38	hypothetical protein	0	0	0	Unknown	'NO'	#N/A	#N/A	#N/A	#N/A	#N/A	#N/A	#N/A
fig|85011.4.PEG.539	1	PATRIC.85011.4.85011.4.con.0001.CDS.507386.508891.rev	CDS		507386	508891	1506	-	FIG00638284	501	Replicative DNA helicase (EC 3.6.1.-)	0	0	0	Cytoplasmic	'NO'	#N/A	#N/A	#N/A	#N/A	#N/A	#N/A	#N/A
fig|85011.4.PEG.540	1	PATRIC.85011.4.85011.4.con.0001.CDS.508906.509145.rev	CDS		508906	509145	240	-		79	hypothetical protein	0	0	0	Extracellular	'NO'	#N/A	#N/A	#N/A	#N/A	#N/A	#N/A	#N/A
fig|85011.4.PEG.541	1	PATRIC.85011.4.85011.4.con.0001.CDS.509148.509585.rev	CDS		509148	509585	438	-		145	hypothetical protein	0	0	0	Cytoplasmic	'NO'	#N/A	#N/A	#N/A	#N/A	#N/A	#N/A	#N/A
fig|85011.4.PEG.542	1	PATRIC.85011.4.85011.4.con.0001.CDS.509582.509896.rev	CDS		509582	509896	315	-		104	hypothetical protein	0	0	0	Unknown	'NO'	#N/A	#N/A	#N/A	#N/A	#N/A	#N/A	#N/A
fig|85011.4.PEG.543	1	PATRIC.85011.4.85011.4.con.0001.CDS.509893.510315.rev	CDS		509893	510315	423	-		140	hypothetical protein	0	0	0	Cytoplasmic	'NO'	#N/A	#N/A	#N/A	#N/A	#N/A	#N/A	#N/A
fig|85011.4.PEG.544	1	PATRIC.85011.4.85011.4.con.0001.CDS.510312.510884.rev	CDS		510312	510884	573	-	FIG00638284	190	hypothetical protein	0	0	0	Cytoplasmic	'NO'	#N/A	#N/A	#N/A	#N/A	#N/A	#N/A	#N/A
fig|85011.4.PEG.545	1	PATRIC.85011.4.85011.4.con.0001.CDS.510881.511060.rev	CDS		510881	511060	180	-		59	hypothetical protein	0	0	0	Unknown	'NO'	#N/A	#N/A	#N/A	#N/A	#N/A	#N/A	#N/A
fig|85011.4.PEG.546	1	PATRIC.85011.4.85011.4.con.0001.CDS.511057.511284.rev	CDS		511057	511284	228	-		75	hypothetical protein	uni (->)	0.338	0.697	CytoplasmicMembrane	'NO'	#N/A	#N/A	#N/A	#N/A	#N/A	#N/A	#N/A
fig|85011.4.PEG.547	1	PATRIC.85011.4.85011.4.con.0001.CDS.511281.511511.rev	CDS		511281	511511	231	-		76	hypothetical protein	0	0	0	Unknown	'NO'	#N/A	#N/A	#N/A	#N/A	#N/A	#N/A	#N/A
fig|85011.4.PEG.548	1	PATRIC.85011.4.85011.4.con.0001.CDS.511508.512290.rev	CDS		511508	512290	783	-		260	hypothetical protein	0	0	0	Cytoplasmic	'NO'	#N/A	#N/A	#N/A	#N/A	#N/A	#N/A	#N/A
fig|85011.4.PEG.549	1	PATRIC.85011.4.85011.4.con.0001.CDS.512287.513303.rev	CDS		512287	513303	1017	-	FIG00638284	338	hypothetical protein	0	0	0	Cytoplasmic	'NO'	#N/A	#N/A	#N/A	#N/A	#N/A	#N/A	#N/A
fig|85011.4.PEG.550	1	PATRIC.85011.4.85011.4.con.0001.CDS.513300.513479.rev	CDS		513300	513479	180	-		59	hypothetical protein	0	0	0	Unknown	'NO'	#N/A	#N/A	#N/A	#N/A	#N/A	#N/A	#N/A
fig|85011.4.PEG.551	1	PATRIC.85011.4.85011.4.con.0001.CDS.513479.513856.rev	CDS		513479	513856	378	-		125	hypothetical protein	0	0	0	Cytoplasmic	'NO'	#N/A	#N/A	#N/A	#N/A	#N/A	#N/A	#N/A
fig|85011.4.PEG.552	1	PATRIC.85011.4.85011.4.con.0001.CDS.513853.514089.rev	CDS		513853	514089	237	-		78	hypothetical protein	0	0	0	Unknown	'NO'	#N/A	#N/A	#N/A	#N/A	#N/A	#N/A	#N/A
fig|85011.4.PEG.553	1	PATRIC.85011.4.85011.4.con.0001.CDS.514101.514790.rev	CDS		514101	514790	690	-		229	hypothetical protein	0	0	0	Cytoplasmic	'NO'	#N/A	#N/A	#N/A	#N/A	#N/A	#N/A	#N/A
fig|85011.4.PEG.554	1	PATRIC.85011.4.85011.4.con.0001.CDS.514787.515344.rev	CDS		514787	515344	558	-		185	hypothetical protein	0	0	0	CytoplasmicMembrane	'NO'	#N/A	#N/A	#N/A	#N/A	#N/A	#N/A	#N/A
fig|85011.4.PEG.555	1	PATRIC.85011.4.85011.4.con.0001.CDS.515443.515634.rev	CDS		515443	515634	192	-		63	hypothetical protein	0	0	0	Unknown	'NO'	#N/A	#N/A	#N/A	#N/A	#N/A	#N/A	#N/A
fig|85011.4.PEG.556	1	PATRIC.85011.4.85011.4.con.0001.CDS.515634.515927.rev	CDS		515634	515927	294	-		97	hypothetical protein	0	0	0	Cytoplasmic	'NO'	#N/A	#N/A	#N/A	#N/A	#N/A	#N/A	#N/A
fig|85011.4.PEG.557	1	PATRIC.85011.4.85011.4.con.0001.CDS.516084.516566.fwd	CDS		516084	516566	483	+		160	hypothetical protein	0	0	0	Cytoplasmic	'NO'	#N/A	#N/A	#N/A	#N/A	#N/A	#N/A	#N/A
fig|85011.4.PEG.558	1	PATRIC.85011.4.85011.4.con.0001.CDS.516657.516875.fwd	CDS		516657	516875	219	+		72	hypothetical protein	0	0	0	Unknown	'NO'	#N/A	#N/A	#N/A	#N/A	#N/A	#N/A	#N/A
fig|85011.4.PEG.559	1	PATRIC.85011.4.85011.4.con.0001.CDS.516960.518480.rev	CDS		516960	518480	1521	-		506	hypothetical protein	0	0	0	Cytoplasmic	'NO'	#N/A	#N/A	#N/A	#N/A	#N/A	#N/A	#N/A
fig|85011.4.PEG.560	1	PATRIC.85011.4.85011.4.con.0001.CDS.518533.518799.rev	CDS		518533	518799	267	-		88	hypothetical protein	0	0	0	Extracellular	'NO'	#N/A	#N/A	#N/A	#N/A	#N/A	#N/A	#N/A
fig|85011.4.PEG.561	1	PATRIC.85011.4.85011.4.con.0001.CDS.518829.519263.rev	CDS		518829	519263	435	-	FIG00906075	144	Transcriptional regulator, HxlR family	bi (<->)	0.647	0.985	Cytoplasmic	'NO'	#N/A	#N/A	#N/A	#N/A	#N/A	#N/A	#N/A
fig|85011.4.PEG.562	1	PATRIC.85011.4.85011.4.con.0001.CDS.519367.520218.fwd	CDS		519367	520218	852	+	FIG00662601	283	Putative hydrolase	bi (<->)	0.753	0.869	Cytoplasmic	'NO'	#N/A	#N/A	#N/A	#N/A	#N/A	#N/A	#N/A
fig|85011.4.PEG.563	1	PATRIC.85011.4.85011.4.con.0001.CDS.520520.522007.rev	CDS		520520	522007	1488	-	FIG00005520	495	Transcriptional regulator, GntR family domain / Aspartate aminotransferase (EC 2.6.1.1)	bi (<->)	0.939	0.998	Cytoplasmic	'NO'	#N/A	#N/A	#N/A	#N/A	#N/A	#N/A	#N/A
fig|85011.4.PEG.564	1	PATRIC.85011.4.85011.4.con.0001.CDS.522111.522800.fwd	CDS		522111	522800	690	+	FIG00761799	229	Integral membrane protein	bi (<->)	0.847	0.996	CytoplasmicMembrane	'NO'	#N/A	#N/A	#N/A	#N/A	#N/A	#N/A	#N/A
fig|85011.4.PEG.565	1	PATRIC.85011.4.85011.4.con.0001.CDS.522823.524439.rev	CDS		522823	524439	1617	-	FIG01310319	538	Exoenzymes regulatory protein AepA in lipid-linked oligosaccharide synthesis cluster	bi (<->)	0.905	0.993	Cytoplasmic	'NO'	#N/A	#N/A	#N/A	#N/A	#N/A	#N/A	#N/A
fig|85011.4.PEG.566	1	PATRIC.85011.4.85011.4.con.0001.CDS.524552.524992.rev	CDS		524552	524992	441	-	FIG00003800	146	Leucine-responsive regulatory protein, regulator for leucine (or lrp) regulon and high-affinity branched-chain amino acid transport system	bi (<->)	1	0.993	Cytoplasmic	'NO'	#N/A	#N/A	#N/A	#N/A	#N/A	#N/A	#N/A
fig|85011.4.PEG.567	1	PATRIC.85011.4.85011.4.con.0001.CDS.525004.526119.fwd	CDS		525004	526119	1116	+		371	hypothetical protein	bi (<->)	0.865	0.939	Cytoplasmic	'NO'	#N/A	#N/A	#N/A	#N/A	#N/A	#N/A	#N/A
fig|85011.4.PEG.568	1	PATRIC.85011.4.85011.4.con.0001.CDS.526311.526682.fwd	CDS		526311	526682	372	+		123	hypothetical protein	bi (<->)	0.574	0.983	Unknown	'NO'	#N/A	#N/A	#N/A	#N/A	#N/A	#N/A	#N/A
fig|85011.4.PEG.569	1	PATRIC.85011.4.85011.4.con.0001.CDS.526880.527800.fwd	CDS		526880	527800	921	+	FIG00638284	306	Hemerythrin domain protein	uni (->)	0.345	0.933	Cytoplasmic	'NO'	#N/A	#N/A	#N/A	#N/A	#N/A	#N/A	#N/A
fig|85011.4.PEG.570	1	PATRIC.85011.4.85011.4.con.0001.CDS.527805.528314.rev	CDS		527805	528314	510	-		169	Transcriptional regulator MarR	bi (<->)	0.885	0.945	Cytoplasmic	'NO'	#N/A	#N/A	#N/A	#N/A	#N/A	#N/A	#N/A
fig|85011.4.PEG.571	1	PATRIC.85011.4.85011.4.con.0001.CDS.528440.529588.rev	CDS		528440	529588	1149	-	FIG00009149	382	Acyl-CoA dehydrogenase, short-chain specific (EC 1.3.8.1)	bi (<->)	0.895	0.852	Cytoplasmic	'NO'	#N/A	#N/A	#N/A	#N/A	#N/A	#N/A	#N/A
fig|85011.4.PEG.572	1	PATRIC.85011.4.85011.4.con.0001.CDS.529616.529882.fwd	CDS		529616	529882	267	+		88	hypothetical protein	0	0	0	Unknown	'NO'	#N/A	#N/A	#N/A	#N/A	#N/A	#N/A	#N/A
fig|85011.4.PEG.573	1	PATRIC.85011.4.85011.4.con.0001.CDS.530299.531432.rev	CDS		530299	531432	1134	-	FIG01032731	377	probable Xaa-Pro dipeptidase( EC:3.4.13.9 )	bi (<->)	0.92	0.976	Cytoplasmic	'NO'	#N/A	Creatinase_N	Creatinase/prolidase N-terminal domain superfamily	#N/A	#N/A	#N/A	#N/A
fig|85011.4.PEG.574	1	PATRIC.85011.4.85011.4.con.0001.CDS.531465.532313.rev	CDS		531465	532313	849	-	FIG01320634	282	PROBABLE REMNANT OF A TRANSPOSASE GENE PROTEIN	bi (<->)	0.864	0.99	Cytoplasmic	'NO'	#N/A	DUF3050	Heme oxygenase-like superfamily	#N/A	#N/A	#N/A	#N/A
fig|85011.4.PEG.575	1	PATRIC.85011.4.85011.4.con.0001.CDS.532516.533625.rev	CDS		532516	533625	1110	-	FIG01312689	369	Alpha-methylacyl-CoA racemase (EC 5.1.99.4)	bi (<->)	0.872	0.989	Cytoplasmic	'NO'	#N/A	#N/A	#N/A	#N/A	#N/A	#N/A	#N/A
fig|85011.4.PEG.576	1	PATRIC.85011.4.85011.4.con.0001.CDS.533798.535540.rev	CDS		533798	535540	1743	-	FIG00001377	580	Pyruvate dehydrogenase (quinone) (EC 1.2.5.1)	bi (<->)	0.929	0.998	CytoplasmicMembrane	'NO'	#N/A	#N/A	#N/A	#N/A	#N/A	#N/A	#N/A
fig|85011.4.PEG.577	1	PATRIC.85011.4.85011.4.con.0001.CDS.535657.537516.rev	CDS		535657	537516	1860	-	FIG01404707	619	putative CbxX/CfqX family protein	bi (<->)	0.969	0.998	Cytoplasmic	'NO'	#N/A	#N/A	#N/A	#N/A	#N/A	#N/A	#N/A
fig|85011.4.PEG.578	1	PATRIC.85011.4.85011.4.con.0001.CDS.538132.539280.fwd	CDS		538132	539280	1149	+	FIG00629921	382	transcriptional regulator	bi (<->)	0.809	0.995	Unknown	'NO'	#N/A	#N/A	#N/A	#N/A	#N/A	#N/A	#N/A
fig|85011.4.PEG.579	1	PATRIC.85011.4.85011.4.con.0001.CDS.539422.539607.rev	CDS		539422	539607	186	-		61	hypothetical protein	0	0	0	Unknown	'NO'	#N/A	#N/A	#N/A	#N/A	#N/A	#N/A	#N/A
fig|85011.4.PEG.580	1	PATRIC.85011.4.85011.4.con.0001.CDS.539789.540256.rev	CDS		539789	540256	468	-		155	hypothetical protein	bi (<->)	0.865	0.994	Unknown	'NO'	#N/A	#N/A	#N/A	#N/A	#N/A	#N/A	#N/A
fig|85011.4.PEG.581	1	PATRIC.85011.4.85011.4.con.0001.CDS.540322.541296.rev	CDS		540322	541296	975	-	FIG00000811	324	ATP phosphoribosyltransferase (EC 2.4.2.17) => HisGl	bi (<->)	0.976	0.997	Cytoplasmic	'NO'	#N/A	#N/A	#N/A	#N/A	#N/A	#N/A	#N/A
fig|85011.4.PEG.582	1	PATRIC.85011.4.85011.4.con.0001.CDS.541293.541565.rev	CDS		541293	541565	273	-	FIG00000871	90	Phosphoribosyl-ATP pyrophosphatase (EC 3.6.1.31)	bi (<->)	0.956	0.899	Cytoplasmic	'NO'	#N/A	#N/A	#N/A	#N/A	#N/A	#N/A	#N/A
fig|85011.4.PEG.583	1	PATRIC.85011.4.85011.4.con.0001.CDS.541612.542103.rev	CDS		541612	542103	492	-	FIG00000231	163	6,7-dimethyl-8-ribityllumazine synthase (EC 2.5.1.78)	bi (<->)	0.957	0.988	Cytoplasmic	'NO'	#N/A	#N/A	#N/A	#N/A	#N/A	#N/A	#N/A
fig|85011.4.PEG.584	1	PATRIC.85011.4.85011.4.con.0001.CDS.542322.543689.rev	CDS		542322	543689	1368	-	FIG00000378	455	3,4-dihydroxy-2-butanone 4-phosphate synthase (EC 4.1.99.12) / GTP cyclohydrolase II (EC 3.5.4.25)	bi (<->)	0.919	0.998	Cytoplasmic	'NO'	#N/A	#N/A	#N/A	#N/A	#N/A	#N/A	#N/A
fig|85011.4.PEG.585	1	PATRIC.85011.4.85011.4.con.0001.CDS.543686.544348.rev	CDS		543686	544348	663	-	FIG00126067	220	Riboflavin transporter PnuX	bi (<->)	0.936	0.995	CytoplasmicMembrane	'NO'	#N/A	#N/A	#N/A	#N/A	#N/A	#N/A	#N/A
fig|85011.4.PEG.586	1	PATRIC.85011.4.85011.4.con.0001.CDS.544345.544971.rev	CDS		544345	544971	627	-	FIG00000273	208	Riboflavin synthase eubacterial/eukaryotic (EC 2.5.1.9)	bi (<->)	0.957	0.995	Cytoplasmic	'NO'	#N/A	#N/A	#N/A	#N/A	#N/A	#N/A	#N/A
fig|85011.4.PEG.587	1	PATRIC.85011.4.85011.4.con.0001.CDS.544975.546093.rev	CDS		544975	546093	1119	-	FIG00000384	372	Diaminohydroxyphosphoribosylaminopyrimidine deaminase (EC 3.5.4.26) / 5-amino-6-(5-phosphoribosylamino)uracil reductase (EC 1.1.1.193)	bi (<->)	0.903	0.997	Unknown	'NO'	#N/A	#N/A	#N/A	#N/A	#N/A	#N/A	#N/A
fig|85011.4.PEG.588	1	PATRIC.85011.4.85011.4.con.0001.CDS.546097.546243.fwd	CDS		546097	546243	147	+		48	hypothetical protein	bi (<->)	0.588	0.979	Unknown	'NO'	#N/A	#N/A	#N/A	#N/A	#N/A	#N/A	#N/A
fig|85011.4.PEG.589	1	PATRIC.85011.4.85011.4.con.0001.CDS.546292.546411.fwd	CDS		546292	546411	120	+		39	hypothetical protein	bi (<->)	0.973	0.9	Unknown	'NO'	#N/A	#N/A	#N/A	#N/A	#N/A	#N/A	#N/A
fig|85011.4.PEG.590	1	PATRIC.85011.4.85011.4.con.0001.CDS.546549.547223.fwd	CDS		546549	547223	675	+	FIG00000047	224	Ribulose-phosphate 3-epimerase (EC 5.1.3.1)	bi (<->)	0.96	0.987	Cytoplasmic	'NO'	#N/A	#N/A	#N/A	#N/A	#N/A	#N/A	#N/A
fig|85011.4.PEG.591	1	PATRIC.85011.4.85011.4.con.0001.CDS.547385.548164.rev	CDS		547385	548164	780	-	FIG00638284	259	hypothetical protein	bi (<->)	0.798	0.988	Unknown	'NO'	#N/A	#N/A	#N/A	GT2|GT4	Methyltransf_31|Glyco_tran_WbsX|Glycos_transf_1|Glycos_transf_2	#N/A	#N/A
fig|85011.4.PEG.592	1	PATRIC.85011.4.85011.4.con.0001.CDS.548206.548931.rev	CDS		548206	548931	726	-		241	hypothetical protein	bi (<->)	0.871	0.848	CytoplasmicMembrane	'NO'	#N/A	#N/A	#N/A	#N/A	#N/A	#N/A	#N/A
fig|85011.4.PEG.593	1	PATRIC.85011.4.85011.4.con.0001.CDS.549105.550499.rev	CDS		549105	550499	1395	-	FIG00138175	464	16S rRNA (cytosine(967)-C(5))-methyltransferase (EC 2.1.1.176)	bi (<->)	0.97	0.998	Cytoplasmic	'NO'	#N/A	#N/A	#N/A	#N/A	#N/A	#N/A	#N/A
fig|85011.4.PEG.594	1	PATRIC.85011.4.85011.4.con.0001.CDS.550505.551437.rev	CDS		550505	551437	933	-	FIG00000112	310	Methionyl-tRNA formyltransferase (EC 2.1.2.9)	bi (<->)	0.932	0.997	Cytoplasmic	'NO'	PHI:3999	#N/A	#N/A	#N/A	#N/A	#N/A	#N/A
fig|85011.4.PEG.595	1	PATRIC.85011.4.85011.4.con.0001.CDS.551444.552067.rev	CDS		551444	552067	624	-	FIG00000017	207	Peptide deformylase (EC 3.5.1.88)	bi (<->)	0.959	0.53	Cytoplasmic	'NO'	#N/A	#N/A	#N/A	#N/A	#N/A	#N/A	#N/A
fig|85011.4.PEG.596	1	PATRIC.85011.4.85011.4.con.0001.CDS.552121.552462.rev	CDS		552121	552462	342	-		113	hypothetical protein	0	0	0	Unknown	'NO'	#N/A	#N/A	#N/A	#N/A	#N/A	#N/A	#N/A
fig|85011.4.PEG.597	1	PATRIC.85011.4.85011.4.con.0001.CDS.552522.554018.rev	CDS		552522	554018	1497	-	FIG00080955	498	Helicase PriA essential for oriC/DnaA-independent DNA replication	bi (<->)	0.91	0.673	Cytoplasmic	'NO'	#N/A	#N/A	#N/A	#N/A	#N/A	#N/A	#N/A
fig|85011.4.PEG.598	1	PATRIC.85011.4.85011.4.con.0001.CDS.553994.554740.rev	CDS		553994	554740	747	-	FIG00080955	248	Helicase PriA essential for oriC/DnaA-independent DNA replication	0	0	0	Cytoplasmic	'NO'	#N/A	#N/A	#N/A	#N/A	#N/A	#N/A	#N/A
fig|85011.4.PEG.599	1	PATRIC.85011.4.85011.4.con.0001.CDS.554746.554859.rev	CDS		554746	554859	114	-		37	hypothetical protein	0	0	0	CytoplasmicMembrane	'NO'	#N/A	#N/A	#N/A	#N/A	#N/A	#N/A	#N/A
fig|85011.4.PEG.600	1	PATRIC.85011.4.85011.4.con.0001.CDS.554856.556925.rev	CDS		554856	556925	2070	-		689	putative tellurium resistance protein	bi (<->)	0.87	0.999	Cytoplasmic	'NO'	#N/A	#N/A	#N/A	#N/A	#N/A	#N/A	#N/A
fig|85011.4.PEG.601	1	PATRIC.85011.4.85011.4.con.0001.CDS.557183.557593.fwd	CDS		557183	557593	411	+		136	hypothetical protein	0	0	0	CytoplasmicMembrane	'NO'	#N/A	#N/A	#N/A	#N/A	#N/A	#N/A	#N/A
fig|85011.4.PEG.602	1	PATRIC.85011.4.85011.4.con.0001.CDS.557649.558188.rev	CDS		557649	558188	540	-		179	hypothetical protein	bi (<->)	0.497	0.987	Extracellular	'YES' Cleavage site between pos. 25 and 26: ALA-AV	#N/A	#N/A	#N/A	#N/A	#N/A	#N/A	#N/A
fig|85011.4.PEG.603	1	PATRIC.85011.4.85011.4.con.0001.CDS.558331.559737.fwd	CDS		558331	559737	1407	+	FIG01707280	468	protein of unknown function UPF0089	uni (->)	0.292	0.835	Cytoplasmic	'NO'	#N/A	DUF1298	#N/A	GT28	MGDG_synth|WES_acyltransf	#N/A	Mur ligase middle domain. /Mur ligase family, glutamate ligase domain. This family contains a number of related ligase enzymes which have EC numbers 6.3.2.*. This family includes: MurC, MurD, MurE, MurF, Mpl and FolC. MurC, MurD, Mure and MurF catalyze consecutive steps in the synthesis of peptidoglycan. Peptidoglycan consists of a sheet of two sugar derivatives, with one of these N-acetylmuramic…
fig|85011.4.PEG.604	1	PATRIC.85011.4.85011.4.con.0001.CDS.559789.560565.fwd	CDS		559789	560565	777	+	FIG00638284	258	hypothetical protein	bi (<->)	0.753	0.996	Unknown	'NO'	#N/A	#N/A	#N/A	CE10	Abhydrolase_3	CE10	alpha/beta hydrolase fold. This catalytic domain is found in a very wide range of enzymes.
fig|85011.4.PEG.605	1	PATRIC.85011.4.85011.4.con.0001.CDS.560599.561606.rev	CDS		560599	561606	1008	-	FIG00638284	335	Permease of the drug/metabolite transporter (DMT) superfamily	bi (<->)	0.815	0.848	CytoplasmicMembrane	'NO'	#N/A	#N/A	#N/A	#N/A	#N/A	#N/A	#N/A
fig|85011.4.PEG.606	1	PATRIC.85011.4.85011.4.con.0001.CDS.561704.562264.fwd	CDS		561704	562264	561	+		186	hypothetical protein	bi (<->)	0.726	0.989	Unknown	'NO'	#N/A	#N/A	#N/A	#N/A	#N/A	#N/A	#N/A
fig|85011.4.PEG.607	1	PATRIC.85011.4.85011.4.con.0001.CDS.562282.563211.fwd	CDS		562282	563211	930	+		309	putative membrane protein	bi (<->)	0.876	0.993	CytoplasmicMembrane	'NO'	#N/A	#N/A	#N/A	#N/A	#N/A	#N/A	#N/A
fig|85011.4.PEG.608	1	PATRIC.85011.4.85011.4.con.0001.CDS.563261.563665.rev	CDS		563261	563665	405	-	FIG01955890	134	Glyoxalase family protein	bi (<->)	0.94	0.978	Cytoplasmic	'NO'	#N/A	#N/A	#N/A	#N/A	#N/A	#N/A	#N/A
fig|85011.4.PEG.609	1	PATRIC.85011.4.85011.4.con.0001.CDS.563894.564397.fwd	CDS		563894	564397	504	+	FIG01130952	167	FIG01130954: hypothetical protein	bi (<->)	0.902	0.921	Cytoplasmic	'NO'	#N/A	#N/A	#N/A	#N/A	#N/A	#N/A	#N/A
fig|85011.4.PEG.610	1	PATRIC.85011.4.85011.4.con.0001.CDS.564612.564962.fwd	CDS		564612	564962	351	+		116	hypothetical protein	bi (<->)	0.791	0.942	CytoplasmicMembrane	'NO'	#N/A	#N/A	#N/A	#N/A	#N/A	#N/A	#N/A
fig|85011.4.PEG.611	1	PATRIC.85011.4.85011.4.con.0001.CDS.564990.565925.rev	CDS		564990	565925	936	-	FIG00638284	311	hypothetical protein	bi (<->)	0.347	0.889	Unknown	'NO'	#N/A	#N/A	#N/A	#N/A	#N/A	#N/A	#N/A
fig|85011.4.PEG.612	1	PATRIC.85011.4.85011.4.con.0001.CDS.566267.567106.fwd	CDS		566267	567106	840	+	FIG00000555	279	Undecaprenyl-diphosphatase (EC 3.6.1.27)	bi (<->)	0.95	0.996	CytoplasmicMembrane	'NO'	#N/A	#N/A	#N/A	#N/A	#N/A	#N/A	#N/A
fig|85011.4.PEG.613	1	PATRIC.85011.4.85011.4.con.0001.CDS.567237.568022.rev	CDS		567237	568022	786	-		261	hypothetical protein	bi (<->)	0.679	0.993	CytoplasmicMembrane	'NO'	#N/A	#N/A	#N/A	#N/A	#N/A	#N/A	#N/A
fig|85011.4.PEG.614	1	PATRIC.85011.4.85011.4.con.0001.CDS.568119.568586.rev	CDS		568119	568586	468	-		155	hypothetical protein	bi (<->)	0.954	0.992	Cytoplasmic	'YES' Cleavage site between pos. 23 and 24: VSA-AR	#N/A	#N/A	#N/A	#N/A	#N/A	#N/A	#N/A
fig|85011.4.PEG.615	1	PATRIC.85011.4.85011.4.con.0001.CDS.568669.568797.rev	CDS		568669	568797	129	-		42	hypothetical protein	0	0	0	Unknown	'NO'	#N/A	#N/A	#N/A	#N/A	#N/A	#N/A	#N/A
fig|85011.4.PEG.616	1	PATRIC.85011.4.85011.4.con.0001.CDS.568997.569638.rev	CDS		568997	569638	642	-		213	hypothetical protein	bi (<->)	0.779	0.995	Unknown	'NO'	#N/A	#N/A	#N/A	#N/A	#N/A	#N/A	#N/A
fig|85011.4.PEG.617	1	PATRIC.85011.4.85011.4.con.0001.CDS.569635.570396.rev	CDS		569635	570396	762	-		253	hypothetical protein	bi (<->)	0.886	0.996	Cytoplasmic	'NO'	#N/A	#N/A	#N/A	#N/A	#N/A	#N/A	#N/A
fig|85011.4.PEG.618	1	PATRIC.85011.4.85011.4.con.0001.CDS.570591.572045.rev	CDS		570591	572045	1455	-	FIG00004809	484	Putative benzaldehyde dehydrogenase oxidoreductase protein (EC 1.2.1.28)	bi (<->)	0.628	0.998	Cytoplasmic	'NO'	#N/A	#N/A	#N/A	#N/A	#N/A	#N/A	#N/A
fig|85011.4.PEG.619	1	PATRIC.85011.4.85011.4.con.0001.CDS.572206.573012.fwd	CDS		572206	573012	807	+	FIG01201435	268	FIG01201438: hypothetical protein	bi (<->)	0.73	0.952	Unknown	'NO'	#N/A	#N/A	#N/A	#N/A	#N/A	#N/A	#N/A
fig|85011.4.PEG.620	1	PATRIC.85011.4.85011.4.con.0001.CDS.573242.573976.rev	CDS		573242	573976	735	-	FIG00621114	244	3-oxoacyl-[acyl-carrier protein] reductase (EC 1.1.1.100)	uni (->)	0.512	0.98	Cytoplasmic	'NO'	PHI:5272	#N/A	#N/A	#N/A	#N/A	#N/A	#N/A
fig|85011.4.PEG.621	1	PATRIC.85011.4.85011.4.con.0001.CDS.574048.574995.fwd	CDS		574048	574995	948	+		315	Transcriptional regulator, LysR family	uni (->)	0.47	0.908	Cytoplasmic	'NO'	#N/A	#N/A	#N/A	#N/A	#N/A	#N/A	#N/A
fig|85011.4.PEG.622	1	PATRIC.85011.4.85011.4.con.0001.CDS.575018.576160.rev	CDS		575018	576160	1143	-	FIG01007502	380	Alcohol dehydrogenase (EC 1.1.1.1)	bi (<->)	0.904	0.987	Cytoplasmic	'NO'	PHI:4616	#N/A	#N/A	GH76	Glyco_hydro_76|ADH_N|ADH_zinc_N	#N/A	Zinc-binding dehydrogenase.
fig|85011.4.PEG.623	1	PATRIC.85011.4.85011.4.con.0001.CDS.576163.576462.rev	CDS		576163	576462	300	-		99	hypothetical protein	bi (<->)	0.8	0.922	Cytoplasmic	'NO'	#N/A	#N/A	#N/A	#N/A	#N/A	#N/A	#N/A
fig|85011.4.PEG.624	1	PATRIC.85011.4.85011.4.con.0001.CDS.576481.577137.rev	CDS		576481	577137	657	-	FIG00001907	218	Glycerol-3-phosphate responsive antiterminator (mRNA-binding)	bi (<->)	0.963	0.896	CytoplasmicMembrane	'YES' Cleavage site between pos. 22 and 23: AFA-EV	#N/A	#N/A	#N/A	#N/A	#N/A	#N/A	#N/A
fig|85011.4.PEG.625	1	PATRIC.85011.4.85011.4.con.0001.CDS.577166.578707.rev	CDS		577166	578707	1542	-	FIG01394156	513	Alkyldihydroxyacetonephosphate synthase (EC 2.5.1.26)	bi (<->)	0.938	0.998	Cytoplasmic	'NO'	#N/A	FAD_binding_4	PCMH-like FAD binding	AA4	FAD_binding_4	AA7	FAD binding domain. This family consists of various enzymes that use FAD as a co-factor, most of the enzymes are similar to oxygen oxidoreductase. One of the enzymes Vanillyl-alcohol oxidase (VAO) has a solved structure, the alignment includes the FAD binding site, called the PP-loop, between residues 99-110. The FAD molecule is covalently bound in the known structure, however the residue that li…
fig|85011.4.PEG.626	1	PATRIC.85011.4.85011.4.con.0001.CDS.578704.580419.rev	CDS		578704	580419	1716	-	FIG00229386	571	Glycerol-3-phosphate dehydrogenase (EC 1.1.5.3)	bi (<->)	0.926	0.972	Cytoplasmic	'NO'	#N/A	#N/A	#N/A	#N/A	#N/A	#N/A	#N/A
fig|85011.4.PEG.627	1	PATRIC.85011.4.85011.4.con.0001.CDS.580486.582009.rev	CDS		580486	582009	1524	-	FIG00075702	507	Glycerol kinase (EC 2.7.1.30)	bi (<->)	0.868	0.992	Cytoplasmic	'NO'	#N/A	#N/A	#N/A	#N/A	#N/A	#N/A	#N/A
fig|85011.4.PEG.628	1	PATRIC.85011.4.85011.4.con.0001.CDS.582092.583555.rev	CDS		582092	583555	1464	-	FIG00450284	487	Uncharacterized MFS-type transporter	bi (<->)	0.932	0.961	CytoplasmicMembrane	'NO'	PHI:2240_PHI:4586	#N/A	#N/A	#N/A	#N/A	#N/A	#N/A
fig|85011.4.PEG.629	1	PATRIC.85011.4.85011.4.con.0001.CDS.583694.584722.fwd	CDS		583694	584722	1029	+	FIG00731824	342	L-glyceraldehyde 3-phosphate reductase	bi (<->)	0.93	0.997	Cytoplasmic	'NO'	#N/A	#N/A	#N/A	#N/A	#N/A	#N/A	#N/A
fig|85011.4.PEG.630	1	PATRIC.85011.4.85011.4.con.0001.CDS.584817.585185.rev	CDS	SM3	584817	585185	369	-	FIG00511730	122	FIG00511731: hypothetical protein	bi (<->)	0.917	0.984	Unknown	'NO'	#N/A	#N/A	#N/A	#N/A	#N/A	#N/A	#N/A
fig|85011.4.PEG.631	1	PATRIC.85011.4.85011.4.con.0001.CDS.585249.585707.fwd	CDS	SM3	585249	585707	459	+	FIG00554610	152	Transcriptional regulator, MarR family	bi (<->)	0.841	0.987	Unknown	'NO'	#N/A	#N/A	#N/A	#N/A	#N/A	#N/A	#N/A
fig|85011.4.PEG.632	1	PATRIC.85011.4.85011.4.con.0001.CDS.586443.587108.rev	CDS	SM3	586443	587108	666	-	FIG00638284	221	hypothetical protein	bi (<->)	0.81	0.995	Unknown	'NO'	#N/A	#N/A	#N/A	GH65	Glyco_hydro_65N|Glyco_hydro_65m|HAD_2	#N/A	E1-E2 ATPase. /haloacid dehalogenase-like hydrolase. This family is structurally different from the alpha/beta hydrolase family (pfam00561). This family includes L-2-haloacid dehalogenase, epoxide hydrolases and phosphatases. The structure of the family consists of two domains. One is an inserted four helix bundle, which is the least well conserved region of the alignment, between residues 16 and…
fig|85011.4.PEG.633	1	PATRIC.85011.4.85011.4.con.0001.CDS.587257.588342.rev	CDS	SM3	587257	588342	1086	-	FIG00638284	361	Putative hydrolase SCO1113	bi (<->)	0.903	0.997	Cytoplasmic	'NO'	#N/A	#N/A	#N/A	GH74	n/a	GH74	#N/A
fig|85011.4.PEG.634	1	PATRIC.85011.4.85011.4.con.0001.CDS.588450.588812.rev	CDS	SM3	588450	588812	363	-	FIG01452873	120	conserved hypothetical conserved protein	bi (<->)	0.892	0.992	Unknown	'NO'	#N/A	DUF2203	#N/A	#N/A	#N/A	#N/A	#N/A
fig|85011.4.PEG.635	1	PATRIC.85011.4.85011.4.con.0001.CDS.588913.589158.rev	CDS	SM3	588913	589158	246	-	FIG00638284	81	hypothetical protein	bi (<->)	0.508	0.873	CytoplasmicMembrane	'NO'	#N/A	#N/A	#N/A	#N/A	#N/A	#N/A	#N/A
fig|85011.4.PEG.636	1	PATRIC.85011.4.85011.4.con.0001.CDS.589162.590364.rev	CDS	SM3	589162	590364	1203	-		400	hypothetical protein	bi (<->)	0.741	0.998	Cytoplasmic	'NO'	#N/A	#N/A	#N/A	#N/A	#N/A	#N/A	#N/A
fig|85011.4.PEG.637	1	PATRIC.85011.4.85011.4.con.0001.CDS.590578.593232.fwd	CDS	SM3	590578	593232	2655	+	FIG00638284	884	hypothetical protein	bi (<->)	0.774	0.855	CytoplasmicMembrane	'NO'	#N/A	#N/A	#N/A	#N/A	#N/A	#N/A	#N/A
fig|85011.4.PEG.638	1	PATRIC.85011.4.85011.4.con.0001.CDS.593229.593687.fwd	CDS	SM3	593229	593687	459	+		152	hypothetical protein	bi (<->)	0.954	0.993	CytoplasmicMembrane	'NO'	#N/A	#N/A	#N/A	#N/A	#N/A	#N/A	#N/A
fig|85011.4.PEG.639	1	PATRIC.85011.4.85011.4.con.0001.CDS.593684.594118.fwd	CDS	SM3	593684	594118	435	+	FIG00638284	144	hypothetical protein	bi (<->)	0.868	0.993	Unknown	'NO'	#N/A	#N/A	#N/A	#N/A	#N/A	#N/A	#N/A
fig|85011.4.PEG.640	1	PATRIC.85011.4.85011.4.con.0001.CDS.594099.594716.fwd	CDS	SM3	594099	594716	618	+	FIG01352018	205	Small Ras-like GTPase, component of G-protein-coupled receptor (GPCR) system	bi (<->)	0.868	0.995	CytoplasmicMembrane	'NO'	#N/A	#N/A	#N/A	#N/A	#N/A	#N/A	#N/A
fig|85011.4.PEG.641	1	PATRIC.85011.4.85011.4.con.0001.CDS.594739.597063.rev	CDS	SM3	594739	597063	2325	-	FIG01120757	774	Germacradienol/germacrene D synthase (EC 4.2.3.22)	bi (<->)	0.819	0.997	Cytoplasmic	'NO'	#N/A	#N/A	#N/A	#N/A	#N/A	#N/A	#N/A
fig|85011.4.PEG.642	1	PATRIC.85011.4.85011.4.con.0001.CDS.597262.597687.fwd	CDS	SM3	597262	597687	426	+		141	RidA/YER057c/UK114 superfamily protein	bi (<->)	0.756	0.924	Cytoplasmic	'NO'	#N/A	#N/A	#N/A	#N/A	#N/A	#N/A	#N/A
fig|85011.4.PEG.643	1	PATRIC.85011.4.85011.4.con.0001.CDS.597797.598168.fwd	CDS	SM3	597797	598168	372	+		123	hypothetical protein	0	0	0	Cytoplasmic	'NO'	#N/A	#N/A	#N/A	#N/A	#N/A	#N/A	#N/A
fig|85011.4.PEG.644	1	PATRIC.85011.4.85011.4.con.0001.CDS.598270.599565.rev	CDS	SM3	598270	599565	1296	-		431	putative toxic cation resistance protein	bi (<->)	0.629	0.998	Unknown	'NO'	#N/A	#N/A	#N/A	#N/A	#N/A	#N/A	#N/A
fig|85011.4.PEG.645	1	PATRIC.85011.4.85011.4.con.0001.CDS.599615.600229.rev	CDS	SM3	599615	600229	615	-		204	Glutamate-1-semialdehyde aminotransferase (EC 5.4.3.8)	uni (->)	0.757	0.323	Cytoplasmic	'NO'	PHI:3950	#N/A	#N/A	GT2	Glycos_transf_2|AMP-binding|AMP-binding_C|ketoacyl-synt|Ketoacyl-synt_C|Acyl_transf_1|Aminotran_3	#N/A	Histidine phosphatase superfamily (branch 1). The histidine phosphatase superfamily is so named because catalysis centres on a conserved His residue that is transiently phosphorylated during the catalytic cycle. Other conserved residues contribute to a 'phosphate pocket' and interact with the phospho group of substrate before, during and after its transfer to the His residue. Structure and sequen…
fig|85011.4.PEG.646	1	PATRIC.85011.4.85011.4.con.0001.CDS.600434.600553.fwd	CDS	SM3	600434	600553	120	+		39	hypothetical protein	0	0	0	Cytoplasmic	'NO'	#N/A	#N/A	#N/A	#N/A	#N/A	#N/A	#N/A
fig|85011.4.PEG.647	1	PATRIC.85011.4.85011.4.con.0001.CDS.600750.601172.rev	CDS	SM3	600750	601172	423	-		140	Uncharacterized protein SCO1141	bi (<->)	0.914	0.939	Unknown	'NO'	#N/A	#N/A	#N/A	#N/A	#N/A	#N/A	#N/A
fig|85011.4.PEG.648	1	PATRIC.85011.4.85011.4.con.0001.CDS.601318.601686.fwd	CDS	SM3	601318	601686	369	+	FIG00906075	122	Transcriptional regulator, HxlR family	bi (<->)	0.861	0.992	Cytoplasmic	'NO'	#N/A	#N/A	#N/A	#N/A	#N/A	#N/A	#N/A
fig|85011.4.PEG.649	1	PATRIC.85011.4.85011.4.con.0001.CDS.601877.603067.fwd	CDS	SM3	601877	603067	1191	+	FIG00000224	396	3-dehydroquinate synthase (EC 4.2.3.4)	bi (<->)	0.911	0.995	Cytoplasmic	'NO'	#N/A	#N/A	#N/A	#N/A	#N/A	#N/A	#N/A
fig|85011.4.PEG.650	1	PATRIC.85011.4.85011.4.con.0001.CDS.603060.603962.fwd	CDS	SM3	603060	603962	903	+		300	Putative sugar kinase	bi (<->)	0.901	0.997	Unknown	'NO'	#N/A	#N/A	#N/A	#N/A	#N/A	#N/A	#N/A
fig|85011.4.PEG.651	1	PATRIC.85011.4.85011.4.con.0001.CDS.603928.605100.rev	CDS	SM3	603928	605100	1173	-	FIG00000717	390	Glucose-1-phosphate adenylyltransferase (EC 2.7.7.27)	bi (<->)	0.828	0.997	Cytoplasmic	'NO'	#N/A	#N/A	#N/A	#N/A	#N/A	#N/A	#N/A
fig|85011.4.PEG.652	1	PATRIC.85011.4.85011.4.con.0001.CDS.605097.606131.rev	CDS	SM3	605097	606131	1035	-	FIG00638284	344	hypothetical protein	bi (<->)	0.806	0.985	CytoplasmicMembrane	'NO'	#N/A	#N/A	#N/A	#N/A	#N/A	#N/A	#N/A
fig|85011.4.PEG.653	1	PATRIC.85011.4.85011.4.con.0001.CDS.606167.606685.rev	CDS	SM3	606167	606685	519	-	FIG00638284	172	hypothetical protein	bi (<->)	0.866	0.553	Unknown	'NO'	#N/A	#N/A	#N/A	#N/A	#N/A	#N/A	#N/A
fig|85011.4.PEG.654	1	PATRIC.85011.4.85011.4.con.0001.CDS.606682.607080.rev	CDS	SM3	606682	607080	399	-		132	hypothetical protein	uni (->)	0.707	0.369	Unknown	'NO'	#N/A	#N/A	#N/A	#N/A	#N/A	#N/A	#N/A
fig|85011.4.PEG.655	1	PATRIC.85011.4.85011.4.con.0001.CDS.607214.608536.fwd	CDS		607214	608536	1323	+	FIG00638284	440	hypothetical protein	bi (<->)	0.745	0.998	CytoplasmicMembrane	'NO'	#N/A	#N/A	#N/A	#N/A	#N/A	#N/A	#N/A
fig|85011.4.PEG.656	1	PATRIC.85011.4.85011.4.con.0001.CDS.608533.609600.fwd	CDS		608533	609600	1068	+		355	dTDP-4-dehydrorhamnose reductase (EC 1.1.1.133)	bi (<->)	0.909	0.859	Unknown	'NO'	#N/A	#N/A	#N/A	GH1	RmlD_sub_bind	#N/A	NAD dependent epimerase/dehydratase family. This family of proteins utilise NAD as a cofactor. The proteins in this family use nucleotide-sugar substrates for a variety of chemical reactions./RmlD substrate binding domain. L-rhamnose is a saccharide required for the virulence of some bacteria. Its precursor, dTDP-L-rhamnose, is synthesised by four different enzymes the final one of which is RmlD.…
fig|85011.4.PEG.657	1	PATRIC.85011.4.85011.4.con.0001.CDS.609600.611036.fwd	CDS		609600	611036	1437	+	FIG00001100	478	Alpha,alpha-trehalose-phosphate synthase [UDP-forming] (EC 2.4.1.15)	bi (<->)	0.904	0.998	Cytoplasmic	'NO'	#N/A	#N/A	#N/A	GT20	Glyco_transf_20	GT20	Trehalose-phosphatase. This family consist of trehalose-phosphatases EC:3.1.3.12 these enzyme catalyze the de-phosphorylation of trehalose-6-phosphate to trehalose and orthophosphate. The aligned region is present in trehalose-phosphatases and comprises the entire length of the protein it is also found in the C-terminus of trehalose-6-phosphate synthase EC:2.4.1.15 adjacent to the trehalose-6-pho…
fig|85011.4.PEG.658	1	PATRIC.85011.4.85011.4.con.0001.CDS.611029.612375.fwd	CDS		611029	612375	1347	+		448	Aminotransferase, class III	bi (<->)	0.86	0.843	Cytoplasmic	'NO'	PHI:3126	#N/A	#N/A	GT2	Glycos_transf_2|AMP-binding|AMP-binding_C|ketoacyl-synt|Ketoacyl-synt_C|Acyl_transf_1|Aminotran_3	#N/A	Histidine phosphatase superfamily (branch 1). The histidine phosphatase superfamily is so named because catalysis centres on a conserved His residue that is transiently phosphorylated during the catalytic cycle. Other conserved residues contribute to a 'phosphate pocket' and interact with the phospho group of substrate before, during and after its transfer to the His residue. Structure and sequen…
fig|85011.4.PEG.659	1	PATRIC.85011.4.85011.4.con.0001.CDS.612372.613382.fwd	CDS		612372	613382	1011	+	FIG00638284	336	L-idonate 5-dehydrogenase (EC 1.1.1.264)	bi (<->)	0.804	0.997	Unknown	'NO'	#N/A	#N/A	#N/A	#N/A	#N/A	#N/A	#N/A
fig|85011.4.PEG.660	1	PATRIC.85011.4.85011.4.con.0001.CDS.613393.613803.fwd	CDS		613393	613803	411	+		136	Putative oxidoreductase	bi (<->)	0.42	0.985	Cytoplasmic	'NO'	#N/A	#N/A	#N/A	#N/A	#N/A	#N/A	#N/A
fig|85011.4.PEG.661	1	PATRIC.85011.4.85011.4.con.0001.CDS.614398.614892.fwd	CDS		614398	614892	495	+		164	hypothetical protein	0	0	0	Cytoplasmic	'NO'	#N/A	#N/A	#N/A	#N/A	#N/A	#N/A	#N/A
fig|85011.4.PEG.662	1	PATRIC.85011.4.85011.4.con.0001.CDS.614912.615514.rev	CDS		614912	615514	603	-		200	hypothetical protein	bi (<->)	0.989	0.994	Cytoplasmic	'NO'	#N/A	#N/A	#N/A	#N/A	#N/A	#N/A	#N/A
fig|85011.4.PEG.663	1	PATRIC.85011.4.85011.4.con.0001.CDS.615559.616956.rev	CDS		615559	616956	1398	-	FIG00945653	465	Putative oxidoreductase	bi (<->)	0.903	0.998	Cytoplasmic	'NO'	#N/A	#N/A	#N/A	#N/A	#N/A	#N/A	#N/A
fig|85011.4.PEG.664	1	PATRIC.85011.4.85011.4.con.0001.CDS.617457.618905.rev	CDS		617457	618905	1449	-	FIG01292786	482	Aldehyde dehydrogenase (EC 1.2.1.3)	bi (<->)	0.961	0.998	Cytoplasmic	'NO'	#N/A	#N/A	#N/A	#N/A	#N/A	#N/A	#N/A
fig|85011.4.PEG.665	1	PATRIC.85011.4.85011.4.con.0001.CDS.619199.620659.fwd	CDS		619199	620659	1461	+	FIG00638284	486	hypothetical protein	bi (<->)	0.931	0.996	CytoplasmicMembrane	'NO'	#N/A	#N/A	#N/A	#N/A	#N/A	#N/A	#N/A
fig|85011.4.PEG.666	1	PATRIC.85011.4.85011.4.con.0001.CDS.620694.621299.rev	CDS		620694	621299	606	-	FIG00638284	201	hypothetical protein	uni (->)	0.376	0.866	Cytoplasmic	'NO'	#N/A	#N/A	#N/A	#N/A	#N/A	#N/A	#N/A
fig|85011.4.PEG.667	1	PATRIC.85011.4.85011.4.con.0001.CDS.621371.625969.rev	CDS		621371	625969	4599	-	FIG00638284	1532	hypothetical protein	bi (<->)	0.665	0.988	Cytoplasmic	'NO'	#N/A	#N/A	#N/A	#N/A	#N/A	#N/A	#N/A
fig|85011.4.PEG.668	1	PATRIC.85011.4.85011.4.con.0001.CDS.626184.627092.fwd	CDS		626184	627092	909	+		302	Acetyltransferase	0	0	0	Unknown	'NO'	#N/A	#N/A	#N/A	#N/A	#N/A	#N/A	#N/A
fig|85011.4.PEG.669	1	PATRIC.85011.4.85011.4.con.0001.CDS.627115.628350.rev	CDS		627115	628350	1236	-	FIG00001347	411	Chitinase (EC 3.2.1.14)	bi (<->)	0.871	0.998	Extracellular	'YES' Cleavage site between pos. 30 and 31: ATA-AG	#N/A	#N/A	#N/A	CBM5|GH18	n/a	GH18	Carbohydrate binding domain. This family includes diverse carbohydrate binding domains./Glycosyl hydrolases family 18.
fig|85011.4.PEG.670	1	PATRIC.85011.4.85011.4.con.0001.CDS.628565.628738.rev	CDS		628565	628738	174	-		57	hypothetical protein	0	0	0	Cytoplasmic	'NO'	#N/A	#N/A	#N/A	#N/A	#N/A	#N/A	#N/A
fig|85011.4.PEG.671	1	PATRIC.85011.4.85011.4.con.0001.CDS.629150.629905.fwd	CDS		629150	629905	756	+	FIG00621925	251	Transcriptional regulator, GntR family	bi (<->)	0.96	0.996	Cytoplasmic	'NO'	#N/A	#N/A	#N/A	#N/A	#N/A	#N/A	#N/A
fig|85011.4.PEG.672	1	PATRIC.85011.4.85011.4.con.0001.CDS.630015.631178.fwd	CDS		630015	631178	1164	+	FIG00002177	387	N-acetylglucosamine-6P-responsive transcriptional repressor NagC, ROK family	bi (<->)	0.966	0.997	Unknown	'NO'	#N/A	#N/A	#N/A	#N/A	#N/A	#N/A	#N/A
fig|85011.4.PEG.673	1	PATRIC.85011.4.85011.4.con.0001.CDS.631348.631794.rev	CDS		631348	631794	447	-	FIG00638284	148	hypothetical protein	bi (<->)	0.46	0.913	Cytoplasmic	'NO'	#N/A	#N/A	#N/A	#N/A	#N/A	#N/A	#N/A
fig|85011.4.PEG.674	1	PATRIC.85011.4.85011.4.con.0001.CDS.631791.632429.rev	CDS		631791	632429	639	-		212	hypothetical protein	bi (<->)	0.648	0.996	Cytoplasmic	'NO'	#N/A	#N/A	#N/A	#N/A	#N/A	#N/A	#N/A
fig|85011.4.PEG.675	1	PATRIC.85011.4.85011.4.con.0001.CDS.632531.632932.fwd	CDS		632531	632932	402	+	FIG00906075	133	Transcriptional regulator, HxlR family	bi (<->)	0.917	0.96	Unknown	'NO'	#N/A	#N/A	#N/A	#N/A	#N/A	#N/A	#N/A
fig|85011.4.PEG.676	1	PATRIC.85011.4.85011.4.con.0001.CDS.632973.634022.rev	CDS		632973	634022	1050	-	FIG00137522	349	Glucosamine-6-phosphate deaminase [isomerizing], alternative (EC 3.5.99.6)	bi (<->)	0.903	0.997	Cytoplasmic	'NO'	#N/A	#N/A	#N/A	#N/A	#N/A	#N/A	#N/A
fig|85011.4.PEG.677	1	PATRIC.85011.4.85011.4.con.0001.CDS.634249.635316.rev	CDS		634249	635316	1068	-	FIG00638284	355	hypothetical protein	bi (<->)	0.792	0.997	CytoplasmicMembrane	'NO'	#N/A	#N/A	#N/A	#N/A	#N/A	#N/A	#N/A
fig|85011.4.PEG.678	1	PATRIC.85011.4.85011.4.con.0001.CDS.635926.637161.rev	CDS		635926	637161	1236	-	FIG01538199	411	Protein of unknown function DUF214	uni (->)	0.551	0.956	CytoplasmicMembrane	'NO'	#N/A	#N/A	#N/A	#N/A	#N/A	#N/A	#N/A
fig|85011.4.PEG.679	1	PATRIC.85011.4.85011.4.con.0001.CDS.637155.637928.rev	CDS		637155	637928	774	-	FIG00000771	257	ABC transporter, ATP-binding protein	uni (->)	0.621	0.796	CytoplasmicMembrane	'NO'	PHI:3928	#N/A	#N/A	#N/A	#N/A	#N/A	#N/A
fig|85011.4.PEG.680	1	PATRIC.85011.4.85011.4.con.0001.CDS.637925.639343.rev	CDS		637925	639343	1419	-		472	Putative peptidoglycan binding domain 1	bi (<->)	0.479	0.801	Extracellular	'NO'	#N/A	#N/A	#N/A	#N/A	#N/A	#N/A	#N/A
fig|85011.4.PEG.681	1	PATRIC.85011.4.85011.4.con.0001.CDS.639354.639941.rev	CDS		639354	639941	588	-		195	hypothetical protein	bi (<->)	0.678	0.994	Unknown	'NO'	#N/A	#N/A	#N/A	#N/A	#N/A	#N/A	#N/A
fig|85011.4.PEG.682	1	PATRIC.85011.4.85011.4.con.0001.CDS.640261.640902.fwd	CDS		640261	640902	642	+	FIG01956054	213	Two-component transcriptional response regulator, LuxR family	bi (<->)	0.93	0.995	Cytoplasmic	'NO'	PHI:1136	#N/A	#N/A	#N/A	#N/A	#N/A	#N/A
fig|85011.4.PEG.683	1	PATRIC.85011.4.85011.4.con.0001.CDS.640899.642212.fwd	CDS		640899	642212	1314	+	FIG00638284	437	hypothetical protein	bi (<->)	0.795	0.923	CytoplasmicMembrane	'NO'	PHI:2500	#N/A	#N/A	GT2	Glyco_tranf_2_3|HisKA|HATPase_c|Response_reg	#N/A	Histidine phosphatase superfamily (branch 1). The histidine phosphatase superfamily is so named because catalysis centres on a conserved His residue that is transiently phosphorylated during the catalytic cycle. Other conserved residues contribute to a 'phosphate pocket' and interact with the phospho group of substrate before, during and after its transfer to the His residue. Structure and sequen…
fig|85011.4.PEG.684	1	PATRIC.85011.4.85011.4.con.0001.CDS.642313.642489.rev	CDS		642313	642489	177	-		58	hypothetical protein	0	0	0	CytoplasmicMembrane	'NO'	#N/A	#N/A	#N/A	#N/A	#N/A	#N/A	#N/A
fig|85011.4.PEG.685	1	PATRIC.85011.4.85011.4.con.0001.CDS.642804.643403.rev	CDS		642804	643403	600	-	FIG00638284	199	hypothetical protein	bi (<->)	0.897	0.995	Unknown	'NO'	#N/A	#N/A	#N/A	#N/A	#N/A	#N/A	#N/A
fig|85011.4.PEG.686	1	PATRIC.85011.4.85011.4.con.0001.CDS.643436.643555.rev	CDS		643436	643555	120	-		39	hypothetical protein	0	0	0	Unknown	'NO'	#N/A	#N/A	#N/A	#N/A	#N/A	#N/A	#N/A
fig|85011.4.PEG.687	1	PATRIC.85011.4.85011.4.con.0001.CDS.643635.645365.fwd	CDS		643635	645365	1731	+	FIG00638284	576	hypothetical protein	uni (->)	0.378	0.542	Extracellular	'YES' Cleavage site between pos. 37 and 38: ASA-AS	#N/A	#N/A	#N/A	CBM13	Ricin_B_lectin	#N/A	Hsp70 protein. Hsp70 chaperones help to fold many proteins. Hsp70 assisted folding involves repeated cycles of substrate binding and release. Hsp70 activity is ATP dependent. Hsp70 proteins are made up of two regions: the amino terminus is the ATPase domain and the carboxyl terminus is the substrate binding region./MreB/Mbl protein. This family consists of bacterial MreB and Mbl proteins as well …
fig|85011.4.PEG.688	1	PATRIC.85011.4.85011.4.con.0001.CDS.645563.648247.rev	CDS		645563	648247	2685	-	FIG00137886	894	Pyruvate dehydrogenase E1 component (EC 1.2.4.1)	uni (->)	0.596	0.971	Unknown	'NO'	#N/A	#N/A	#N/A	#N/A	#N/A	#N/A	#N/A
fig|85011.4.PEG.689	1	PATRIC.85011.4.85011.4.con.0001.CDS.648414.649082.fwd	CDS		648414	649082	669	+		222	Transcriptional regulator, GntR family	uni (->)	0.375	0.707	Cytoplasmic	'NO'	#N/A	#N/A	#N/A	#N/A	#N/A	#N/A	#N/A
fig|85011.4.PEG.690	1	PATRIC.85011.4.85011.4.con.0001.CDS.649157.649543.rev	CDS		649157	649543	387	-		128	hypothetical protein	bi (<->)	0.844	0.992	CytoplasmicMembrane	'NO'	#N/A	#N/A	#N/A	#N/A	#N/A	#N/A	#N/A
fig|85011.4.PEG.691	1	PATRIC.85011.4.85011.4.con.0001.CDS.649720.650052.rev	CDS		649720	650052	333	-		110	hypothetical protein	bi (<->)	0.926	0.985	Cytoplasmic	'NO'	#N/A	#N/A	#N/A	#N/A	#N/A	#N/A	#N/A
fig|85011.4.PEG.692	1	PATRIC.85011.4.85011.4.con.0001.CDS.650192.650938.fwd	CDS		650192	650938	747	+	FIG00738617	248	putative glutamate uptake system ATP-binding protein	bi (<->)	0.953	0.996	CytoplasmicMembrane	'NO'	PHI:3928	#N/A	#N/A	#N/A	#N/A	#N/A	#N/A
fig|85011.4.PEG.693	1	PATRIC.85011.4.85011.4.con.0001.CDS.650952.651914.fwd	CDS		650952	651914	963	+	FIG01122253	320	putative glutamate binding protein	bi (<->)	0.866	0.997	CytoplasmicMembrane	'NO'	#N/A	#N/A	#N/A	GH1	Glyco_hydro_1|SBP_bac_3|Glyco_hydro_1	#N/A	NAD dependent epimerase/dehydratase family. This family of proteins utilise NAD as a cofactor. The proteins in this family use nucleotide-sugar substrates for a variety of chemical reactions./RmlD substrate binding domain. L-rhamnose is a saccharide required for the virulence of some bacteria. Its precursor, dTDP-L-rhamnose, is synthesised by four different enzymes the final one of which is RmlD.…
fig|85011.4.PEG.694	1	PATRIC.85011.4.85011.4.con.0001.CDS.651930.652574.fwd	CDS		651930	652574	645	+	FIG00895977	214	Amino acid ABC transporter, permease protein	bi (<->)	0.897	0.995	CytoplasmicMembrane	'NO'	#N/A	#N/A	#N/A	#N/A	#N/A	#N/A	#N/A
fig|85011.4.PEG.695	1	PATRIC.85011.4.85011.4.con.0001.CDS.652571.653380.fwd	CDS		652571	653380	810	+	FIG00999879	269	glutamate permease	bi (<->)	0.884	0.985	CytoplasmicMembrane	'NO'	#N/A	#N/A	#N/A	#N/A	#N/A	#N/A	#N/A
fig|85011.4.PEG.696	1	PATRIC.85011.4.85011.4.con.0001.CDS.653440.655161.rev	CDS		653440	655161	1722	-	FIG00638284	573	hypothetical protein	uni (->)	0.375	0.542	Unknown	'YES' Cleavage site between pos. 41 and 42: ASA-AG	#N/A	#N/A	#N/A	CBM13	Ricin_B_lectin	#N/A	Hsp70 protein. Hsp70 chaperones help to fold many proteins. Hsp70 assisted folding involves repeated cycles of substrate binding and release. Hsp70 activity is ATP dependent. Hsp70 proteins are made up of two regions: the amino terminus is the ATPase domain and the carboxyl terminus is the substrate binding region./MreB/Mbl protein. This family consists of bacterial MreB and Mbl proteins as well …
fig|85011.4.PEG.697	1	PATRIC.85011.4.85011.4.con.0001.CDS.655453.657057.rev	CDS		655453	657057	1605	-	FIG00995347	534	ABC transporter, ATP-binding protein	bi (<->)	0.81	0.998	CytoplasmicMembrane	'YES' Cleavage site between pos. 34 and 35: AGA-AP	#N/A	#N/A	#N/A	CE7	AXE1	#N/A	BAAT / Acyl-CoA thioester hydrolase C terminal. This catalytic domain is found at the C terminal of acyl-CoA thioester hydrolases and bile acid-CoA:amino acid N-acetyltransferases (BAAT).
fig|85011.4.PEG.698	1	PATRIC.85011.4.85011.4.con.0001.CDS.657259.659193.fwd	CDS		657259	659193	1935	+	FIG00638284	644	hypothetical protein	bi (<->)	0.711	0.801	Unknown	'NO'	#N/A	#N/A	#N/A	#N/A	#N/A	#N/A	#N/A
fig|85011.4.PEG.699	1	PATRIC.85011.4.85011.4.con.0001.CDS.659394.660761.fwd	CDS		659394	660761	1368	+	FIG00053507	455	Predicted hydroxymethylpyrimidine transporter CytX	bi (<->)	0.921	0.998	CytoplasmicMembrane	'NO'	#N/A	#N/A	#N/A	#N/A	#N/A	#N/A	#N/A
fig|85011.4.PEG.700	1	PATRIC.85011.4.85011.4.con.0001.CDS.660777.661412.rev	CDS		660777	661412	636	-	FIG00638284	211	hypothetical protein	uni (->)	0.305	0.704	Cytoplasmic	'NO'	#N/A	#N/A	#N/A	#N/A	#N/A	#N/A	#N/A
fig|85011.4.PEG.701	1	PATRIC.85011.4.85011.4.con.0001.CDS.661472.662284.rev	CDS		661472	662284	813	-	FIG00002332	270	Inositol-1-monophosphatase (EC 3.1.3.25)	bi (<->)	0.709	0.879	Unknown	'NO'	#N/A	#N/A	#N/A	#N/A	#N/A	#N/A	#N/A
fig|85011.4.PEG.702	1	PATRIC.85011.4.85011.4.con.0001.CDS.662401.663312.fwd	CDS		662401	663312	912	+	FIG00974423	303	Transcriptional regulator, LysR family	bi (<->)	0.603	0.908	Cytoplasmic	'NO'	#N/A	#N/A	#N/A	#N/A	#N/A	#N/A	#N/A
fig|85011.4.PEG.703	1	PATRIC.85011.4.85011.4.con.0001.CDS.663362.664231.rev	CDS		663362	664231	870	-		289	hypothetical protein	0	0	0	Unknown	'NO'	#N/A	#N/A	#N/A	#N/A	#N/A	#N/A	#N/A
fig|85011.4.PEG.704	1	PATRIC.85011.4.85011.4.con.0001.CDS.664251.665249.rev	CDS		664251	665249	999	-		332	hypothetical protein	bi (<->)	0.756	0.997	Cytoplasmic	'NO'	#N/A	#N/A	#N/A	#N/A	#N/A	#N/A	#N/A
fig|85011.4.PEG.705	1	PATRIC.85011.4.85011.4.con.0001.CDS.665469.665879.fwd	CDS		665469	665879	411	+		136	hypothetical protein	bi (<->)	0.829	0.977	Unknown	'NO'	#N/A	#N/A	#N/A	#N/A	#N/A	#N/A	#N/A
fig|85011.4.PEG.706	1	PATRIC.85011.4.85011.4.con.0001.CDS.665943.666317.fwd	CDS		665943	666317	375	+		124	Lactoylglutathione lyase (EC 4.4.1.5)	bi (<->)	0.867	0.959	Cytoplasmic	'NO'	#N/A	#N/A	#N/A	#N/A	#N/A	#N/A	#N/A
fig|85011.4.PEG.707	1	PATRIC.85011.4.85011.4.con.0001.CDS.666336.667478.rev	CDS		666336	667478	1143	-		380	hypothetical protein	bi (<->)	0.868	0.992	Unknown	'NO'	#N/A	#N/A	#N/A	#N/A	#N/A	#N/A	#N/A
fig|85011.4.PEG.708	1	PATRIC.85011.4.85011.4.con.0001.CDS.667546.668991.rev	CDS		667546	668991	1446	-		481	hypothetical protein	bi (<->)	0.61	0.998	CytoplasmicMembrane	'NO'	#N/A	#N/A	#N/A	#N/A	#N/A	#N/A	#N/A
fig|85011.4.PEG.709	1	PATRIC.85011.4.85011.4.con.0001.CDS.669120.669647.rev	CDS		669120	669647	528	-		175	hypothetical protein	bi (<->)	0.757	0.842	Cytoplasmic	'NO'	#N/A	#N/A	#N/A	#N/A	#N/A	#N/A	#N/A
fig|85011.4.PEG.710	1	PATRIC.85011.4.85011.4.con.0001.CDS.669644.670552.rev	CDS		669644	670552	909	-		302	hypothetical protein	bi (<->)	0.854	0.997	Cytoplasmic	'NO'	#N/A	#N/A	#N/A	#N/A	#N/A	#N/A	#N/A
fig|85011.4.PEG.711	1	PATRIC.85011.4.85011.4.con.0001.CDS.670915.671049.rev	CDS		670915	671049	135	-		44	hypothetical protein	0	0	0	Unknown	'NO'	#N/A	#N/A	#N/A	#N/A	#N/A	#N/A	#N/A
fig|85011.4.PEG.712	1	PATRIC.85011.4.85011.4.con.0001.CDS.671071.673296.fwd	CDS		671071	673296	2226	+	FIG00638284	741	hypothetical protein	bi (<->)	0.713	0.997	Cytoplasmic	'NO'	#N/A	#N/A	#N/A	#N/A	#N/A	#N/A	#N/A
fig|85011.4.PEG.713	1	PATRIC.85011.4.85011.4.con.0001.CDS.673390.673968.rev	CDS		673390	673968	579	-	FIG01127565	192	FIG01127566: hypothetical protein	0	0	0	Unknown	'NO'	#N/A	#N/A	#N/A	CBM48|GH13	CBM_48|Alpha-amylase_C	#N/A	#N/A
fig|85011.4.PEG.714	1	PATRIC.85011.4.85011.4.con.0001.CDS.674025.675257.rev	CDS		674025	675257	1233	-	FIG00638284	410	hypothetical protein	0	0	0	Unknown	'YES' Cleavage site between pos. 26 and 27: ARA-GT	#N/A	#N/A	#N/A	#N/A	#N/A	#N/A	#N/A
fig|85011.4.PEG.715	1	PATRIC.85011.4.85011.4.con.0001.CDS.675310.675423.rev	CDS		675310	675423	114	-		37	hypothetical protein	0	0	0	Unknown	'NO'	#N/A	#N/A	#N/A	#N/A	#N/A	#N/A	#N/A
fig|85011.4.PEG.716	1	PATRIC.85011.4.85011.4.con.0001.CDS.675503.675721.fwd	CDS		675503	675721	219	+		72	hypothetical protein	0	0	0	Unknown	'NO'	#N/A	#N/A	#N/A	#N/A	#N/A	#N/A	#N/A
fig|85011.4.PEG.717	1	PATRIC.85011.4.85011.4.con.0001.CDS.675800.676225.rev	CDS		675800	676225	426	-		141	hypothetical protein	bi (<->)	0.865	0.993	Unknown	'NO'	#N/A	#N/A	#N/A	#N/A	#N/A	#N/A	#N/A
fig|85011.4.PEG.718	1	PATRIC.85011.4.85011.4.con.0001.CDS.676656.677090.fwd	CDS		676656	677090	435	+		144	hypothetical protein	bi (<->)	0.91	0.929	Cytoplasmic	'NO'	#N/A	#N/A	#N/A	#N/A	#N/A	#N/A	#N/A
fig|85011.4.PEG.719	1	PATRIC.85011.4.85011.4.con.0001.CDS.677101.677385.rev	CDS		677101	677385	285	-		94	hypothetical protein	bi (<->)	0.839	0.958	Unknown	'NO'	#N/A	#N/A	#N/A	#N/A	#N/A	#N/A	#N/A
fig|85011.4.PEG.720	1	PATRIC.85011.4.85011.4.con.0001.CDS.677609.677764.fwd	CDS		677609	677764	156	+		51	hypothetical protein	bi (<->)	0.863	0.909	CytoplasmicMembrane	'NO'	#N/A	#N/A	#N/A	#N/A	#N/A	#N/A	#N/A
fig|85011.4.PEG.721	1	PATRIC.85011.4.85011.4.con.0001.CDS.678109.679062.rev	CDS		678109	679062	954	-		317	hypothetical protein	bi (<->)	0.319	0.544	Unknown	'YES' Cleavage site between pos. 27 and 28: VTA-AC	#N/A	#N/A	#N/A	#N/A	#N/A	#N/A	#N/A
fig|85011.4.PEG.722	1	PATRIC.85011.4.85011.4.con.0001.CDS.679380.679967.fwd	CDS		679380	679967	588	+		195	hypothetical protein	bi (<->)	0.684	0.939	Unknown	'NO'	#N/A	#N/A	#N/A	#N/A	#N/A	#N/A	#N/A
fig|85011.4.PEG.723	1	PATRIC.85011.4.85011.4.con.0001.CDS.680031.681437.fwd	CDS		680031	681437	1407	+	FIG00634483	468	Two-component system sensor histidine kinase	bi (<->)	0.73	0.979	CytoplasmicMembrane	'NO'	#N/A	#N/A	#N/A	#N/A	#N/A	#N/A	#N/A
fig|85011.4.PEG.724	1	PATRIC.85011.4.85011.4.con.0001.CDS.681434.682132.fwd	CDS		681434	682132	699	+	FIG01121388	232	Two-component transcriptional response regulator, LuxR family	bi (<->)	0.896	0.97	Cytoplasmic	'NO'	PHI:3451	#N/A	#N/A	GT2	Response_reg|Response_reg|Glyco_tranf_2_3	#N/A	Histidine phosphatase superfamily (branch 1). The histidine phosphatase superfamily is so named because catalysis centres on a conserved His residue that is transiently phosphorylated during the catalytic cycle. Other conserved residues contribute to a 'phosphate pocket' and interact with the phospho group of substrate before, during and after its transfer to the His residue. Structure and sequen…
fig|85011.4.PEG.725	1	PATRIC.85011.4.85011.4.con.0001.CDS.682242.683162.rev	CDS		682242	683162	921	-	FIG01121797	306	Putative RNA polymerase sigma factor	bi (<->)	0.875	0.926	CytoplasmicMembrane	'NO'	#N/A	#N/A	#N/A	#N/A	#N/A	#N/A	#N/A
fig|85011.4.PEG.726	1	PATRIC.85011.4.85011.4.con.0001.CDS.683443.683679.rev	CDS		683443	683679	237	-		78	hypothetical protein	bi (<->)	0.923	0.939	CytoplasmicMembrane	'NO'	#N/A	#N/A	#N/A	#N/A	#N/A	#N/A	#N/A
fig|85011.4.PEG.727	1	PATRIC.85011.4.85011.4.con.0001.CDS.683688.683801.rev	CDS		683688	683801	114	-		37	hypothetical protein	0	0	0	Unknown	'NO'	#N/A	#N/A	#N/A	#N/A	#N/A	#N/A	#N/A
fig|85011.4.PEG.728	1	PATRIC.85011.4.85011.4.con.0001.CDS.683969.684154.rev	CDS		683969	684154	186	-		61	hypothetical protein	0	0	0	Unknown	'NO'	#N/A	#N/A	#N/A	#N/A	#N/A	#N/A	#N/A
fig|85011.4.PEG.729	1	PATRIC.85011.4.85011.4.con.0001.CDS.684173.685810.fwd	CDS		684173	685810	1638	+	FIG01121155	545	hypothetical protein	bi (<->)	0.854	0.996	CytoplasmicMembrane	'YES' Cleavage site between pos. 12 and 13: RSA-AV	#N/A	#N/A	#N/A	#N/A	#N/A	#N/A	#N/A
fig|85011.4.PEG.730	1	PATRIC.85011.4.85011.4.con.0001.CDS.685919.686392.rev	CDS		685919	686392	474	-		157	hypothetical protein	bi (<->)	0.782	0.987	Cytoplasmic	'NO'	#N/A	#N/A	#N/A	#N/A	#N/A	#N/A	#N/A
fig|85011.4.PEG.731	1	PATRIC.85011.4.85011.4.con.0001.CDS.686380.686946.rev	CDS		686380	686946	567	-	FIG00638284	188	hypothetical protein	uni (->)	0.361	0.383	Cytoplasmic	'NO'	#N/A	#N/A	#N/A	#N/A	#N/A	#N/A	#N/A
fig|85011.4.PEG.732	1	PATRIC.85011.4.85011.4.con.0001.CDS.687204.688121.fwd	CDS		687204	688121	918	+	FIG00638284	305	hypothetical protein	bi (<->)	0.918	0.993	Cytoplasmic	'NO'	#N/A	#N/A	#N/A	#N/A	#N/A	#N/A	#N/A
fig|85011.4.PEG.733	1	PATRIC.85011.4.85011.4.con.0001.CDS.688149.688934.rev	CDS		688149	688934	786	-		261	Acetyltransferase, GNAT family	bi (<->)	0.786	0.981	Cytoplasmic	'NO'	#N/A	#N/A	#N/A	#N/A	#N/A	#N/A	#N/A
fig|85011.4.PEG.734	1	PATRIC.85011.4.85011.4.con.0001.CDS.689094.689315.fwd	CDS		689094	689315	222	+		73	hypothetical protein	bi (<->)	0.699	0.986	Unknown	'NO'	#N/A	#N/A	#N/A	#N/A	#N/A	#N/A	#N/A
fig|85011.4.PEG.735	1	PATRIC.85011.4.85011.4.con.0001.CDS.689341.690603.rev	CDS		689341	690603	1263	-	FIG00638284	420	hypothetical protein	bi (<->)	0.862	0.998	CytoplasmicMembrane	'NO'	#N/A	#N/A	#N/A	#N/A	#N/A	#N/A	#N/A
fig|85011.4.PEG.736	1	PATRIC.85011.4.85011.4.con.0001.CDS.690600.691253.rev	CDS		690600	691253	654	-	FIG00638284	217	hypothetical protein	bi (<->)	0.851	0.78	Unknown	'NO'	#N/A	#N/A	#N/A	#N/A	#N/A	#N/A	#N/A
fig|85011.4.PEG.737	1	PATRIC.85011.4.85011.4.con.0001.CDS.691496.692524.fwd	CDS		691496	692524	1029	+	FIG01260980	342	hypothetical protein	bi (<->)	0.845	0.997	Unknown	'YES' Cleavage site between pos. 39 and 40: DHA-KS	#N/A	#N/A	#N/A	CE1	Esterase	CE1	Putative esterase. This family contains Esterase D. However it is not clear if all members of the family have the same function. This family is related to the pfam00135 family.
fig|85011.4.PEG.738	1	PATRIC.85011.4.85011.4.con.0001.CDS.692565.693659.fwd	CDS		692565	693659	1095	+	FIG00638284	364	putative esterase	bi (<->)	0.898	0.997	CytoplasmicMembrane	'NO'	#N/A	#N/A	#N/A	CE1	Esterase	CE1	Putative esterase. This family contains Esterase D. However it is not clear if all members of the family have the same function. This family is related to the pfam00135 family.
fig|85011.4.PEG.739	1	PATRIC.85011.4.85011.4.con.0001.CDS.693674.694003.rev	CDS		693674	694003	330	-	FIG00638284	109	hypothetical protein	0	0	0	CytoplasmicMembrane	'NO'	#N/A	#N/A	#N/A	#N/A	#N/A	#N/A	#N/A
fig|85011.4.PEG.740	1	PATRIC.85011.4.85011.4.con.0001.CDS.694015.694824.rev	CDS		694015	694824	810	-	FIG01363442	269	Transcriptional regulator, PaaX family	bi (<->)	0.903	0.943	CytoplasmicMembrane	'NO'	#N/A	#N/A	#N/A	#N/A	#N/A	#N/A	#N/A
fig|85011.4.PEG.741	1	PATRIC.85011.4.85011.4.con.0001.CDS.694862.696514.rev	CDS		694862	696514	1653	-	FIG00448912	550	Acetyl-CoA synthetase (EC 6.2.1.1)	bi (<->)	0.88	0.993	Cytoplasmic	'NO'	#N/A	AMP-binding	ANL superfamily	GT2	Glycos_transf_2|AMP-binding|AMP-binding_C|ketoacyl-synt|Ketoacyl-synt_C|Acyl_transf_1|Aminotran_3	#N/A	Histidine phosphatase superfamily (branch 1). The histidine phosphatase superfamily is so named because catalysis centres on a conserved His residue that is transiently phosphorylated during the catalytic cycle. Other conserved residues contribute to a 'phosphate pocket' and interact with the phospho group of substrate before, during and after its transfer to the His residue. Structure and sequen…
fig|85011.4.PEG.742	1	PATRIC.85011.4.85011.4.con.0001.CDS.696669.697124.rev	CDS		696669	697124	456	-	FIG01324777	151	putative phenylacetic acid degradation protein	bi (<->)	0.796	0.88	Unknown	'NO'	#N/A	#N/A	#N/A	#N/A	#N/A	#N/A	#N/A
fig|85011.4.PEG.743	1	PATRIC.85011.4.85011.4.con.0001.CDS.697295.698386.fwd	CDS		697295	698386	1092	+		363	hypothetical protein	bi (<->)	0.901	0.994	Cytoplasmic	'NO'	#N/A	#N/A	#N/A	GH109	GFO_IDH_MocA	GH109	Oxidoreductase family, NAD-binding Rossmann fold. This family of enzymes utilise NADP or NAD. This family is called the GFO/IDH/MOCA family in swiss-prot.
fig|85011.4.PEG.744	1	PATRIC.85011.4.85011.4.con.0001.CDS.698400.699434.rev	CDS		698400	699434	1035	-	FIG01120977	344	FIG01120978: hypothetical protein	bi (<->)	0.756	0.99	Cytoplasmic	'NO'	#N/A	#N/A	#N/A	#N/A	#N/A	#N/A	#N/A
fig|85011.4.PEG.745	1	PATRIC.85011.4.85011.4.con.0001.CDS.699524.701485.rev	CDS		699524	701485	1962	-	FIG00658111	653	Lead, cadmium, zinc and mercury transporting ATPase (EC 3.6.3.3) (EC 3.6.3.5); Copper-translocating P-type ATPase (EC 3.6.3.4)	bi (<->)	0.89	0.883	CytoplasmicMembrane	'YES' Cleavage site between pos. 24 and 25: MLA-DV	#N/A	#N/A	#N/A	#N/A	#N/A	#N/A	#N/A
fig|85011.4.PEG.746	1	PATRIC.85011.4.85011.4.con.0001.CDS.701492.701713.fwd	CDS		701492	701713	222	+		73	hypothetical protein	0	0	0	CytoplasmicMembrane	'NO'	#N/A	#N/A	#N/A	#N/A	#N/A	#N/A	#N/A
fig|85011.4.PEG.747	1	PATRIC.85011.4.85011.4.con.0001.CDS.701820.704585.fwd	CDS		701820	704585	2766	+	FIG00638284	921	hypothetical protein	bi (<->)	0.793	0.964	Cytoplasmic	'NO'	#N/A	#N/A	#N/A	#N/A	#N/A	#N/A	#N/A
fig|85011.4.PEG.748	1	PATRIC.85011.4.85011.4.con.0001.CDS.704827.705255.rev	CDS		704827	705255	429	-		142	hypothetical protein	bi (<->)	0.901	0.993	Cytoplasmic	'NO'	#N/A	#N/A	#N/A	#N/A	#N/A	#N/A	#N/A
fig|85011.4.PEG.749	1	PATRIC.85011.4.85011.4.con.0001.CDS.705276.705995.fwd	CDS		705276	705995	720	+		239	hypothetical protein	bi (<->)	0.583	0.841	Unknown	'NO'	#N/A	#N/A	#N/A	#N/A	#N/A	#N/A	#N/A
fig|85011.4.PEG.750	1	PATRIC.85011.4.85011.4.con.0001.CDS.706217.706495.fwd	CDS		706217	706495	279	+		92	hypothetical protein	bi (<->)	0.765	0.851	Unknown	'NO'	#N/A	#N/A	#N/A	#N/A	#N/A	#N/A	#N/A
fig|85011.4.PEG.751	1	PATRIC.85011.4.85011.4.con.0001.CDS.706606.707268.fwd	CDS		706606	707268	663	+	FIG01316199	220	Nitroreductase family protein	bi (<->)	0.932	0.978	Cytoplasmic	'NO'	#N/A	#N/A	#N/A	#N/A	#N/A	#N/A	#N/A
fig|85011.4.PEG.752	1	PATRIC.85011.4.85011.4.con.0001.CDS.707403.707930.fwd	CDS		707403	707930	528	+		175	hypothetical protein	bi (<->)	0.943	0.994	Unknown	'NO'	#N/A	#N/A	#N/A	#N/A	#N/A	#N/A	#N/A
fig|85011.4.PEG.753	1	PATRIC.85011.4.85011.4.con.0001.CDS.708006.708236.fwd	CDS		708006	708236	231	+		76	hypothetical protein	bi (<->)	0.789	0.987	Unknown	'NO'	#N/A	#N/A	#N/A	#N/A	#N/A	#N/A	#N/A
fig|85011.4.PEG.754	1	PATRIC.85011.4.85011.4.con.0001.CDS.708530.709723.rev	CDS		708530	709723	1194	-	FIG00000329	397	S-adenosylmethionine synthetase (EC 2.5.1.6)	bi (<->)	0.977	0.995	Cytoplasmic	'NO'	PHI:877	#N/A	#N/A	#N/A	#N/A	#N/A	#N/A
fig|85011.4.PEG.755	1	PATRIC.85011.4.85011.4.con.0001.CDS.709959.711167.rev	CDS		709959	711167	1209	-	FIG00000330	402	Phosphopantothenoylcysteine decarboxylase (EC 4.1.1.36) / Phosphopantothenoylcysteine synthetase (EC 6.3.2.5)	bi (<->)	0.918	0.995	Cytoplasmic	'NO'	#N/A	#N/A	#N/A	#N/A	#N/A	#N/A	#N/A
fig|85011.4.PEG.756	1	PATRIC.85011.4.85011.4.con.0001.CDS.711374.714808.fwd	CDS		711374	714808	3435	+	FIG00638284	1144	hypothetical protein	bi (<->)	0.62	0.729	CytoplasmicMembrane	'NO'	#N/A	#N/A	#N/A	#N/A	#N/A	#N/A	#N/A
fig|85011.4.PEG.757	1	PATRIC.85011.4.85011.4.con.0001.CDS.714827.715885.rev	CDS		714827	715885	1059	-		352	FIG00823077: hypothetical protein	bi (<->)	0.892	0.997	Cytoplasmic	'NO'	#N/A	#N/A	#N/A	#N/A	#N/A	#N/A	#N/A
fig|85011.4.PEG.758	1	PATRIC.85011.4.85011.4.con.0001.CDS.715988.716251.rev	CDS		715988	716251	264	-	FIG00000394	87	DNA-directed RNA polymerase omega subunit (EC 2.7.7.6)	bi (<->)	1	0.989	Cytoplasmic	'NO'	#N/A	#N/A	#N/A	#N/A	#N/A	#N/A	#N/A
fig|85011.4.PEG.759	1	PATRIC.85011.4.85011.4.con.0001.CDS.716343.716945.rev	CDS		716343	716945	603	-	FIG00000131	200	Guanylate kinase (EC 2.7.4.8)	bi (<->)	0.965	0.995	Cytoplasmic	'NO'	#N/A	#N/A	#N/A	GH99	Guanylate_kin	#N/A	Guanylate kinase.
fig|85011.4.PEG.760	1	PATRIC.85011.4.85011.4.con.0001.CDS.716929.717252.rev	CDS		716929	717252	324	-	FIG00659306	107	integration host factor	bi (<->)	0.988	0.988	Unknown	'NO'	#N/A	#N/A	#N/A	#N/A	#N/A	#N/A	#N/A
fig|85011.4.PEG.761	1	PATRIC.85011.4.85011.4.con.0001.CDS.717797.718492.rev	CDS		717797	718492	696	-	FIG00000173	231	Orotidine 5'-phosphate decarboxylase (EC 4.1.1.23)	bi (<->)	0.967	0.918	Unknown	'NO'	#N/A	#N/A	#N/A	#N/A	#N/A	#N/A	#N/A
fig|85011.4.PEG.762	1	PATRIC.85011.4.85011.4.con.0001.CDS.718604.719653.rev	CDS		718604	719653	1050	-	FIG00001054	349	Dihydroorotate dehydrogenase (NAD(+)), catalytic subunit (EC 1.3.1.14)	bi (<->)	0.943	0.997	Cytoplasmic	'NO'	#N/A	#N/A	#N/A	#N/A	#N/A	#N/A	#N/A
fig|85011.4.PEG.763	1	PATRIC.85011.4.85011.4.con.0001.CDS.719653.720504.rev	CDS		719653	720504	852	-	FIG00133515	283	Dihydroorotate dehydrogenase (NAD(+)), electron transfer subunit (EC 1.3.1.14)	bi (<->)	0.968	0.996	Cytoplasmic	'NO'	#N/A	#N/A	#N/A	#N/A	#N/A	#N/A	#N/A
fig|85011.4.PEG.764	1	PATRIC.85011.4.85011.4.con.0001.CDS.720513.723824.rev	CDS		720513	723824	3312	-	FIG00000111	1103	Carbamoyl-phosphate synthase large chain (EC 6.3.5.5)	bi (<->)	0.978	0.999	Cytoplasmic	'NO'	#N/A	#N/A	#N/A	#N/A	#N/A	#N/A	#N/A
fig|85011.4.PEG.765	1	PATRIC.85011.4.85011.4.con.0001.CDS.723817.724959.rev	CDS		723817	724959	1143	-	FIG00000130	380	Carbamoyl-phosphate synthase small chain (EC 6.3.5.5)	bi (<->)	0.971	0.997	Cytoplasmic	'NO'	#N/A	#N/A	#N/A	#N/A	#N/A	#N/A	#N/A
fig|85011.4.PEG.766	1	PATRIC.85011.4.85011.4.con.0001.CDS.724956.725579.rev	CDS		724956	725579	624	-	FIG01000122	207	FIG024784: Integral membrane protein related to pyrimidine synthesis	bi (<->)	0.889	0.995	CytoplasmicMembrane	'NO'	#N/A	#N/A	#N/A	#N/A	#N/A	#N/A	#N/A
fig|85011.4.PEG.767	1	PATRIC.85011.4.85011.4.con.0001.CDS.725576.726862.rev	CDS		725576	726862	1287	-	FIG00000032	428	Dihydroorotase (EC 3.5.2.3)	bi (<->)	0.949	0.998	Cytoplasmic	'NO'	#N/A	#N/A	#N/A	#N/A	#N/A	#N/A	#N/A
fig|85011.4.PEG.768	1	PATRIC.85011.4.85011.4.con.0001.CDS.726859.727839.rev	CDS		726859	727839	981	-	FIG00000122	326	Aspartate carbamoyltransferase (EC 2.1.3.2)	bi (<->)	0.976	0.997	Cytoplasmic	'NO'	#N/A	#N/A	#N/A	#N/A	#N/A	#N/A	#N/A
fig|85011.4.PEG.769	1	PATRIC.85011.4.85011.4.con.0001.CDS.727843.728478.rev	CDS		727843	728478	636	-	FIG00000677	211	Pyrimidine operon regulatory protein PyrR	bi (<->)	0.965	0.934	Cytoplasmic	'NO'	#N/A	#N/A	#N/A	#N/A	#N/A	#N/A	#N/A
fig|85011.4.PEG.770	1	PATRIC.85011.4.85011.4.con.0001.CDS.728865.729368.fwd	CDS		728865	729368	504	+	FIG01122903	167	Pleiotropic negative regulator for morphological and physiological development in Streptomyces, BldD	bi (<->)	0.988	0.994	Unknown	'NO'	#N/A	#N/A	#N/A	#N/A	#N/A	#N/A	#N/A
fig|85011.4.PEG.771	1	PATRIC.85011.4.85011.4.con.0001.CDS.729480.730496.rev	CDS		729480	730496	1017	-		338	hypothetical protein	bi (<->)	0.984	0.997	Cytoplasmic	'NO'	PHI:2672	#N/A	#N/A	#N/A	#N/A	#N/A	#N/A
fig|85011.4.PEG.772	1	PATRIC.85011.4.85011.4.con.0001.CDS.730518.730640.fwd	CDS		730518	730640	123	+		40	hypothetical protein	0	0	0	Unknown	'NO'	#N/A	#N/A	#N/A	#N/A	#N/A	#N/A	#N/A
fig|85011.4.PEG.773	1	PATRIC.85011.4.85011.4.con.0001.CDS.730906.732258.fwd	CDS		730906	732258	1353	+	FIG00638284	450	hypothetical protein	bi (<->)	0.776	0.991	CytoplasmicMembrane	'NO'	#N/A	#N/A	#N/A	#N/A	#N/A	#N/A	#N/A
fig|85011.4.PEG.774	1	PATRIC.85011.4.85011.4.con.0001.CDS.732270.733538.fwd	CDS		732270	733538	1269	+	FIG00638284	422	hypothetical protein	0	0	0	CytoplasmicMembrane	'NO'	#N/A	#N/A	#N/A	#N/A	#N/A	#N/A	#N/A
fig|85011.4.PEG.775	1	PATRIC.85011.4.85011.4.con.0001.CDS.733932.734591.rev	CDS		733932	734591	660	-	FIG00554417	219	Transcriptional regulator, AcrR family	bi (<->)	0.839	0.991	CytoplasmicMembrane	'NO'	#N/A	#N/A	#N/A	#N/A	#N/A	#N/A	#N/A
fig|85011.4.PEG.776	1	PATRIC.85011.4.85011.4.con.0001.CDS.734733.736364.fwd	CDS		734733	736364	1632	+	FIG00000822	543	LrgA-associated membrane protein LrgB	bi (<->)	0.93	0.998	CytoplasmicMembrane	'NO'	#N/A	#N/A	#N/A	#N/A	#N/A	#N/A	#N/A
fig|85011.4.PEG.777	1	PATRIC.85011.4.85011.4.con.0001.CDS.736491.737087.fwd	CDS		736491	737087	597	+		198	Transcriptional regulator, MarR family	bi (<->)	0.932	0.988	Unknown	'NO'	#N/A	#N/A	#N/A	#N/A	#N/A	#N/A	#N/A
fig|85011.4.PEG.778	1	PATRIC.85011.4.85011.4.con.0001.CDS.737047.737802.rev	CDS		737047	737802	756	-		251	hypothetical protein	uni (->)	0.551	0.453	Cytoplasmic	'NO'	#N/A	#N/A	#N/A	#N/A	#N/A	#N/A	#N/A
fig|85011.4.PEG.779	1	PATRIC.85011.4.85011.4.con.0001.CDS.737811.738158.rev	CDS		737811	738158	348	-	FIG00638284	115	hypothetical protein	bi (<->)	0.821	0.974	CytoplasmicMembrane	'NO'	#N/A	#N/A	#N/A	#N/A	#N/A	#N/A	#N/A
fig|85011.4.PEG.780	1	PATRIC.85011.4.85011.4.con.0001.CDS.738158.738541.rev	CDS		738158	738541	384	-		127	hypothetical protein	bi (<->)	0.911	0.992	CytoplasmicMembrane	'NO'	#N/A	#N/A	#N/A	#N/A	#N/A	#N/A	#N/A
fig|85011.4.PEG.781	1	PATRIC.85011.4.85011.4.con.0001.CDS.738633.739061.rev	CDS		738633	739061	429	-	FIG00016836	142	Transcription termination protein NusB	bi (<->)	0.965	0.993	Cytoplasmic	'NO'	#N/A	#N/A	#N/A	#N/A	#N/A	#N/A	#N/A
fig|85011.4.PEG.782	1	PATRIC.85011.4.85011.4.con.0001.CDS.739061.739627.rev	CDS		739061	739627	567	-	FIG00000177	188	Translation elongation factor P	bi (<->)	0.984	0.995	Cytoplasmic	'NO'	#N/A	#N/A	#N/A	#N/A	#N/A	#N/A	#N/A
fig|85011.4.PEG.783	1	PATRIC.85011.4.85011.4.con.0001.CDS.739700.740827.rev	CDS		739700	740827	1128	-	FIG00135469	375	Aminopeptidase YpdF (MP-, MA-, MS-, AP-, NP- specific)	bi (<->)	0.912	0.997	Cytoplasmic	'NO'	#N/A	#N/A	#N/A	GH84	NAGidase|AMP_N|Peptidase_M24	#N/A	Aminopeptidase P, N-terminal domain. This domain is structurally very similar to the creatinase N-terminal domain (pfam01321). However, little or no sequence similarity exists between the two families./Metallopeptidase family M24. This family contains metallopeptidases. It also contains non-peptidase homologues such as the N terminal domain of Spt16 which is a histone H3-H4 binding module.
fig|85011.4.PEG.784	1	PATRIC.85011.4.85011.4.con.0001.CDS.741050.742990.fwd	CDS		741050	742990	1941	+	FIG00638284	646	hypothetical protein	bi (<->)	0.833	0.968	CytoplasmicMembrane	'NO'	#N/A	#N/A	#N/A	#N/A	#N/A	#N/A	#N/A
fig|85011.4.PEG.785	1	PATRIC.85011.4.85011.4.con.0001.CDS.743064.743507.rev	CDS		743064	743507	444	-	FIG00000430	147	3-dehydroquinate dehydratase II (EC 4.2.1.10)	bi (<->)	0.973	0.986	Cytoplasmic	'NO'	#N/A	#N/A	#N/A	#N/A	#N/A	#N/A	#N/A
fig|85011.4.PEG.786	1	PATRIC.85011.4.85011.4.con.0001.CDS.743504.744598.rev	CDS		743504	744598	1095	-	FIG00000224	364	3-dehydroquinate synthase (EC 4.2.3.4)	bi (<->)	0.956	0.997	Cytoplasmic	'NO'	#N/A	#N/A	#N/A	#N/A	#N/A	#N/A	#N/A
fig|85011.4.PEG.787	1	PATRIC.85011.4.85011.4.con.0001.CDS.744595.745221.rev	CDS		744595	745221	627	-	FIG00000256	208	Shikimate kinase I (EC 2.7.1.71)	bi (<->)	0.783	0.995	Cytoplasmic	'NO'	#N/A	#N/A	#N/A	#N/A	#N/A	#N/A	#N/A
fig|85011.4.PEG.788	1	PATRIC.85011.4.85011.4.con.0001.CDS.745226.746410.rev	CDS		745226	746410	1185	-	FIG00000212	394	Chorismate synthase (EC 4.2.3.5)	bi (<->)	0.967	0.997	Cytoplasmic	'NO'	#N/A	#N/A	#N/A	#N/A	#N/A	#N/A	#N/A
fig|85011.4.PEG.789	1	PATRIC.85011.4.85011.4.con.0001.CDS.746596.747435.rev	CDS		746596	747435	840	-	FIG00638284	279	hypothetical protein	bi (<->)	0.865	0.996	CytoplasmicMembrane	'NO'	#N/A	#N/A	#N/A	#N/A	#N/A	#N/A	#N/A
fig|85011.4.PEG.790	1	PATRIC.85011.4.85011.4.con.0001.CDS.747510.748355.rev	CDS		747510	748355	846	-	FIG00000022	281	Shikimate 5-dehydrogenase I alpha (EC 1.1.1.25)	bi (<->)	0.928	0.989	Unknown	'NO'	#N/A	#N/A	#N/A	#N/A	#N/A	#N/A	#N/A
fig|85011.4.PEG.791	1	PATRIC.85011.4.85011.4.con.0001.CDS.748352.749518.rev	CDS		748352	749518	1167	-	FIG00004453	388	FIG004453: protein YceG like	bi (<->)	0.87	0.992	Unknown	'NO'	#N/A	#N/A	#N/A	#N/A	#N/A	#N/A	#N/A
fig|85011.4.PEG.792	1	PATRIC.85011.4.85011.4.con.0001.CDS.749515.750012.rev	CDS		749515	750012	498	-	FIG00912840	165	Putative pre-16S rRNA nuclease	bi (<->)	0.923	0.994	Unknown	'NO'	#N/A	#N/A	#N/A	#N/A	#N/A	#N/A	#N/A
fig|85011.4.PEG.793	1	PATRIC.85011.4.85011.4.con.0001.CDS.750146.752815.rev	CDS		750146	752815	2670	-	FIG00000139	889	Alanyl-tRNA synthetase (EC 6.1.1.7)	bi (<->)	0.96	0.999	Cytoplasmic	'NO'	#N/A	#N/A	#N/A	#N/A	#N/A	#N/A	#N/A
fig|85011.4.PEG.794	1	PATRIC.85011.4.85011.4.con.0001.CDS.752815.753174.rev	CDS		752815	753174	360	-		119	hypothetical protein	bi (<->)	0.908	0.992	Unknown	'NO'	#N/A	#N/A	#N/A	#N/A	#N/A	#N/A	#N/A
fig|85011.4.PEG.795	1	PATRIC.85011.4.85011.4.con.0001.CDS.753178.753606.rev	CDS		753178	753606	429	-	FIG01029321	142	Secreted protein	bi (<->)	0.993	0.986	CytoplasmicMembrane	'NO'	#N/A	#N/A	#N/A	#N/A	#N/A	#N/A	#N/A
fig|85011.4.PEG.796	1	PATRIC.85011.4.85011.4.con.0001.CDS.753798.754409.rev	CDS		753798	754409	612	-	FIG00000148	203	SSU ribosomal protein S4p (S9e) @ SSU ribosomal protein S4p (S9e), zinc-independent	bi (<->)	0.98	0.99	Cytoplasmic	'NO'	#N/A	#N/A	#N/A	#N/A	#N/A	#N/A	#N/A
fig|85011.4.PEG.797	1	PATRIC.85011.4.85011.4.con.0001.CDS.754664.755437.fwd	CDS		754664	755437	774	+		257	hypothetical protein	bi (<->)	0.848	0.996	Cytoplasmic	'NO'	#N/A	#N/A	#N/A	#N/A	#N/A	#N/A	#N/A
fig|85011.4.PEG.798	1	PATRIC.85011.4.85011.4.con.0001.CDS.755764.757263.fwd	CDS		755764	757263	1500	+	FIG00672847	499	hypothetical protein	bi (<->)	0.96	0.998	CytoplasmicMembrane	'NO'	#N/A	#N/A	#N/A	#N/A	#N/A	#N/A	#N/A
fig|85011.4.PEG.799	1	PATRIC.85011.4.85011.4.con.0001.CDS.757342.758145.rev	CDS		757342	758145	804	-	FIG00022300	267	UDP-glucose 4-epimerase (EC 5.1.3.2)	uni (->)	0.361	0.703	Cytoplasmic	'NO'	#N/A	#N/A	#N/A	#N/A	#N/A	#N/A	#N/A
fig|85011.4.PEG.800	1	PATRIC.85011.4.85011.4.con.0001.CDS.758683.759411.fwd	CDS		758683	759411	729	+		242	hypothetical protein	bi (<->)	0.851	0.983	Cytoplasmic	'NO'	#N/A	#N/A	#N/A	#N/A	#N/A	#N/A	#N/A
fig|85011.4.PEG.801	1	PATRIC.85011.4.85011.4.con.0001.CDS.759431.762004.rev	CDS		759431	762004	2574	-		857	ABC transporter, permease protein	bi (<->)	0.807	0.999	CytoplasmicMembrane	'YES' Cleavage site between pos. 17 and 18: RLA-MT	#N/A	#N/A	#N/A	#N/A	#N/A	#N/A	#N/A
fig|85011.4.PEG.802	1	PATRIC.85011.4.85011.4.con.0001.CDS.762335.763696.rev	CDS		762335	763696	1362	-	FIG01360707	453	ATPase, AAA family	bi (<->)	0.94	0.991	Unknown	'NO'	#N/A	#N/A	#N/A	#N/A	#N/A	#N/A	#N/A
fig|85011.4.PEG.803	1	PATRIC.85011.4.85011.4.con.0001.CDS.763874.764026.fwd	CDS		763874	764026	153	+		50	hypothetical protein	0	0	0	Unknown	'NO'	#N/A	#N/A	#N/A	#N/A	#N/A	#N/A	#N/A
fig|85011.4.PEG.804	1	PATRIC.85011.4.85011.4.con.0001.CDS.764592.766202.rev	CDS		764592	766202	1611	-		536	hypothetical protein	0	0	0	CytoplasmicMembrane	'NO'	#N/A	#N/A	#N/A	#N/A	#N/A	#N/A	#N/A
fig|85011.4.PEG.805	1	PATRIC.85011.4.85011.4.con.0001.CDS.766399.767214.rev	CDS		766399	767214	816	-	FIG01605560	271	putative toxic cation resistance protein	bi (<->)	0.926	0.993	Cytoplasmic	'NO'	#N/A	#N/A	#N/A	#N/A	#N/A	#N/A	#N/A
fig|85011.4.PEG.806	1	PATRIC.85011.4.85011.4.con.0001.CDS.767319.767831.rev	CDS		767319	767831	513	-		170	hypothetical protein	bi (<->)	0.888	0.994	Cytoplasmic	'NO'	#N/A	#N/A	#N/A	#N/A	#N/A	#N/A	#N/A
fig|85011.4.PEG.807	1	PATRIC.85011.4.85011.4.con.0001.CDS.767828.768253.rev	CDS		767828	768253	426	-		141	hypothetical protein	bi (<->)	0.845	0.5	Unknown	'NO'	#N/A	#N/A	#N/A	#N/A	#N/A	#N/A	#N/A
fig|85011.4.PEG.808	1	PATRIC.85011.4.85011.4.con.0001.CDS.768524.770323.rev	CDS		768524	770323	1800	-	FIG00000656	599	Aspartyl-tRNA synthetase (EC 6.1.1.12) @ Aspartyl-tRNA(Asn) synthetase (EC 6.1.1.23)	bi (<->)	0.973	0.977	Cytoplasmic	'NO'	#N/A	#N/A	#N/A	#N/A	#N/A	#N/A	#N/A
fig|85011.4.PEG.809	1	PATRIC.85011.4.85011.4.con.0001.CDS.770320.771597.rev	CDS		770320	771597	1278	-	FIG00000087	425	Histidyl-tRNA synthetase (EC 6.1.1.21)	bi (<->)	0.983	0.998	Cytoplasmic	'NO'	#N/A	#N/A	#N/A	#N/A	#N/A	#N/A	#N/A
fig|85011.4.PEG.810	1	PATRIC.85011.4.85011.4.con.0001.CDS.771594.772289.rev	CDS		771594	772289	696	-	FIG00000013	231	Hydroxyacylglutathione hydrolase (EC 3.1.2.6)	bi (<->)	0.97	0.996	Unknown	'NO'	#N/A	#N/A	#N/A	CE1	n/a	#N/A	Putative esterase. This family contains Esterase D. However it is not clear if all members of the family have the same function. This family is related to the pfam00135 family.
fig|85011.4.PEG.811	1	PATRIC.85011.4.85011.4.con.0001.CDS.772605.773447.fwd	CDS		772605	773447	843	+	FIG01123881	280	Peptidyl-prolyl cis-trans isomerase (EC 5.2.1.8)	bi (<->)	0.904	0.996	Cytoplasmic	'NO'	#N/A	#N/A	#N/A	GT66	STT3|Pro_isomerase	#N/A	Cyclophilin type peptidyl-prolyl cis-trans isomerase/CLD. The peptidyl-prolyl cis-trans isomerases, also known as cyclophilins, share this domain of about 109 amino acids. Cyclophilins have been found in all organisms studied so far and catalyze peptidyl-prolyl isomerisation during which the peptide bond preceding proline (the peptidyl-prolyl bond) is stabilised in the cis conformation. Mammalian…
fig|85011.4.PEG.812	1	PATRIC.85011.4.85011.4.con.0001.CDS.773554.774783.fwd	CDS		773554	774783	1230	+	FIG00945813	409	ATPase involved in DNA repair	bi (<->)	0.985	0.998	Cytoplasmic	'NO'	#N/A	#N/A	#N/A	#N/A	#N/A	#N/A	#N/A
fig|85011.4.PEG.813	1	PATRIC.85011.4.85011.4.con.0001.CDS.774882.775022.fwd	CDS		774882	775022	141	+		46	hypothetical protein	0	0	0	Unknown	'NO'	#N/A	#N/A	#N/A	#N/A	#N/A	#N/A	#N/A
fig|85011.4.PEG.814	1	PATRIC.85011.4.85011.4.con.0001.CDS.775137.775286.rev	CDS		775137	775286	150	-		49	hypothetical protein	0	0	0	CytoplasmicMembrane	'NO'	#N/A	#N/A	#N/A	#N/A	#N/A	#N/A	#N/A
fig|85011.4.PEG.815	1	PATRIC.85011.4.85011.4.con.0001.CDS.775946.778645.rev	CDS		775946	778645	2700	-	FIG00047414	899	Guanosine-3',5'-bis(diphosphate) 3'-pyrophosphohydrolase (EC 3.1.7.2) / GTP pyrophosphokinase (EC 2.7.6.5), (p)ppGpp synthetase II	bi (<->)	0.957	0.974	Cytoplasmic	'NO'	PHI:4573	#N/A	#N/A	#N/A	#N/A	#N/A	#N/A
fig|85011.4.PEG.816	1	PATRIC.85011.4.85011.4.con.0001.CDS.778799.779347.rev	CDS		778799	779347	549	-	FIG00000277	182	Adenine phosphoribosyltransferase (EC 2.4.2.7)	bi (<->)	0.931	0.967	Cytoplasmic	'NO'	#N/A	#N/A	#N/A	#N/A	#N/A	#N/A	#N/A
fig|85011.4.PEG.817	1	PATRIC.85011.4.85011.4.con.0001.CDS.779347.780510.rev	CDS		779347	780510	1164	-	FIG00000468	387	Protein translocase subunit SecF	bi (<->)	0.946	0.997	CytoplasmicMembrane	'NO'	#N/A	#N/A	#N/A	#N/A	#N/A	#N/A	#N/A
fig|85011.4.PEG.818	1	PATRIC.85011.4.85011.4.con.0001.CDS.780510.782213.rev	CDS		780510	782213	1704	-	FIG00001617	567	Protein translocase subunit SecD	bi (<->)	0.875	0.962	CytoplasmicMembrane	'NO'	#N/A	#N/A	#N/A	#N/A	#N/A	#N/A	#N/A
fig|85011.4.PEG.819	1	PATRIC.85011.4.85011.4.con.0001.CDS.782449.782976.rev	CDS		782449	782976	528	-		175	hypothetical protein	bi (<->)	0.832	0.993	CytoplasmicMembrane	'NO'	#N/A	#N/A	#N/A	#N/A	#N/A	#N/A	#N/A
fig|85011.4.PEG.820	1	PATRIC.85011.4.85011.4.con.0001.CDS.783064.784152.rev	CDS		783064	784152	1089	-	FIG00000352	362	Holliday junction DNA helicase RuvB	bi (<->)	0.981	0.997	CytoplasmicMembrane	'NO'	#N/A	#N/A	#N/A	#N/A	#N/A	#N/A	#N/A
fig|85011.4.PEG.821	1	PATRIC.85011.4.85011.4.con.0001.CDS.784262.784861.rev	CDS		784262	784861	600	-	FIG00000314	199	Holliday junction DNA helicase RuvA	bi (<->)	0.891	0.995	Cytoplasmic	'NO'	#N/A	#N/A	#N/A	#N/A	#N/A	#N/A	#N/A
fig|85011.4.PEG.822	1	PATRIC.85011.4.85011.4.con.0001.CDS.784917.785465.rev	CDS		784917	785465	549	-	FIG00095112	182	Crossover junction endodeoxyribonuclease RuvC (EC 3.1.22.4)	bi (<->)	0.967	0.995	Cytoplasmic	'NO'	#N/A	#N/A	#N/A	#N/A	#N/A	#N/A	#N/A
fig|85011.4.PEG.823	1	PATRIC.85011.4.85011.4.con.0001.CDS.785807.787108.fwd	CDS		785807	787108	1302	+	FIG00638284	433	hypothetical protein	bi (<->)	0.891	0.998	CytoplasmicMembrane	'NO'	#N/A	#N/A	#N/A	GT76	n/a	GT76	#N/A
fig|85011.4.PEG.824	1	PATRIC.85011.4.85011.4.con.0001.CDS.787185.787940.rev	CDS		787185	787940	756	-	FIG01303887	251	FIG000859: hypothetical protein YebC	bi (<->)	0.964	0.996	Unknown	'NO'	#N/A	#N/A	#N/A	#N/A	#N/A	#N/A	#N/A
fig|85011.4.PEG.825	1	PATRIC.85011.4.85011.4.con.0001.CDS.788016.788627.rev	CDS		788016	788627	612	-	FIG00001203	203	Pyridoxal 5'-phosphate synthase (glutamine hydrolyzing), glutaminase subunit (EC 4.3.3.6)	bi (<->)	0.966	0.995	Cytoplasmic	'NO'	#N/A	#N/A	#N/A	#N/A	#N/A	#N/A	#N/A
fig|85011.4.PEG.826	1	PATRIC.85011.4.85011.4.con.0001.CDS.788718.789620.rev	CDS		788718	789620	903	-	FIG00021445	300	Pyridoxal 5'-phosphate synthase (glutamine hydrolyzing), synthase subunit (EC 4.3.3.6)	bi (<->)	0.99	0.997	Cytoplasmic	'NO'	#N/A	#N/A	#N/A	#N/A	#N/A	#N/A	#N/A
fig|85011.4.PEG.827	1	PATRIC.85011.4.85011.4.con.0001.CDS.789750.790289.rev	CDS		789750	790289	540	-	FIG00053954	179	FIG019327: membrane domain	bi (<->)	0.965	0.994	Cytoplasmic	'NO'	#N/A	#N/A	#N/A	#N/A	#N/A	#N/A	#N/A
fig|85011.4.PEG.828	1	PATRIC.85011.4.85011.4.con.0001.CDS.790325.791446.rev	CDS		790325	791446	1122	-	FIG00005657	373	Phosphatidylinositol alpha-mannosyltransferase (EC 2.4.1.57)	bi (<->)	0.968	0.997	Unknown	'NO'	#N/A	#N/A	#N/A	GT4	Glyco_transf_4|Glycos_transf_1	GT4	Alpha/beta hydrolase family. This family contains alpha/beta hydrolase enzymes of diverse specificity./alpha/beta hydrolase fold. This catalytic domain is found in a very wide range of enzymes.
fig|85011.4.PEG.829	1	PATRIC.85011.4.85011.4.con.0001.CDS.791443.792369.rev	CDS		791443	792369	927	-	FIG00006567	308	Lauroyl/myristoyl acyltransferase involved in lipid A biosynthesis (Lauroyl/myristoyl acyltransferase)	bi (<->)	0.893	0.997	Cytoplasmic	'NO'	#N/A	#N/A	#N/A	#N/A	#N/A	#N/A	#N/A
fig|85011.4.PEG.830	1	PATRIC.85011.4.85011.4.con.0001.CDS.792366.793004.rev	CDS		792366	793004	639	-	FIG00001550	212	Phosphatidylinositol phosphate synthase @ Archaetidylinositol phosphate synthase (EC 2.7.8.39)	bi (<->)	0.967	0.995	CytoplasmicMembrane	'NO'	#N/A	#N/A	#N/A	#N/A	#N/A	#N/A	#N/A
fig|85011.4.PEG.831	1	PATRIC.85011.4.85011.4.con.0001.CDS.793202.793402.rev	CDS		793202	793402	201	-		66	hypothetical protein	0	0	0	Unknown	'NO'	#N/A	#N/A	#N/A	#N/A	#N/A	#N/A	#N/A
fig|85011.4.PEG.832	1	PATRIC.85011.4.85011.4.con.0001.CDS.793427.795466.fwd	CDS		793427	795466	2040	+	FIG00001635	679	Elongation factor G-like protein TM_1651	bi (<->)	0.959	0.943	Cytoplasmic	'NO'	#N/A	#N/A	#N/A	#N/A	#N/A	#N/A	#N/A
fig|85011.4.PEG.833	1	PATRIC.85011.4.85011.4.con.0001.CDS.795553.796992.rev	CDS		795553	796992	1440	-		479	glycoside hydrolase 15-related	bi (<->)	0.819	0.975	CytoplasmicMembrane	'NO'	#N/A	#N/A	#N/A	GH15	n/a	GH15	Glycosyl hydrolases family 15. In higher organisms this family is represented by phosphorylase kinase subunits.
fig|85011.4.PEG.834	1	PATRIC.85011.4.85011.4.con.0001.CDS.797069.798319.rev	CDS		797069	798319	1251	-	FIG00638284	416	hypothetical protein	bi (<->)	0.844	0.998	CytoplasmicMembrane	'NO'	#N/A	#N/A	#N/A	GT87	DUF2029	GT87	NUDIX domain.
fig|85011.4.PEG.835	1	PATRIC.85011.4.85011.4.con.0001.CDS.798316.798720.rev	CDS		798316	798720	405	-		134	hypothetical protein	bi (<->)	0.963	0.905	Cytoplasmic	'NO'	#N/A	#N/A	#N/A	#N/A	#N/A	#N/A	#N/A
fig|85011.4.PEG.836	1	PATRIC.85011.4.85011.4.con.0001.CDS.798785.799333.rev	CDS		798785	799333	549	-	FIG00049476	182	FIG049476: HIT family protein	bi (<->)	0.968	0.994	Unknown	'NO'	#N/A	#N/A	#N/A	#N/A	#N/A	#N/A	#N/A
fig|85011.4.PEG.837	1	PATRIC.85011.4.85011.4.con.0001.CDS.799446.801425.rev	CDS		799446	801425	1980	-	FIG00000101	659	Threonyl-tRNA synthetase (EC 6.1.1.3)	bi (<->)	0.964	0.998	Cytoplasmic	'NO'	#N/A	#N/A	#N/A	#N/A	#N/A	#N/A	#N/A
fig|85011.4.PEG.838	1	PATRIC.85011.4.85011.4.con.0001.CDS.801720.802118.fwd	CDS		801720	802118	399	+		132	hypothetical protein	bi (<->)	0.917	0.963	CytoplasmicMembrane	'YES' Cleavage site between pos. 34 and 35: VHA-ES	#N/A	#N/A	#N/A	#N/A	#N/A	#N/A	#N/A
fig|85011.4.PEG.839	1	PATRIC.85011.4.85011.4.con.0001.CDS.802181.802900.fwd	CDS		802181	802900	720	+		239	putative membrane protein	bi (<->)	0.912	0.996	Unknown	'NO'	#N/A	#N/A	#N/A	#N/A	#N/A	#N/A	#N/A
fig|85011.4.PEG.840	1	PATRIC.85011.4.85011.4.con.0001.CDS.802924.803589.fwd	CDS		802924	803589	666	+	FIG01122660	221	hypothetical protein	bi (<->)	0.932	0.952	CytoplasmicMembrane	'NO'	#N/A	#N/A	#N/A	#N/A	#N/A	#N/A	#N/A
fig|85011.4.PEG.841	1	PATRIC.85011.4.85011.4.con.0001.CDS.803698.804318.rev	CDS		803698	804318	621	-	FIG00638284	206	hypothetical protein	bi (<->)	0.922	0.976	CytoplasmicMembrane	'NO'	#N/A	#N/A	#N/A	#N/A	#N/A	#N/A	#N/A
fig|85011.4.PEG.842	1	PATRIC.85011.4.85011.4.con.0001.CDS.804627.805655.rev	CDS		804627	805655	1029	-		342	HTH-type transcriptional regulator celR	bi (<->)	0.9	0.997	Cytoplasmic	'NO'	#N/A	#N/A	#N/A	#N/A	#N/A	#N/A	#N/A
fig|85011.4.PEG.843	1	PATRIC.85011.4.85011.4.con.0001.CDS.805642.807153.rev	CDS		805642	807153	1512	-	FIG00001469	503	beta-glucosidase (EC 3.2.1.21) @ beta-D-fucosidase (EC 3.2.1.38)	bi (<->)	0.841	0.926	Cytoplasmic	'NO'	#N/A	#N/A	#N/A	GH1	Glyco_hydro_1	GH1	NAD dependent epimerase/dehydratase family. This family of proteins utilise NAD as a cofactor. The proteins in this family use nucleotide-sugar substrates for a variety of chemical reactions./RmlD substrate binding domain. L-rhamnose is a saccharide required for the virulence of some bacteria. Its precursor, dTDP-L-rhamnose, is synthesised by four different enzymes the final one of which is RmlD.…
fig|85011.4.PEG.844	1	PATRIC.85011.4.85011.4.con.0001.CDS.807205.808098.rev	CDS		807205	808098	894	-	FIG01136790	297	Sugar ABC transporter, permease protein	bi (<->)	0.955	0.896	CytoplasmicMembrane	'NO'	#N/A	#N/A	#N/A	GH43	Glyco_hydro_43	#N/A	#N/A
fig|85011.4.PEG.845	1	PATRIC.85011.4.85011.4.con.0001.CDS.808100.808957.rev	CDS		808100	808957	858	-	FIG01123757	285	Sugar ABC transporter, permease protein	bi (<->)	0.944	0.919	CytoplasmicMembrane	'NO'	#N/A	#N/A	#N/A	#N/A	#N/A	#N/A	#N/A
fig|85011.4.PEG.846	1	PATRIC.85011.4.85011.4.con.0001.CDS.809419.809553.rev	CDS		809419	809553	135	-		44	hypothetical protein	0	0	0	Unknown	'NO'	#N/A	#N/A	#N/A	#N/A	#N/A	#N/A	#N/A
fig|85011.4.PEG.847	1	PATRIC.85011.4.85011.4.con.0001.CDS.809719.811023.rev	CDS		809719	811023	1305	-	FIG01120947	434	putative sugar binding secreted protein	bi (<->)	0.898	0.995	CytoplasmicMembrane	'YES' Cleavage site between pos. 27 and 28: VLA-GC	#N/A	#N/A	#N/A	#N/A	#N/A	#N/A	#N/A
fig|85011.4.PEG.848	1	PATRIC.85011.4.85011.4.con.0001.CDS.811519.812010.rev	CDS		811519	812010	492	-		163	putative membrane protein	bi (<->)	0.828	0.993	CytoplasmicMembrane	'NO'	#N/A	#N/A	#N/A	#N/A	#N/A	#N/A	#N/A
fig|85011.4.PEG.849	1	PATRIC.85011.4.85011.4.con.0001.CDS.812366.812788.fwd	CDS		812366	812788	423	+	FIG01363442	140	Sporulation-specific cell division protein SsgB	bi (<->)	1	0.993	Cytoplasmic	'NO'	#N/A	#N/A	#N/A	#N/A	#N/A	#N/A	#N/A
fig|85011.4.PEG.850	1	PATRIC.85011.4.85011.4.con.0001.CDS.813257.813913.rev	CDS		813257	813913	657	-		218	hypothetical protein	bi (<->)	0.781	0.994	CytoplasmicMembrane	'NO'	#N/A	#N/A	#N/A	#N/A	#N/A	#N/A	#N/A
fig|85011.4.PEG.851	1	PATRIC.85011.4.85011.4.con.0001.CDS.814006.814746.rev	CDS		814006	814746	741	-		246	hypothetical protein	bi (<->)	0.854	0.996	Unknown	'NO'	#N/A	#N/A	#N/A	#N/A	#N/A	#N/A	#N/A
fig|85011.4.PEG.852	1	PATRIC.85011.4.85011.4.con.0001.CDS.814907.815731.rev	CDS		814907	815731	825	-	FIG00000708	274	Aminodeoxychorismate lyase (EC 4.1.3.38)	bi (<->)	0.865	0.996	Unknown	'NO'	#N/A	#N/A	#N/A	#N/A	#N/A	#N/A	#N/A
fig|85011.4.PEG.853	1	PATRIC.85011.4.85011.4.con.0001.CDS.815728.817203.rev	CDS		815728	817203	1476	-	FIG00341164	491	Para-aminobenzoate synthase, aminase component (EC 2.6.1.85)	bi (<->)	0.848	0.975	Cytoplasmic	'NO'	#N/A	#N/A	#N/A	#N/A	#N/A	#N/A	#N/A
fig|85011.4.PEG.854	1	PATRIC.85011.4.85011.4.con.0001.CDS.817321.819429.fwd	CDS		817321	819429	2109	+	FIG00638284	702	hypothetical protein	bi (<->)	0.791	0.569	CytoplasmicMembrane	'NO'	#N/A	#N/A	#N/A	#N/A	#N/A	#N/A	#N/A
fig|85011.4.PEG.855	1	PATRIC.85011.4.85011.4.con.0001.CDS.820195.821178.rev	CDS		820195	821178	984	-		327	Putative DNA-binding protein	bi (<->)	0.764	0.988	CytoplasmicMembrane	'NO'	#N/A	#N/A	#N/A	#N/A	#N/A	#N/A	#N/A
fig|85011.4.PEG.856	1	PATRIC.85011.4.85011.4.con.0001.CDS.821283.822845.fwd	CDS		821283	822845	1563	+	FIG00638284	520	hypothetical protein	bi (<->)	0.811	0.996	CytoplasmicMembrane	'NO'	#N/A	#N/A	#N/A	#N/A	#N/A	#N/A	#N/A
fig|85011.4.PEG.857	1	PATRIC.85011.4.85011.4.con.0001.CDS.822922.824733.rev	CDS		822922	824733	1812	-	FIG01040350	603	Uncharacterized MFS-type transporter	bi (<->)	0.893	0.998	CytoplasmicMembrane	'NO'	#N/A	MFS_1	Major Facilitator Superfamily	#N/A	#N/A	#N/A	#N/A
fig|85011.4.PEG.858	1	PATRIC.85011.4.85011.4.con.0001.CDS.824730.825170.rev	CDS		824730	825170	441	-	FIG00554610	146	Transcriptional regulator, MarR family	bi (<->)	0.918	0.801	Cytoplasmic	'NO'	#N/A	#N/A	#N/A	#N/A	#N/A	#N/A	#N/A
fig|85011.4.PEG.859	1	PATRIC.85011.4.85011.4.con.0001.CDS.825817.826605.fwd	CDS		825817	826605	789	+	FIG00638284	262	hypothetical protein	0	0	0	Unknown	'NO'	#N/A	#N/A	#N/A	#N/A	#N/A	#N/A	#N/A
fig|85011.4.PEG.860	1	PATRIC.85011.4.85011.4.con.0001.CDS.826821.828077.fwd	CDS		826821	828077	1257	+		418	hypothetical protein	bi (<->)	0.938	0.998	Cytoplasmic	'NO'	#N/A	#N/A	#N/A	#N/A	#N/A	#N/A	#N/A
fig|85011.4.PEG.861	1	PATRIC.85011.4.85011.4.con.0001.CDS.828205.829686.fwd	CDS		828205	829686	1482	+		493	Hydroxymethylglutaryl-CoA synthase (EC 2.3.3.10)	bi (<->)	0.931	0.998	CytoplasmicMembrane	'NO'	#N/A	#N/A	#N/A	#N/A	#N/A	#N/A	#N/A
fig|85011.4.PEG.862	1	PATRIC.85011.4.85011.4.con.0001.CDS.829689.830882.fwd	CDS		829689	830882	1194	+		397	putative thiolase	bi (<->)	0.96	0.997	Cytoplasmic	'NO'	#N/A	#N/A	#N/A	#N/A	#N/A	#N/A	#N/A
fig|85011.4.PEG.863	1	PATRIC.85011.4.85011.4.con.0001.CDS.831172.832818.fwd	CDS		831172	832818	1647	+	FIG00638284	548	Serine phosphatase RsbU, regulator of sigma subunit	bi (<->)	0.806	0.998	Cytoplasmic	'NO'	#N/A	#N/A	#N/A	#N/A	#N/A	#N/A	#N/A
fig|85011.4.PEG.864	1	PATRIC.85011.4.85011.4.con.0001.CDS.833118.834536.rev	CDS		833118	834536	1419	-	FIG01332075	472	Putative regulatory protein	bi (<->)	0.936	0.998	Cytoplasmic	'NO'	#N/A	#N/A	#N/A	#N/A	#N/A	#N/A	#N/A
fig|85011.4.PEG.865	1	PATRIC.85011.4.85011.4.con.0001.CDS.834767.834988.rev	CDS		834767	834988	222	-		73	hypothetical protein	0	0	0	CytoplasmicMembrane	'NO'	#N/A	#N/A	#N/A	#N/A	#N/A	#N/A	#N/A
fig|85011.4.PEG.866	1	PATRIC.85011.4.85011.4.con.0001.CDS.834987.835874.fwd	CDS		834987	835874	888	+	FIG01122619	295	FIG01122620: hypothetical protein	bi (<->)	0.969	0.805	Unknown	'NO'	#N/A	#N/A	#N/A	#N/A	#N/A	#N/A	#N/A
fig|85011.4.PEG.867	1	PATRIC.85011.4.85011.4.con.0001.CDS.835978.836457.rev	CDS		835978	836457	480	-		159	FIG01126834: hypothetical protein	bi (<->)	0.95	0.988	Cytoplasmic	'NO'	#N/A	#N/A	#N/A	#N/A	#N/A	#N/A	#N/A
fig|85011.4.PEG.868	1	PATRIC.85011.4.85011.4.con.0001.CDS.836682.836885.rev	CDS		836682	836885	204	-		67	Cold shock protein of CSP family	bi (<->)	1	0.985	Cytoplasmic	'NO'	PHI:2971	#N/A	#N/A	#N/A	#N/A	#N/A	#N/A
fig|85011.4.PEG.869	1	PATRIC.85011.4.85011.4.con.0001.CDS.837179.838105.rev	CDS		837179	838105	927	-	FIG00638284	308	hypothetical protein	0	0	0	Unknown	'NO'	#N/A	#N/A	#N/A	#N/A	#N/A	#N/A	#N/A
fig|85011.4.PEG.870	1	PATRIC.85011.4.85011.4.con.0001.CDS.838280.839524.fwd	CDS		838280	839524	1245	+	FIG00638284	414	hypothetical protein	bi (<->)	0.78	0.983	CytoplasmicMembrane	'YES' Cleavage site between pos. 29 and 30: AVG-AG	#N/A	#N/A	#N/A	#N/A	#N/A	#N/A	#N/A
fig|85011.4.PEG.871	1	PATRIC.85011.4.85011.4.con.0001.CDS.839725.841371.fwd	CDS		839725	841371	1647	+	FIG00018699	548	Long-chain-fatty-acid--CoA ligase (EC 6.2.1.3)	bi (<->)	0.924	0.984	Cytoplasmic	'NO'	#N/A	#N/A	#N/A	GT2	Glycos_transf_2|AMP-binding|AMP-binding_C|ketoacyl-synt|Ketoacyl-synt_C|Acyl_transf_1|Aminotran_3	#N/A	Histidine phosphatase superfamily (branch 1). The histidine phosphatase superfamily is so named because catalysis centres on a conserved His residue that is transiently phosphorylated during the catalytic cycle. Other conserved residues contribute to a 'phosphate pocket' and interact with the phospho group of substrate before, during and after its transfer to the His residue. Structure and sequen…
fig|85011.4.PEG.872	1	PATRIC.85011.4.85011.4.con.0001.CDS.841467.843008.rev	CDS		841467	843008	1542	-	FIG00018699	513	Long-chain-fatty-acid--CoA ligase (EC 6.2.1.3)	bi (<->)	0.904	0.998	Cytoplasmic	'NO'	#N/A	#N/A	#N/A	GH4	Condensation|AMP-binding|AMP-binding_C|Condensation|HxxPF_rpt|AMP-binding|Glyco_hydro_4|Glyco_hydro_4C	#N/A	Family 4 glycosyl hydrolase. /Family 4 glycosyl hydrolase C-terminal domain.
fig|85011.4.PEG.873	1	PATRIC.85011.4.85011.4.con.0001.CDS.843158.844018.rev	CDS		843158	844018	861	-	FIG00638284	286	hypothetical protein	bi (<->)	0.848	0.924	Cytoplasmic	'NO'	#N/A	#N/A	#N/A	#N/A	#N/A	#N/A	#N/A
fig|85011.4.PEG.874	1	PATRIC.85011.4.85011.4.con.0001.CDS.844047.844778.rev	CDS		844047	844778	732	-		243	hypothetical protein	0	0	0	Cytoplasmic	'NO'	#N/A	#N/A	#N/A	#N/A	#N/A	#N/A	#N/A
fig|85011.4.PEG.875	1	PATRIC.85011.4.85011.4.con.0001.CDS.851162.855910.rev	CDS		851162	855910	4749	-	FIG00638284	1582	hypothetical protein	bi (<->)	0.891	0.999	Unknown	'YES' Cleavage site between pos. 43 and 44: AQA-AP	#N/A	#N/A	#N/A	GH20	Glyco_hydro_20b|Glyco_hydro_20|DUF4082|DUF4082	#N/A	Xylose isomerase-like TIM barrel. This TIM alpha/beta barrel structure is found in xylose isomerase and in endonuclease IV (EC:3.1.21.2). This domain is also found in the N termini of bacterial myo-inositol catabolism proteins. These are involved in the myo-inositol catabolism pathway, and is required for growth on myo-inositol in Rhizobium leguminosarum bv. viciae.
fig|85011.4.PEG.876	1	PATRIC.85011.4.85011.4.con.0001.CDS.855869.856138.fwd	CDS		855869	856138	270	+		89	hypothetical protein	0	0	0	Unknown	'NO'	#N/A	#N/A	#N/A	#N/A	#N/A	#N/A	#N/A
fig|85011.4.PEG.877	1	PATRIC.85011.4.85011.4.con.0001.CDS.856187.859420.rev	CDS		856187	859420	3234	-	FIG00638284	1077	Flagellar hook-length control protein FliK	bi (<->)	0.874	0.999	Extracellular	'YES' Cleavage site between pos. 33 and 34: PKA-AA	#N/A	#N/A	#N/A	GH20	Glyco_hydro_20b|Glyco_hydro_20|DUF4082|DUF4082	#N/A	Xylose isomerase-like TIM barrel. This TIM alpha/beta barrel structure is found in xylose isomerase and in endonuclease IV (EC:3.1.21.2). This domain is also found in the N termini of bacterial myo-inositol catabolism proteins. These are involved in the myo-inositol catabolism pathway, and is required for growth on myo-inositol in Rhizobium leguminosarum bv. viciae.
fig|85011.4.PEG.878	1	PATRIC.85011.4.85011.4.con.0001.CDS.859647.860582.fwd	CDS		859647	860582	936	+	FIG00022300	311	UDP-glucose 4-epimerase (EC 5.1.3.2)	bi (<->)	0.932	0.994	Cytoplasmic	'NO'	PHI:3281_PHI:4819	#N/A	#N/A	GT2	Epimerase|Glycos_transf_2	#N/A	Histidine phosphatase superfamily (branch 1). The histidine phosphatase superfamily is so named because catalysis centres on a conserved His residue that is transiently phosphorylated during the catalytic cycle. Other conserved residues contribute to a 'phosphate pocket' and interact with the phospho group of substrate before, during and after its transfer to the His residue. Structure and sequen…
fig|85011.4.PEG.879	1	PATRIC.85011.4.85011.4.con.0001.CDS.860599.861210.rev	CDS		860599	861210	612	-		203	transferase hexapeptide repeat	bi (<->)	0.849	0.966	Cytoplasmic	'NO'	#N/A	#N/A	#N/A	GT2	n/a	#N/A	Histidine phosphatase superfamily (branch 1). The histidine phosphatase superfamily is so named because catalysis centres on a conserved His residue that is transiently phosphorylated during the catalytic cycle. Other conserved residues contribute to a 'phosphate pocket' and interact with the phospho group of substrate before, during and after its transfer to the His residue. Structure and sequen…
fig|85011.4.PEG.880	1	PATRIC.85011.4.85011.4.con.0001.CDS.861424.862395.fwd	CDS		861424	862395	972	+	FIG00638284	323	hypothetical protein	bi (<->)	0.709	0.86	CytoplasmicMembrane	'NO'	#N/A	#N/A	#N/A	#N/A	#N/A	#N/A	#N/A
fig|85011.4.PEG.881	1	PATRIC.85011.4.85011.4.con.0001.CDS.863009.864172.rev	CDS		863009	864172	1164	-	FIG00638284	387	hypothetical protein	0	0	0	Unknown	'NO'	#N/A	#N/A	#N/A	#N/A	#N/A	#N/A	#N/A
fig|85011.4.PEG.882	1	PATRIC.85011.4.85011.4.con.0001.CDS.864162.865445.fwd	CDS		864162	865445	1284	+	FIG00638284	427	hypothetical protein	0	0	0	Extracellular	'NO'	#N/A	#N/A	#N/A	#N/A	#N/A	#N/A	#N/A
fig|85011.4.PEG.883	1	PATRIC.85011.4.85011.4.con.0001.CDS.865477.870030.fwd	CDS		865477	870030	4554	+	FIG00002681	1517	FtsK/SpoIIIE family protein	bi (<->)	0.901	0.999	CytoplasmicMembrane	'NO'	#N/A	#N/A	#N/A	#N/A	#N/A	#N/A	#N/A
fig|85011.4.PEG.884	1	PATRIC.85011.4.85011.4.con.0001.CDS.870103.870429.rev	CDS		870103	870429	327	-		108	hypothetical protein	bi (<->)	0.811	0.972	Unknown	'NO'	#N/A	#N/A	#N/A	#N/A	#N/A	#N/A	#N/A
fig|85011.4.PEG.885	1	PATRIC.85011.4.85011.4.con.0001.CDS.870474.870785.rev	CDS		870474	870785	312	-	FIG00638284	103	hypothetical protein	bi (<->)	0.835	0.99	Unknown	'NO'	#N/A	#N/A	#N/A	#N/A	#N/A	#N/A	#N/A
fig|85011.4.PEG.886	1	PATRIC.85011.4.85011.4.con.0001.CDS.870846.871619.rev	CDS		870846	871619	774	-		257	hypothetical protein	bi (<->)	0.829	0.996	Extracellular	'NO'	#N/A	#N/A	#N/A	#N/A	#N/A	#N/A	#N/A
fig|85011.4.PEG.887	1	PATRIC.85011.4.85011.4.con.0001.CDS.871855.878949.fwd	CDS		871855	878949	7095	+	FIG00638284	2364	hypothetical protein	bi (<->)	0.635	1	Extracellular	'NO'	#N/A	#N/A	#N/A	#N/A	#N/A	#N/A	#N/A
fig|85011.4.PEG.888	1	PATRIC.85011.4.85011.4.con.0001.CDS.878946.881570.fwd	CDS		878946	881570	2625	+	FIG00638284	874	hypothetical protein	bi (<->)	0.806	0.999	Cytoplasmic	'NO'	#N/A	#N/A	#N/A	#N/A	#N/A	#N/A	#N/A
fig|85011.4.PEG.889	1	PATRIC.85011.4.85011.4.con.0001.CDS.881573.882709.fwd	CDS		881573	882709	1137	+	FIG00638284	378	hypothetical protein	bi (<->)	0.834	0.487	Extracellular	'NO'	#N/A	#N/A	#N/A	#N/A	#N/A	#N/A	#N/A
fig|85011.4.PEG.890	1	PATRIC.85011.4.85011.4.con.0001.CDS.882811.883584.rev	CDS		882811	883584	774	-	FIG00002968	257	Putative glycosyltransferase	bi (<->)	0.837	0.996	CytoplasmicMembrane	'NO'	#N/A	#N/A	#N/A	GT26	Glyco_tran_WecB|Bac_transf	#N/A	STAS domain. The STAS (after Sulphate Transporter and AntiSigma factor antagonist) domain is found in the C terminal region of Sulphate transporters and bacterial antisigma factor antagonists. It has been suggested that this domain may have a general NTP binding function.
fig|85011.4.PEG.891	1	PATRIC.85011.4.85011.4.con.0001.CDS.883675.884832.rev	CDS		883675	884832	1158	-	FIG01304727	385	Alpha-1,3-N-acetylgalactosamine transferase PglA (EC 2.4.1.-)	bi (<->)	0.896	0.997	Cytoplasmic	'NO'	#N/A	#N/A	#N/A	GT4	Glyco_trans_4_4|Glycos_transf_1	GT4	Alpha/beta hydrolase family. This family contains alpha/beta hydrolase enzymes of diverse specificity./alpha/beta hydrolase fold. This catalytic domain is found in a very wide range of enzymes.
fig|85011.4.PEG.892	1	PATRIC.85011.4.85011.4.con.0001.CDS.884825.885640.rev	CDS		884825	885640	816	-	FIG00638284	271	Polysaccharide deacetylase	bi (<->)	0.93	0.996	Unknown	'NO'	#N/A	#N/A	#N/A	CE4	Polysacc_deac_1	CE4	OHCU decarboxylase. The proteins in this family are OHCU decarboxylase - enzymes of the purine catabolism that catalyze the conversion of OHCU into S(+)-allantoin. This is the third step of the conversion of uric acid (a purine derivative) to allantoin. Step one is catalyzed by urate oxidase (pfam01014) and step two is catalyzed by HIUases (pfam00576).
fig|85011.4.PEG.893	1	PATRIC.85011.4.85011.4.con.0001.CDS.885637.887208.rev	CDS		885637	887208	1572	-	FIG00638284	523	hypothetical protein	bi (<->)	0.869	0.998	Cytoplasmic	'NO'	#N/A	#N/A	#N/A	#N/A	#N/A	#N/A	#N/A
fig|85011.4.PEG.894	1	PATRIC.85011.4.85011.4.con.0001.CDS.887208.888935.rev	CDS		887208	888935	1728	-	FIG00638284	575	hypothetical protein	bi (<->)	0.845	0.922	Cytoplasmic	'NO'	#N/A	#N/A	#N/A	#N/A	#N/A	#N/A	#N/A
fig|85011.4.PEG.895	1	PATRIC.85011.4.85011.4.con.0001.CDS.889281.890243.fwd	CDS		889281	890243	963	+		320	Polysaccharide deacetylase	bi (<->)	0.841	0.997	Cytoplasmic	'NO'	#N/A	#N/A	#N/A	CE4	Polysacc_deac_1	CE4	OHCU decarboxylase. The proteins in this family are OHCU decarboxylase - enzymes of the purine catabolism that catalyze the conversion of OHCU into S(+)-allantoin. This is the third step of the conversion of uric acid (a purine derivative) to allantoin. Step one is catalyzed by urate oxidase (pfam01014) and step two is catalyzed by HIUases (pfam00576).
fig|85011.4.PEG.896	1	PATRIC.85011.4.85011.4.con.0001.CDS.890387.890677.rev	CDS		890387	890677	291	-		96	hypothetical protein	0	0	0	Unknown	'YES' Cleavage site between pos. 23 and 24: ATA-NP	#N/A	#N/A	#N/A	#N/A	#N/A	#N/A	#N/A
fig|85011.4.PEG.897	1	PATRIC.85011.4.85011.4.con.0001.CDS.891364.892509.fwd	CDS		891364	892509	1146	+	FIG00638284	381	Lead, cadmium, zinc and mercury transporting ATPase (EC 3.6.3.3) (EC 3.6.3.5); Copper-translocating P-type ATPase (EC 3.6.3.4)	bi (<->)	0.885	0.997	Cytoplasmic	'NO'	#N/A	#N/A	#N/A	GT4	Glyco_trans_4_2|Glycos_transf_1	GT4	Alpha/beta hydrolase family. This family contains alpha/beta hydrolase enzymes of diverse specificity./alpha/beta hydrolase fold. This catalytic domain is found in a very wide range of enzymes.
fig|85011.4.PEG.898	1	PATRIC.85011.4.85011.4.con.0001.CDS.892569.893015.rev	CDS		892569	893015	447	-	FIG00001245	148	Hemoglobin-like protein HbO	bi (<->)	0.903	0.973	Cytoplasmic	'NO'	#N/A	#N/A	#N/A	#N/A	#N/A	#N/A	#N/A
fig|85011.4.PEG.899	1	PATRIC.85011.4.85011.4.con.0001.CDS.893081.894160.rev	CDS		893081	894160	1080	-	FIG00638284	359	hypothetical protein	bi (<->)	0.813	0.994	Unknown	'YES' Cleavage site between pos. 27 and 28: ALA-AH	#N/A	#N/A	#N/A	GT4	Glycos_transf_1	GT4	Alpha/beta hydrolase family. This family contains alpha/beta hydrolase enzymes of diverse specificity./alpha/beta hydrolase fold. This catalytic domain is found in a very wide range of enzymes.
fig|85011.4.PEG.900	1	PATRIC.85011.4.85011.4.con.0001.CDS.894157.895419.rev	CDS		894157	895419	1263	-	FIG00638284	420	hypothetical protein	bi (<->)	0.893	0.967	Cytoplasmic	'NO'	#N/A	#N/A	#N/A	GT4	n/a	GT4	Alpha/beta hydrolase family. This family contains alpha/beta hydrolase enzymes of diverse specificity./alpha/beta hydrolase fold. This catalytic domain is found in a very wide range of enzymes.
fig|85011.4.PEG.901	1	PATRIC.85011.4.85011.4.con.0001.CDS.895426.896649.rev	CDS		895426	896649	1224	-	FIG00001824	407	Teichoic acid export ATP-binding protein TagH (EC 3.6.3.40)	bi (<->)	0.939	0.998	CytoplasmicMembrane	'NO'	#N/A	#N/A	#N/A	CE1	n/a	#N/A	Putative esterase. This family contains Esterase D. However it is not clear if all members of the family have the same function. This family is related to the pfam00135 family.
fig|85011.4.PEG.902	1	PATRIC.85011.4.85011.4.con.0001.CDS.896639.897760.rev	CDS		896639	897760	1122	-		373	hypothetical protein	bi (<->)	0.949	0.997	CytoplasmicMembrane	'NO'	#N/A	#N/A	#N/A	#N/A	#N/A	#N/A	#N/A
fig|85011.4.PEG.903	1	PATRIC.85011.4.85011.4.con.0001.CDS.897914.899092.rev	CDS		897914	899092	1179	-	FIG00638284	392	Glycosyltransferase	bi (<->)	0.783	0.997	Cytoplasmic	'NO'	#N/A	#N/A	#N/A	GT4	Glycos_transf_1	GT4	Alpha/beta hydrolase family. This family contains alpha/beta hydrolase enzymes of diverse specificity./alpha/beta hydrolase fold. This catalytic domain is found in a very wide range of enzymes.
fig|85011.4.PEG.904	1	PATRIC.85011.4.85011.4.con.0001.CDS.899206.900414.fwd	CDS		899206	900414	1209	+	FIG00638284	402	Putative glycosyltransferase	bi (<->)	0.887	0.997	Cytoplasmic	'NO'	#N/A	#N/A	#N/A	GT4	Glyco_trans_4_4|Glycos_transf_1	GT4	Alpha/beta hydrolase family. This family contains alpha/beta hydrolase enzymes of diverse specificity./alpha/beta hydrolase fold. This catalytic domain is found in a very wide range of enzymes.
fig|85011.4.PEG.905	1	PATRIC.85011.4.85011.4.con.0001.CDS.900562.902466.fwd	CDS		900562	902466	1905	+	FIG00638284	634	hypothetical protein	bi (<->)	0.88	0.998	CytoplasmicMembrane	'NO'	#N/A	#N/A	#N/A	#N/A	#N/A	#N/A	#N/A
fig|85011.4.PEG.906	1	PATRIC.85011.4.85011.4.con.0001.CDS.903353.903568.fwd	CDS		903353	903568	216	+		71	hypothetical protein	0	0	0	Cytoplasmic	'NO'	#N/A	#N/A	#N/A	#N/A	#N/A	#N/A	#N/A
fig|85011.4.PEG.907	1	PATRIC.85011.4.85011.4.con.0001.CDS.903565.904653.fwd	CDS		903565	904653	1089	+	FIG00638284	362	hypothetical protein	bi (<->)	0.928	0.997	Cytoplasmic	'NO'	#N/A	#N/A	#N/A	#N/A	#N/A	#N/A	#N/A
fig|85011.4.PEG.908	1	PATRIC.85011.4.85011.4.con.0001.CDS.904756.906249.fwd	CDS		904756	906249	1494	+	FIG00638284	497	Ammonium transporter	bi (<->)	0.93	0.998	CytoplasmicMembrane	'NO'	#N/A	#N/A	#N/A	#N/A	#N/A	#N/A	#N/A
fig|85011.4.PEG.909	1	PATRIC.85011.4.85011.4.con.0001.CDS.906240.907424.fwd	CDS		906240	907424	1185	+	FIG00638284	394	Putative aminotransferase	bi (<->)	0.86	0.995	Cytoplasmic	'NO'	#N/A	#N/A	#N/A	#N/A	#N/A	#N/A	#N/A
fig|85011.4.PEG.910	1	PATRIC.85011.4.85011.4.con.0001.CDS.907549.908049.rev	CDS		907549	908049	501	-		166	hypothetical protein	0	0	0	Unknown	'NO'	#N/A	#N/A	#N/A	#N/A	#N/A	#N/A	#N/A
fig|85011.4.PEG.911	1	PATRIC.85011.4.85011.4.con.0001.CDS.908323.910461.fwd	CDS		908323	910461	2139	+		712	Integral membrane protein	bi (<->)	0.84	0.96	CytoplasmicMembrane	'NO'	#N/A	#N/A	#N/A	CE3	Lipase_GDSL_2	#N/A	#N/A
fig|85011.4.PEG.912	1	PATRIC.85011.4.85011.4.con.0001.CDS.910547.911212.rev	CDS		910547	911212	666	-	FIG00638284	221	hypothetical protein	bi (<->)	0.591	0.994	Cytoplasmic	'YES' Cleavage site between pos. 27 and 28: ASA-CG	#N/A	#N/A	#N/A	#N/A	#N/A	#N/A	#N/A
fig|85011.4.PEG.913	1	PATRIC.85011.4.85011.4.con.0001.CDS.911247.911993.rev	CDS		911247	911993	747	-	FIG00638284	248	FIG01123838: hypothetical protein	bi (<->)	0.846	0.992	Cytoplasmic	'NO'	#N/A	#N/A	#N/A	CE14	PIG-L	CE14	Flavin reductase like domain. This is a flavin reductase family consisting of enzymes known to be flavin reductases as well as various oxidoreductase and monooxygenase components. VlmR is a flavin reductase that functions in a two-component enzyme system to provide isobutylamine N-hydroxylase with reduced flavin and may be involved in the synthesis of valanimycin. SnaC is a flavin reductase that …
fig|85011.4.PEG.914	1	PATRIC.85011.4.85011.4.con.0001.CDS.912080.913717.fwd	CDS		912080	913717	1638	+	FIG00995347	545	Bis-ABC ATPase SCO6742	bi (<->)	0.943	0.998	Cytoplasmic	'NO'	PHI:1141	#N/A	#N/A	CE1	n/a	#N/A	Putative esterase. This family contains Esterase D. However it is not clear if all members of the family have the same function. This family is related to the pfam00135 family.
fig|85011.4.PEG.915	1	PATRIC.85011.4.85011.4.con.0001.CDS.913835.914722.fwd	CDS		913835	914722	888	+	FIG01121047	295	hypothetical protein	bi (<->)	0.942	0.996	Cytoplasmic	'NO'	#N/A	#N/A	#N/A	CBM50	CAP	#N/A	Tyrosine phosphatase family. This family is closely related to the pfam00102 and pfam00782 families./Tyrosine phosphatase family C-terminal region.
fig|85011.4.PEG.916	1	PATRIC.85011.4.85011.4.con.0001.CDS.914918.915409.fwd	CDS		914918	915409	492	+		163	hypothetical protein	bi (<->)	0.955	0.991	Cytoplasmic	'NO'	#N/A	#N/A	#N/A	#N/A	#N/A	#N/A	#N/A
fig|85011.4.PEG.917	1	PATRIC.85011.4.85011.4.con.0001.CDS.915711.916175.rev	CDS		915711	916175	465	-	FIG00638284	154	hypothetical protein	0	0	0	CytoplasmicMembrane	'NO'	#N/A	#N/A	#N/A	#N/A	#N/A	#N/A	#N/A
fig|85011.4.PEG.918	1	PATRIC.85011.4.85011.4.con.0001.CDS.916260.917480.rev	CDS		916260	917480	1221	-	FIG00001596	406	Fumarylacetoacetase (EC 3.7.1.2)	bi (<->)	0.909	0.998	Cytoplasmic	'NO'	#N/A	#N/A	#N/A	#N/A	#N/A	#N/A	#N/A
fig|85011.4.PEG.919	1	PATRIC.85011.4.85011.4.con.0001.CDS.917524.918411.rev	CDS		917524	918411	888	-	FIG00638284	295	FIG00995995: hypothetical protein	bi (<->)	0.889	0.96	Cytoplasmic	'NO'	#N/A	#N/A	#N/A	#N/A	#N/A	#N/A	#N/A
fig|85011.4.PEG.920	1	PATRIC.85011.4.85011.4.con.0001.CDS.918408.919610.rev	CDS		918408	919610	1203	-	FIG00001172	400	Homogentisate 1,2-dioxygenase (EC 1.13.11.5)	bi (<->)	0.955	0.995	Cytoplasmic	'NO'	#N/A	#N/A	#N/A	#N/A	#N/A	#N/A	#N/A
fig|85011.4.PEG.921	1	PATRIC.85011.4.85011.4.con.0001.CDS.919715.920884.rev	CDS		919715	920884	1170	-	FIG00001109	389	4-hydroxyphenylpyruvate dioxygenase (EC 1.13.11.27)	bi (<->)	0.938	0.997	Cytoplasmic	'NO'	#N/A	#N/A	#N/A	#N/A	#N/A	#N/A	#N/A
fig|85011.4.PEG.922	1	PATRIC.85011.4.85011.4.con.0001.CDS.920995.921528.fwd	CDS		920995	921528	534	+		177	Transcriptional regulator, AsnC family	bi (<->)	0.932	0.994	Cytoplasmic	'NO'	#N/A	#N/A	#N/A	#N/A	#N/A	#N/A	#N/A
fig|85011.4.PEG.923	1	PATRIC.85011.4.85011.4.con.0001.CDS.921541.922149.rev	CDS		921541	922149	609	-	FIG00638284	202	hypothetical protein	0	0	0	Unknown	'YES' Cleavage site between pos. 20 and 21: VPA-QT	#N/A	#N/A	#N/A	#N/A	#N/A	#N/A	#N/A
fig|85011.4.PEG.924	1	PATRIC.85011.4.85011.4.con.0001.CDS.922227.923522.rev	CDS		922227	923522	1296	-	FIG00638284	431	hypothetical protein	0	0	0	Cytoplasmic	'NO'	#N/A	#N/A	#N/A	#N/A	#N/A	#N/A	#N/A
fig|85011.4.PEG.925	1	PATRIC.85011.4.85011.4.con.0001.CDS.923522.923947.rev	CDS		923522	923947	426	-		141	hypothetical protein	bi (<->)	0.405	0.731	Unknown	'NO'	#N/A	#N/A	#N/A	#N/A	#N/A	#N/A	#N/A
fig|85011.4.PEG.926	1	PATRIC.85011.4.85011.4.con.0001.CDS.923988.926576.fwd	CDS		923988	926576	2589	+	FIG00001712	862	Transcription accessory protein (S1 RNA-binding domain)	bi (<->)	0.894	0.999	Cytoplasmic	'NO'	#N/A	#N/A	#N/A	GT5	Glyco_transf_5|Glycos_transf_1|HHH_3	#N/A	Tex-like protein N-terminal domain. This presumed domain is found at the N-terminus of Bordetella pertussis tex. This protein defines a novel family of prokaryotic transcriptional accessory factors./Helix-hairpin-helix motif. The HhH domain is a short DNA-binding domain.
fig|85011.4.PEG.927	1	PATRIC.85011.4.85011.4.con.0001.CDS.926701.927276.rev	CDS		926701	927276	576	-	FIG00638284	191	ATP-dependent Clp protease, ATP-binding subunit ClpC / Negative regulator of genetic competence clcC/mecB	bi (<->)	0.761	0.975	Cytoplasmic	'NO'	#N/A	#N/A	#N/A	#N/A	#N/A	#N/A	#N/A
fig|85011.4.PEG.928	1	PATRIC.85011.4.85011.4.con.0001.CDS.927276.927485.rev	CDS		927276	927485	210	-	FIG01123383	69	FIG01123384: hypothetical protein	bi (<->)	0.981	0.981	Unknown	'NO'	#N/A	#N/A	#N/A	#N/A	#N/A	#N/A	#N/A
fig|85011.4.PEG.929	1	PATRIC.85011.4.85011.4.con.0001.CDS.927583.928539.fwd	CDS		927583	928539	957	+	FIG00638284	318	isoflavone reductase	bi (<->)	0.809	0.987	Unknown	'NO'	#N/A	#N/A	#N/A	#N/A	#N/A	#N/A	#N/A
fig|85011.4.PEG.930	1	PATRIC.85011.4.85011.4.con.0001.CDS.928950.929396.rev	CDS		928950	929396	447	-		148	hypothetical protein	bi (<->)	0.692	0.673	Unknown	'NO'	#N/A	#N/A	#N/A	#N/A	#N/A	#N/A	#N/A
fig|85011.4.PEG.931	1	PATRIC.85011.4.85011.4.con.0001.CDS.929530.931074.rev	CDS		929530	931074	1545	-	FIG00006081	514	Efflux pump transporter of major facilitator superfamily (MFS)	bi (<->)	0.881	0.994	CytoplasmicMembrane	'NO'	#N/A	#N/A	#N/A	#N/A	#N/A	#N/A	#N/A
fig|85011.4.PEG.932	1	PATRIC.85011.4.85011.4.con.0001.CDS.931242.932573.rev	CDS		931242	932573	1332	-	FIG00000747	443	Beta-lactamase (EC 3.5.2.6)	bi (<->)	0.83	0.991	CytoplasmicMembrane	'NO'	#N/A	#N/A	#N/A	GH3	Glyco_hydro_3|Glyco_hydro_3_C|Beta-lactamase	#N/A	Beta-lactamase. This family appears to be distantly related to pfam00905 and PF00768 D-alanyl-D-alanine carboxypeptidase.
fig|85011.4.PEG.933	1	PATRIC.85011.4.85011.4.con.0001.CDS.932687.934198.rev	CDS		932687	934198	1512	-	FIG00638284	503	hypothetical protein	bi (<->)	0.642	0.987	CytoplasmicMembrane	'NO'	#N/A	#N/A	#N/A	#N/A	#N/A	#N/A	#N/A
fig|85011.4.PEG.934	1	PATRIC.85011.4.85011.4.con.0001.CDS.934158.935189.rev	CDS		934158	935189	1032	-	FIG00025944	343	Maleate cis-trans isomerase (EC 5.2.1.1)	bi (<->)	0.824	0.961	Cytoplasmic	'NO'	#N/A	#N/A	#N/A	#N/A	#N/A	#N/A	#N/A
fig|85011.4.PEG.935	1	PATRIC.85011.4.85011.4.con.0001.CDS.935255.936160.rev	CDS		935255	936160	906	-	FIG00007658	301	Fumarylacetoacetate hydrolase family protein	bi (<->)	0.91	0.997	Cytoplasmic	'NO'	#N/A	#N/A	#N/A	#N/A	#N/A	#N/A	#N/A
fig|85011.4.PEG.936	1	PATRIC.85011.4.85011.4.con.0001.CDS.936237.937352.rev	CDS		936237	937352	1116	-	FIG00015188	371	Gentisate 1,2-dioxygenase (EC 1.13.11.4)	bi (<->)	0.949	0.997	Cytoplasmic	'NO'	#N/A	#N/A	#N/A	#N/A	#N/A	#N/A	#N/A
fig|85011.4.PEG.937	1	PATRIC.85011.4.85011.4.con.0001.CDS.937349.938413.rev	CDS		937349	938413	1065	-	FIG00524077	354	Nitrilase/cyanide hydratase and apolipoprotein N-acyltransferase	bi (<->)	0.915	0.994	Cytoplasmic	'NO'	PHI:143	CN_hydrolase	#N/A	#N/A	#N/A	#N/A	#N/A
fig|85011.4.PEG.938	1	PATRIC.85011.4.85011.4.con.0001.CDS.938470.940860.rev	CDS	SM4	938470	940860	2391	-	FIG01120898	796	Anthraniloyl-CoA monooxygenase (EC 1.14.13.40)	bi (<->)	0.922	0.997	Cytoplasmic	'NO'	#N/A	#N/A	#N/A	#N/A	#N/A	#N/A	#N/A
fig|85011.4.PEG.939	1	PATRIC.85011.4.85011.4.con.0001.CDS.940986.941429.rev	CDS	SM4	940986	941429	444	-		147	hypothetical protein	bi (<->)	0.801	0.884	Unknown	'NO'	#N/A	#N/A	#N/A	#N/A	#N/A	#N/A	#N/A
fig|85011.4.PEG.940	1	PATRIC.85011.4.85011.4.con.0001.CDS.941441.943099.rev	CDS	SM4	941441	943099	1659	-		552	Acyl-coenzyme A synthetases/AMP-(fatty) acid ligases	bi (<->)	0.906	0.947	Cytoplasmic	'NO'	#N/A	#N/A	#N/A	GT2	Glycos_transf_2|AMP-binding|AMP-binding_C|ketoacyl-synt|Ketoacyl-synt_C|Acyl_transf_1|Aminotran_3	#N/A	Histidine phosphatase superfamily (branch 1). The histidine phosphatase superfamily is so named because catalysis centres on a conserved His residue that is transiently phosphorylated during the catalytic cycle. Other conserved residues contribute to a 'phosphate pocket' and interact with the phospho group of substrate before, during and after its transfer to the His residue. Structure and sequen…
fig|85011.4.PEG.941	1	PATRIC.85011.4.85011.4.con.0001.CDS.943421.945250.rev	CDS	SM4	943421	945250	1830	-	FIG00000038	609	Glucosamine--fructose-6-phosphate aminotransferase [isomerizing] (EC 2.6.1.16)	bi (<->)	0.921	0.998	Cytoplasmic	'NO'	PHI:2513	#N/A	#N/A	#N/A	#N/A	#N/A	#N/A
fig|85011.4.PEG.942	1	PATRIC.85011.4.85011.4.con.0001.CDS.945398.945658.rev	CDS	SM4	945398	945658	261	-		86	hypothetical protein	bi (<->)	0.872	0.988	Cytoplasmic	'NO'	#N/A	#N/A	#N/A	#N/A	#N/A	#N/A	#N/A
fig|85011.4.PEG.943	1	PATRIC.85011.4.85011.4.con.0001.CDS.945770.946087.fwd	CDS	SM4	945770	946087	318	+		105	hypothetical protein	0	0	0	Unknown	'NO'	#N/A	#N/A	#N/A	#N/A	#N/A	#N/A	#N/A
fig|85011.4.PEG.944	1	PATRIC.85011.4.85011.4.con.0001.CDS.946217.946540.fwd	CDS	SM4	946217	946540	324	+		107	hypothetical protein	bi (<->)	0.384	0.84	Unknown	'NO'	#N/A	#N/A	#N/A	#N/A	#N/A	#N/A	#N/A
fig|85011.4.PEG.945	1	PATRIC.85011.4.85011.4.con.0001.CDS.946578.946880.fwd	CDS	SM4	946578	946880	303	+		100	hypothetical protein	bi (<->)	0.626	0.889	Unknown	'NO'	#N/A	#N/A	#N/A	#N/A	#N/A	#N/A	#N/A
fig|85011.4.PEG.946	1	PATRIC.85011.4.85011.4.con.0001.CDS.946916.947083.rev	CDS	SM4	946916	947083	168	-		55	hypothetical protein	0	0	0	Unknown	'NO'	#N/A	#N/A	#N/A	#N/A	#N/A	#N/A	#N/A
fig|85011.4.PEG.947	1	PATRIC.85011.4.85011.4.con.0001.CDS.947283.948104.fwd	CDS	SM4	947283	948104	822	+	FIG01121198	273	putative secreted hydrolase	bi (<->)	0.746	0.989	Unknown	'YES' Cleavage site between pos. 29 and 30: AQA-AP	#N/A	#N/A	#N/A	CBM13	Lipase_GDSL_2|Ricin_B_lectin	#N/A	Hsp70 protein. Hsp70 chaperones help to fold many proteins. Hsp70 assisted folding involves repeated cycles of substrate binding and release. Hsp70 activity is ATP dependent. Hsp70 proteins are made up of two regions: the amino terminus is the ATPase domain and the carboxyl terminus is the substrate binding region./MreB/Mbl protein. This family consists of bacterial MreB and Mbl proteins as well …
fig|85011.4.PEG.948	1	PATRIC.85011.4.85011.4.con.0001.CDS.948171.948965.rev	CDS	SM4	948171	948965	795	-	FIG00638284	264	hypothetical protein	bi (<->)	0.736	0.825	Unknown	'NO'	#N/A	#N/A	#N/A	#N/A	#N/A	#N/A	#N/A
fig|85011.4.PEG.949	1	PATRIC.85011.4.85011.4.con.0001.CDS.949248.952760.fwd	CDS	SM4	949248	952760	3513	+	FIG00016213	1170	Indolepyruvate ferredoxin oxidoreductase, alpha and beta subunits	bi (<->)	0.919	0.969	Cytoplasmic	'NO'	#N/A	POR	#N/A	#N/A	#N/A	#N/A	#N/A
fig|85011.4.PEG.950	1	PATRIC.85011.4.85011.4.con.0001.CDS.952819.953967.fwd	CDS	SM4	952819	953967	1149	+	FIG00009149	382	Acyl-CoA dehydrogenase, short-chain specific (EC 1.3.8.1)	bi (<->)	0.952	0.992	Cytoplasmic	'NO'	#N/A	#N/A	#N/A	#N/A	#N/A	#N/A	#N/A
fig|85011.4.PEG.951	1	PATRIC.85011.4.85011.4.con.0001.CDS.954092.954337.rev	CDS	SM4	954092	954337	246	-		81	hypothetical protein	bi (<->)	0.84	0.988	Unknown	'NO'	#N/A	#N/A	#N/A	#N/A	#N/A	#N/A	#N/A
fig|85011.4.PEG.952	1	PATRIC.85011.4.85011.4.con.0001.CDS.954334.954597.rev	CDS	SM4	954334	954597	264	-		87	hypothetical protein	bi (<->)	0.988	0.977	Cytoplasmic	'NO'	#N/A	#N/A	#N/A	#N/A	#N/A	#N/A	#N/A
fig|85011.4.PEG.953	1	PATRIC.85011.4.85011.4.con.0001.CDS.954757.955677.rev	CDS	SM4	954757	955677	921	-	FIG00002268	306	ATP-dependent DNA ligase (EC 6.5.1.1) clustered with Ku protein, LigD	bi (<->)	0.799	0.938	Cytoplasmic	'NO'	#N/A	#N/A	#N/A	#N/A	#N/A	#N/A	#N/A
fig|85011.4.PEG.954	1	PATRIC.85011.4.85011.4.con.0001.CDS.955702.955902.fwd	CDS	SM4	955702	955902	201	+		66	hypothetical protein	0	0	0	Unknown	'NO'	#N/A	#N/A	#N/A	#N/A	#N/A	#N/A	#N/A
fig|85011.4.PEG.955	1	PATRIC.85011.4.85011.4.con.0001.CDS.956634.957416.rev	CDS	SM4	956634	957416	783	-	FIG00638284	260	hypothetical protein	bi (<->)	0.881	0.996	Cytoplasmic	'NO'	#N/A	#N/A	#N/A	GH16	BTAD	#N/A	Response regulator receiver domain. This domain receives the signal from the sensor partner in bacterial two-component systems. It is usually found N-terminal to a DNA binding effector domain./Transcriptional regulatory protein, C terminal.
fig|85011.4.PEG.956	1	PATRIC.85011.4.85011.4.con.0001.CDS.957603.958502.fwd	CDS	SM4	957603	958502	900	+	FIG01334312	299	putative SimX4 homolog	bi (<->)	0.853	0.997	Cytoplasmic	'NO'	#N/A	#N/A	#N/A	#N/A	#N/A	#N/A	#N/A
fig|85011.4.PEG.957	1	PATRIC.85011.4.85011.4.con.0001.CDS.958499.959152.fwd	CDS	SM4	958499	959152	654	+	FIG01423079	217	4'-phosphopantetheinyl transferase entD (EC 2.7.8.-)	bi (<->)	0.858	0.977	CytoplasmicMembrane	'NO'	PHI:2629	#N/A	#N/A	#N/A	#N/A	#N/A	#N/A
fig|85011.4.PEG.958	1	PATRIC.85011.4.85011.4.con.0001.CDS.959216.959698.rev	CDS	SM4	959216	959698	483	-		160	hypothetical protein	0	0	0	Cytoplasmic	'NO'	#N/A	#N/A	#N/A	#N/A	#N/A	#N/A	#N/A
fig|85011.4.PEG.959	1	PATRIC.85011.4.85011.4.con.0001.CDS.959695.960159.rev	CDS	SM4	959695	960159	465	-	FIG00638284	154	hypothetical protein	0	0	0	Cytoplasmic	'NO'	#N/A	#N/A	#N/A	#N/A	#N/A	#N/A	#N/A
fig|85011.4.PEG.960	1	PATRIC.85011.4.85011.4.con.0001.CDS.960230.965167.rev	CDS	SM4	960230	965167	4938	-	FIG00000319	1645	Modular polyketide synthase	uni (->)	0.575	0.329	CytoplasmicMembrane	'NO'	PHI:2290	#N/A	#N/A	GT2	Glycos_transf_2|AMP-binding|AMP-binding_C|ketoacyl-synt|Ketoacyl-synt_C|Acyl_transf_1|Aminotran_3	#N/A	Histidine phosphatase superfamily (branch 1). The histidine phosphatase superfamily is so named because catalysis centres on a conserved His residue that is transiently phosphorylated during the catalytic cycle. Other conserved residues contribute to a 'phosphate pocket' and interact with the phospho group of substrate before, during and after its transfer to the His residue. Structure and sequen…
fig|85011.4.PEG.961	1	PATRIC.85011.4.85011.4.con.0001.CDS.965220.973898.rev	CDS	SM4	965220	973898	8679	-	FIG00000319	2892	Modular polyketide synthase	uni (->)	0.541	0.662	CytoplasmicMembrane	'NO'	PHI:719	#N/A	#N/A	GT2	Glycos_transf_2|AMP-binding|AMP-binding_C|ketoacyl-synt|Ketoacyl-synt_C|Acyl_transf_1|Aminotran_3	#N/A	Histidine phosphatase superfamily (branch 1). The histidine phosphatase superfamily is so named because catalysis centres on a conserved His residue that is transiently phosphorylated during the catalytic cycle. Other conserved residues contribute to a 'phosphate pocket' and interact with the phospho group of substrate before, during and after its transfer to the His residue. Structure and sequen…
fig|85011.4.PEG.962	1	PATRIC.85011.4.85011.4.con.0001.CDS.973966.983523.rev	CDS	SM4	973966	983523	9558	-	FIG00000319	3185	Modular polyketide synthase	uni (->)	0.527	0.395	CytoplasmicMembrane	'NO'	PHI:719	#N/A	#N/A	GT2	Glycos_transf_2|AMP-binding|AMP-binding_C|ketoacyl-synt|Ketoacyl-synt_C|Acyl_transf_1|Aminotran_3	#N/A	Histidine phosphatase superfamily (branch 1). The histidine phosphatase superfamily is so named because catalysis centres on a conserved His residue that is transiently phosphorylated during the catalytic cycle. Other conserved residues contribute to a 'phosphate pocket' and interact with the phospho group of substrate before, during and after its transfer to the His residue. Structure and sequen…
fig|85011.4.PEG.963	1	PATRIC.85011.4.85011.4.con.0001.CDS.983655.993239.rev	CDS	SM4	983655	993239	9585	-	FIG00000319	3194	Modular polyketide synthase	uni (->)	0.516	0.853	Unknown	'NO'	PHI:719	#N/A	#N/A	GT2	Glycos_transf_2|AMP-binding|AMP-binding_C|ketoacyl-synt|Ketoacyl-synt_C|Acyl_transf_1|Aminotran_3	#N/A	Histidine phosphatase superfamily (branch 1). The histidine phosphatase superfamily is so named because catalysis centres on a conserved His residue that is transiently phosphorylated during the catalytic cycle. Other conserved residues contribute to a 'phosphate pocket' and interact with the phospho group of substrate before, during and after its transfer to the His residue. Structure and sequen…
fig|85011.4.PEG.964	1	PATRIC.85011.4.85011.4.con.0001.CDS.993246.993365.fwd	CDS	SM4	993246	993365	120	+		39	hypothetical protein	0	0	0	Unknown	'NO'	#N/A	#N/A	#N/A	#N/A	#N/A	#N/A	#N/A
fig|85011.4.PEG.965	1	PATRIC.85011.4.85011.4.con.0001.CDS.993461.996415.rev	CDS	SM4	993461	996415	2955	-	FIG00638284	984	hypothetical protein	bi (<->)	0.344	0.984	Cytoplasmic	'NO'	#N/A	#N/A	#N/A	#N/A	#N/A	#N/A	#N/A
fig|85011.4.PEG.966	1	PATRIC.85011.4.85011.4.con.0001.CDS.997067.998242.fwd	CDS	SM4	997067	998242	1176	+	FIG00451095	391	Oligopeptide ABC transporter, periplasmic oligopeptide-binding protein OppA (TC 3.A.1.5.1)	uni (->)	0.395	0.584	Cellwall	'YES' Cleavage site between pos. 29 and 30: ATA-KT	#N/A	#N/A	#N/A	#N/A	#N/A	#N/A	#N/A
fig|85011.4.PEG.967	1	PATRIC.85011.4.85011.4.con.0001.CDS.998245.998730.fwd	CDS	SM4	998245	998730	486	+		161	Oligopeptide ABC transporter, periplasmic oligopeptide-binding protein OppA (TC 3.A.1.5.1)	0	0	0	Unknown	'NO'	#N/A	#N/A	#N/A	#N/A	#N/A	#N/A	#N/A
fig|85011.4.PEG.968	1	PATRIC.85011.4.85011.4.con.0001.CDS.998727.999758.fwd	CDS	SM4	998727	999758	1032	+	FIG00945384	343	ABC transporter, permease protein	uni (->)	0.439	0.968	CytoplasmicMembrane	'NO'	#N/A	#N/A	#N/A	#N/A	#N/A	#N/A	#N/A
fig|85011.4.PEG.969	1	PATRIC.85011.4.85011.4.con.0001.CDS.999763.1000623.fwd	CDS	SM4	999763	1000623	861	+	FIG00455853	286	Dipeptide transport system permease protein DppC (TC 3.A.1.5.2)	uni (->)	0.49	0.875	CytoplasmicMembrane	'NO'	#N/A	#N/A	#N/A	#N/A	#N/A	#N/A	#N/A
fig|85011.4.PEG.970	1	PATRIC.85011.4.85011.4.con.0001.CDS.1000620.1002365.fwd	CDS	SM4	1000620	1002365	1746	+	FIG00002049	581	Oligopeptide transport ATP-binding protein OppF (TC 3.A.1.5.1)	uni (->)	0.458	0.959	CytoplasmicMembrane	'NO'	PHI:1141	#N/A	#N/A	#N/A	#N/A	#N/A	#N/A
fig|85011.4.PEG.971	1	PATRIC.85011.4.85011.4.con.0001.CDS.1002343.1003095.rev	CDS	SM4	1002343	1003095	753	-	FIG00629296	250	Transcriptional regulator, AcrR family	uni (->)	0.38	0.878	Cytoplasmic	'NO'	#N/A	#N/A	#N/A	#N/A	#N/A	#N/A	#N/A
fig|85011.4.PEG.972	1	PATRIC.85011.4.85011.4.con.0001.CDS.1003176.1004645.fwd	CDS	SM4	1003176	1004645	1470	+		489	hypothetical protein	uni (->)	0.406	0.878	CytoplasmicMembrane	'NO'	#N/A	#N/A	#N/A	#N/A	#N/A	#N/A	#N/A
fig|85011.4.PEG.973	1	PATRIC.85011.4.85011.4.con.0001.CDS.1004909.1006711.fwd	CDS	SM4	1004909	1006711	1803	+	FIG00638284	600	hypothetical protein	bi (<->)	0.438	0.994	CytoplasmicMembrane	'NO'	#N/A	#N/A	#N/A	#N/A	#N/A	#N/A	#N/A
fig|85011.4.PEG.974	1	PATRIC.85011.4.85011.4.con.0001.CDS.1006809.1007249.fwd	CDS	SM4	1006809	1007249	441	+		146	aminoglycoside 6'-N-acetyltransferase	bi (<->)	0.886	0.992	Unknown	'NO'	#N/A	#N/A	#N/A	#N/A	#N/A	#N/A	#N/A
fig|85011.4.PEG.975	1	PATRIC.85011.4.85011.4.con.0001.CDS.1007417.1008934.fwd	CDS	SM4	1007417	1008934	1518	+	FIG00001294	505	CHAD domain containing protein	bi (<->)	0.816	0.992	Cytoplasmic	'NO'	#N/A	#N/A	#N/A	#N/A	#N/A	#N/A	#N/A
fig|85011.4.PEG.976	1	PATRIC.85011.4.85011.4.con.0001.CDS.1009071.1009190.rev	CDS	SM4	1009071	1009190	120	-		39	hypothetical protein	0	0	0	Extracellular	'NO'	#N/A	#N/A	#N/A	#N/A	#N/A	#N/A	#N/A
fig|85011.4.PEG.977	1	PATRIC.85011.4.85011.4.con.0001.CDS.1009254.1010675.fwd	CDS	SM4	1009254	1010675	1422	+	FIG01125145	473	FIG01125146: hypothetical protein	bi (<->)	0.919	0.92	Cytoplasmic	'NO'	#N/A	#N/A	#N/A	#N/A	#N/A	#N/A	#N/A
fig|85011.4.PEG.978	1	PATRIC.85011.4.85011.4.con.0001.CDS.1010672.1011730.fwd	CDS	SM4	1010672	1011730	1059	+	FIG00638284	352	hypothetical protein	bi (<->)	0.775	0.983	Cytoplasmic	'NO'	#N/A	#N/A	#N/A	#N/A	#N/A	#N/A	#N/A
fig|85011.4.PEG.979	1	PATRIC.85011.4.85011.4.con.0001.CDS.1011727.1014648.fwd	CDS	SM4	1011727	1014648	2922	+	FIG01310191	973	Endonuclease	bi (<->)	0.865	0.989	Cytoplasmic	'NO'	#N/A	#N/A	#N/A	#N/A	#N/A	#N/A	#N/A
fig|85011.4.PEG.980	1	PATRIC.85011.4.85011.4.con.0001.CDS.1014733.1014942.rev	CDS		1014733	1014942	210	-		69	hypothetical protein	bi (<->)	0.708	0.986	Unknown	'YES' Cleavage site between pos. 22 and 23: AMA-DP	#N/A	#N/A	#N/A	#N/A	#N/A	#N/A	#N/A
fig|85011.4.PEG.981	1	PATRIC.85011.4.85011.4.con.0001.CDS.1014947.1015060.fwd	CDS		1014947	1015060	114	+		37	hypothetical protein	0	0	0	Unknown	'NO'	#N/A	#N/A	#N/A	#N/A	#N/A	#N/A	#N/A
fig|85011.4.PEG.982	1	PATRIC.85011.4.85011.4.con.0001.CDS.1015571.1016689.rev	CDS		1015571	1016689	1119	-	FIG00010796	372	2-amino-3-carboxymuconate-6-semialdehyde decarboxylase (EC 4.1.1.45)	bi (<->)	0.868	0.847	Cytoplasmic	'NO'	#N/A	#N/A	#N/A	#N/A	#N/A	#N/A	#N/A
fig|85011.4.PEG.983	1	PATRIC.85011.4.85011.4.con.0001.CDS.1016766.1017350.rev	CDS		1016766	1017350	585	-	FIG00007435	194	3-hydroxyanthranilate 3,4-dioxygenase (EC 1.13.11.6)	bi (<->)	0.818	0.985	Cytoplasmic	'NO'	#N/A	3-HAO	Cupin fold	#N/A	#N/A	#N/A	#N/A
fig|85011.4.PEG.984	1	PATRIC.85011.4.85011.4.con.0001.CDS.1017347.1017844.rev	CDS		1017347	1017844	498	-	FIG00143001	165	2-aminomuconate deaminase (EC 3.5.99.5) @ RidA/YER057c/UK114 superfamily protein	bi (<->)	0.85	0.987	Cytoplasmic	'NO'	#N/A	Ribonuc_L-PSP	YjgF-like superfamily	#N/A	#N/A	#N/A	#N/A
fig|85011.4.PEG.985	1	PATRIC.85011.4.85011.4.con.0001.CDS.1017841.1018626.rev	CDS		1017841	1018626	786	-	FIG00133921	261	4-oxalocrotonate decarboxylase (EC 4.1.1.77)	bi (<->)	0.85	0.89	CytoplasmicMembrane	'NO'	#N/A	FAA_hydrolase	Fumarylacetoacetate hydrolase, C-terminal domain, superfamily	#N/A	#N/A	#N/A	#N/A
fig|85011.4.PEG.986	1	PATRIC.85011.4.85011.4.con.0001.CDS.1018623.1019477.rev	CDS		1018623	1019477	855	-		284	2-keto-4-pentenoate hydratase (EC 4.2.1.80)	bi (<->)	0.887	0.928	Cytoplasmic	'NO'	#N/A	#N/A	#N/A	#N/A	#N/A	#N/A	#N/A
fig|85011.4.PEG.987	1	PATRIC.85011.4.85011.4.con.0001.CDS.1019554.1021017.rev	CDS		1019554	1021017	1464	-	FIG01292786	487	5-carboxymethyl-2-hydroxymuconate semialdehyde dehydrogenase (EC 1.2.1.60)	bi (<->)	0.891	0.98	Cytoplasmic	'NO'	#N/A	#N/A	#N/A	#N/A	#N/A	#N/A	#N/A
fig|85011.4.PEG.988	1	PATRIC.85011.4.85011.4.con.0001.CDS.1021038.1021175.fwd	CDS		1021038	1021175	138	+		45	hypothetical protein	0	0	0	Unknown	'NO'	#N/A	#N/A	#N/A	#N/A	#N/A	#N/A	#N/A
fig|85011.4.PEG.989	1	PATRIC.85011.4.85011.4.con.0001.CDS.1021291.1022220.fwd	CDS		1021291	1022220	930	+		309	blr7068; hypothetical protein	bi (<->)	0.867	0.979	Cytoplasmic	'NO'	#N/A	#N/A	#N/A	#N/A	#N/A	#N/A	#N/A
fig|85011.4.PEG.990	1	PATRIC.85011.4.85011.4.con.0001.CDS.1022289.1023440.fwd	CDS		1022289	1023440	1152	+	FIG00032437	383	Putative cytochrome P450 hydroxylase	bi (<->)	0.883	0.982	CytoplasmicMembrane	'NO'	#N/A	#N/A	#N/A	#N/A	#N/A	#N/A	#N/A
fig|85011.4.PEG.991	1	PATRIC.85011.4.85011.4.con.0001.CDS.1023672.1023923.fwd	CDS		1023672	1023923	252	+		83	hypothetical protein	bi (<->)	0.759	0.983	Unknown	'NO'	#N/A	#N/A	#N/A	#N/A	#N/A	#N/A	#N/A
fig|85011.4.PEG.992	1	PATRIC.85011.4.85011.4.con.0001.CDS.1023993.1024607.rev	CDS		1023993	1024607	615	-		204	hypothetical protein	bi (<->)	0.723	0.987	Cytoplasmic	'NO'	#N/A	#N/A	#N/A	#N/A	#N/A	#N/A	#N/A
fig|85011.4.PEG.993	1	PATRIC.85011.4.85011.4.con.0001.CDS.1024691.1026175.fwd	CDS		1024691	1026175	1485	+		494	Efflux pump transporter of major facilitator superfamily (MFS)	bi (<->)	0.866	0.932	CytoplasmicMembrane	'NO'	#N/A	#N/A	#N/A	#N/A	#N/A	#N/A	#N/A
fig|85011.4.PEG.994	1	PATRIC.85011.4.85011.4.con.0001.CDS.1026251.1027111.fwd	CDS		1026251	1027111	861	+		286	Peptidoglycan N-acetylglucosamine deacetylase (EC 3.5.1.-)	bi (<->)	0.709	0.992	Cytoplasmic	'NO'	#N/A	#N/A	#N/A	CE4	Polysacc_deac_1	CE4	OHCU decarboxylase. The proteins in this family are OHCU decarboxylase - enzymes of the purine catabolism that catalyze the conversion of OHCU into S(+)-allantoin. This is the third step of the conversion of uric acid (a purine derivative) to allantoin. Step one is catalyzed by urate oxidase (pfam01014) and step two is catalyzed by HIUases (pfam00576).
fig|85011.4.PEG.995	1	PATRIC.85011.4.85011.4.con.0001.CDS.1027193.1027654.rev	CDS		1027193	1027654	462	-		153	Transcriptional regulator, FUR family	bi (<->)	0.921	0.893	Cytoplasmic	'NO'	PHI:3471	#N/A	#N/A	#N/A	#N/A	#N/A	#N/A
fig|85011.4.PEG.996	1	PATRIC.85011.4.85011.4.con.0001.CDS.1027755.1029041.fwd	CDS		1027755	1029041	1287	+		428	Cobalamin biosynthesis protein CobG	bi (<->)	0.66	0.946	Unknown	'NO'	#N/A	#N/A	#N/A	#N/A	#N/A	#N/A	#N/A
fig|85011.4.PEG.997	1	PATRIC.85011.4.85011.4.con.0001.CDS.1029140.1029766.fwd	CDS		1029140	1029766	627	+	FIG00051882	208	Precorrin-8X methylmutase (EC 5.4.99.61)	bi (<->)	0.942	0.995	Cytoplasmic	'NO'	#N/A	#N/A	#N/A	#N/A	#N/A	#N/A	#N/A
fig|85011.4.PEG.998	1	PATRIC.85011.4.85011.4.con.0001.CDS.1029770.1031365.fwd	CDS		1029770	1031365	1596	+	FIG00021888	531	Precorrin-2 C(20)-methyltransferase (EC 2.1.1.130)	bi (<->)	0.946	0.998	Cytoplasmic	'NO'	#N/A	#N/A	#N/A	#N/A	#N/A	#N/A	#N/A
fig|85011.4.PEG.999	1	PATRIC.85011.4.85011.4.con.0001.CDS.1031422.1032210.rev	CDS		1031422	1032210	789	-	FIG00019212	262	Precorrin-6A reductase (EC 1.3.1.54)	bi (<->)	0.829	0.894	Unknown	'NO'	#N/A	#N/A	#N/A	#N/A	#N/A	#N/A	#N/A
fig|85011.4.PEG.1000	1	PATRIC.85011.4.85011.4.con.0001.CDS.1032228.1033325.fwd	CDS		1032228	1033325	1098	+	FIG00001129	365	Proposed precorrin-5* (C1)-methyltransferase @ Cobalt-precorrin-5B (C1)-methyltransferase (EC 2.1.1.195)	bi (<->)	0.841	0.99	Cytoplasmic	'NO'	#N/A	#N/A	#N/A	#N/A	#N/A	#N/A	#N/A
fig|85011.4.PEG.1001	1	PATRIC.85011.4.85011.4.con.0001.CDS.1033337.1034101.rev	CDS		1033337	1034101	765	-	FIG00000933	254	Precorrin-4 C(11)-methyltransferase (EC 2.1.1.133)	bi (<->)	0.967	0.968	Cytoplasmic	'NO'	#N/A	#N/A	#N/A	#N/A	#N/A	#N/A	#N/A
fig|85011.4.PEG.1002	1	PATRIC.85011.4.85011.4.con.0001.CDS.1034098.1035375.rev	CDS		1034098	1035375	1278	-	FIG00001256	425	Precorrin-6Y C(5,15)-methyltransferase [decarboxylating] (EC 2.1.1.132)	bi (<->)	0.793	0.944	Unknown	'NO'	#N/A	#N/A	#N/A	#N/A	#N/A	#N/A	#N/A
fig|85011.4.PEG.1003	1	PATRIC.85011.4.85011.4.con.0001.CDS.1035368.1039015.rev	CDS		1035368	1039015	3648	-	FIG00001395	1215	Uncharacterized protein MJ1441	bi (<->)	0.957	0.999	CytoplasmicMembrane	'NO'	#N/A	#N/A	#N/A	#N/A	#N/A	#N/A	#N/A
fig|85011.4.PEG.1004	1	PATRIC.85011.4.85011.4.con.0001.CDS.1039470.1040597.rev	CDS		1039470	1040597	1128	-	FIG00134230	375	L-allo-threonine aldolase	bi (<->)	0.842	0.995	Cytoplasmic	'NO'	#N/A	#N/A	#N/A	#N/A	#N/A	#N/A	#N/A
fig|85011.4.PEG.1005	1	PATRIC.85011.4.85011.4.con.0001.CDS.1040694.1040894.rev	CDS		1040694	1040894	201	-	FIG00004100	66	Cold shock protein of CSP family	bi (<->)	0.934	0.984	Cytoplasmic	'NO'	PHI:2971	#N/A	#N/A	#N/A	#N/A	#N/A	#N/A
fig|85011.4.PEG.1006	1	PATRIC.85011.4.85011.4.con.0001.CDS.1041135.1042298.rev	CDS		1041135	1042298	1164	-	FIG00450481	387	L-carnitine dehydratase/bile acid-inducible protein F	bi (<->)	0.9	0.99	Cytoplasmic	'NO'	#N/A	#N/A	#N/A	#N/A	#N/A	#N/A	#N/A
fig|85011.4.PEG.1007	1	PATRIC.85011.4.85011.4.con.0001.CDS.1042394.1043143.fwd	CDS		1042394	1043143	750	+	FIG00003845	249	Transcriptional regulator, ArsR family	bi (<->)	0.876	0.992	Unknown	'NO'	#N/A	#N/A	#N/A	#N/A	#N/A	#N/A	#N/A
fig|85011.4.PEG.1008	1	PATRIC.85011.4.85011.4.con.0001.CDS.1043160.1044113.rev	CDS		1043160	1044113	954	-	FIG00510130	317	Transcriptional regulator, AraC family	bi (<->)	0.889	0.94	Cytoplasmic	'NO'	#N/A	#N/A	#N/A	#N/A	#N/A	#N/A	#N/A
fig|85011.4.PEG.1009	1	PATRIC.85011.4.85011.4.con.0001.CDS.1044225.1045154.fwd	CDS		1044225	1045154	930	+	FIG00002924	309	Nucleoside-diphosphate-sugar epimerases	bi (<->)	0.79	0.945	Unknown	'NO'	#N/A	#N/A	#N/A	#N/A	#N/A	#N/A	#N/A
fig|85011.4.PEG.1010	1	PATRIC.85011.4.85011.4.con.0001.CDS.1045302.1046099.fwd	CDS		1045302	1046099	798	+		265	hypothetical protein	bi (<->)	0.561	0.978	CytoplasmicMembrane	'NO'	#N/A	#N/A	#N/A	#N/A	#N/A	#N/A	#N/A
fig|85011.4.PEG.1011	1	PATRIC.85011.4.85011.4.con.0001.CDS.1046313.1046759.fwd	CDS		1046313	1046759	447	+	FIG01304698	148	Molybdate-binding domain of ModE	bi (<->)	0.965	0.993	Unknown	'NO'	#N/A	#N/A	#N/A	#N/A	#N/A	#N/A	#N/A
fig|85011.4.PEG.1012	1	PATRIC.85011.4.85011.4.con.0001.CDS.1046774.1047625.fwd	CDS		1046774	1047625	852	+	FIG00021644	283	Molybdenum ABC transporter, substrate-binding protein ModA	bi (<->)	0.852	0.996	Unknown	'YES' Cleavage site between pos. 29 and 30: ACG-GD	#N/A	#N/A	#N/A	CBM50	SBP_bac_11	#N/A	Tyrosine phosphatase family. This family is closely related to the pfam00102 and pfam00782 families./Tyrosine phosphatase family C-terminal region.
fig|85011.4.PEG.1013	1	PATRIC.85011.4.85011.4.con.0001.CDS.1047622.1048452.fwd	CDS		1047622	1048452	831	+	FIG00002718	276	Molybdenum ABC transporter permease protein ModB	bi (<->)	0.976	0.996	CytoplasmicMembrane	'NO'	#N/A	#N/A	#N/A	#N/A	#N/A	#N/A	#N/A
fig|85011.4.PEG.1014	1	PATRIC.85011.4.85011.4.con.0001.CDS.1048739.1049560.fwd	CDS		1048739	1049560	822	+	FIG00002742	273	Molybdenum ABC transporter ATP-binding protein ModC	bi (<->)	0.916	0.72	CytoplasmicMembrane	'NO'	PHI:1141	#N/A	#N/A	#N/A	#N/A	#N/A	#N/A
fig|85011.4.PEG.1015	1	PATRIC.85011.4.85011.4.con.0001.CDS.1049600.1050031.fwd	CDS		1049600	1050031	432	+	FIG00001980	143	Very-short-patch mismatch repair endonuclease (G-T specific)	bi (<->)	0.937	0.993	Cytoplasmic	'NO'	#N/A	#N/A	#N/A	#N/A	#N/A	#N/A	#N/A
fig|85011.4.PEG.1016	1	PATRIC.85011.4.85011.4.con.0001.CDS.1050059.1051144.fwd	CDS		1050059	1051144	1086	+	FIG00003334	361	DNA-cytosine methyltransferase (EC 2.1.1.37)	bi (<->)	0.936	0.994	Cytoplasmic	'NO'	#N/A	#N/A	#N/A	#N/A	#N/A	#N/A	#N/A
fig|85011.4.PEG.1017	1	PATRIC.85011.4.85011.4.con.0001.CDS.1051196.1051858.rev	CDS		1051196	1051858	663	-		220	hypothetical protein	bi (<->)	0.766	0.956	Cytoplasmic	'NO'	#N/A	#N/A	#N/A	#N/A	#N/A	#N/A	#N/A
fig|85011.4.PEG.1018	1	PATRIC.85011.4.85011.4.con.0001.CDS.1051988.1053364.rev	CDS		1051988	1053364	1377	-	FIG00638284	458	hypothetical protein	bi (<->)	0.814	0.97	Cytoplasmic	'NO'	#N/A	#N/A	#N/A	#N/A	#N/A	#N/A	#N/A
fig|85011.4.PEG.1019	1	PATRIC.85011.4.85011.4.con.0001.CDS.1053324.1053704.rev	CDS		1053324	1053704	381	-		126	hypothetical protein	0	0	0	Unknown	'YES' Cleavage site between pos. 11 and 12: RSR-QT	#N/A	#N/A	#N/A	#N/A	#N/A	#N/A	#N/A
fig|85011.4.PEG.1020	1	PATRIC.85011.4.85011.4.con.0001.CDS.1053837.1056362.fwd	CDS		1053837	1056362	2526	+		841	putative ABC transporter integral membrane protein	bi (<->)	0.835	0.999	CytoplasmicMembrane	'NO'	#N/A	#N/A	#N/A	#N/A	#N/A	#N/A	#N/A
fig|85011.4.PEG.1021	1	PATRIC.85011.4.85011.4.con.0001.CDS.1056487.1057656.fwd	CDS		1056487	1057656	1170	+	FIG00638284	389	Two-component system sensor histidine kinase	bi (<->)	0.774	0.897	Unknown	'NO'	#N/A	#N/A	#N/A	#N/A	#N/A	#N/A	#N/A
fig|85011.4.PEG.1022	1	PATRIC.85011.4.85011.4.con.0001.CDS.1057653.1058303.fwd	CDS		1057653	1058303	651	+	FIG01307606	216	Two-component transcriptional response regulator, LuxR family	bi (<->)	0.874	0.991	Cytoplasmic	'NO'	PHI:3451	#N/A	#N/A	GT2	Response_reg|Response_reg|Glyco_tranf_2_3	#N/A	Histidine phosphatase superfamily (branch 1). The histidine phosphatase superfamily is so named because catalysis centres on a conserved His residue that is transiently phosphorylated during the catalytic cycle. Other conserved residues contribute to a 'phosphate pocket' and interact with the phospho group of substrate before, during and after its transfer to the His residue. Structure and sequen…
fig|85011.4.PEG.1023	1	PATRIC.85011.4.85011.4.con.0001.CDS.1058695.1059378.rev	CDS		1058695	1059378	684	-		227	hypothetical protein	bi (<->)	0.757	0.995	Unknown	'NO'	#N/A	#N/A	#N/A	#N/A	#N/A	#N/A	#N/A
fig|85011.4.PEG.1024	1	PATRIC.85011.4.85011.4.con.0001.CDS.1059480.1064435.fwd	CDS		1059480	1064435	4956	+	FIG00638284	1651	hypothetical protein	bi (<->)	0.857	0.504	Cytoplasmic	'NO'	#N/A	#N/A	#N/A	GT41	Glyco_transf_41|Glyco_transf_41	#N/A	Acetyltransferase (GNAT) family. This family contains proteins with N-acetyltransferase functions such as Elp3-related proteins.
fig|85011.4.PEG.1025	1	PATRIC.85011.4.85011.4.con.0001.CDS.1064547.1064969.fwd	CDS		1064547	1064969	423	+		140	hypothetical protein	bi (<->)	0.779	0.993	Cytoplasmic	'NO'	#N/A	#N/A	#N/A	#N/A	#N/A	#N/A	#N/A
fig|85011.4.PEG.1026	1	PATRIC.85011.4.85011.4.con.0001.CDS.1065165.1065956.fwd	CDS		1065165	1065956	792	+	FIG00621114	263	hypothetical protein	bi (<->)	0.962	0.996	Unknown	'NO'	PHI:5272	#N/A	#N/A	#N/A	#N/A	#N/A	#N/A
fig|85011.4.PEG.1027	1	PATRIC.85011.4.85011.4.con.0001.CDS.1065988.1067607.rev	CDS		1065988	1067607	1620	-	FIG00056421	539	Regulator of polyketide synthase expression	bi (<->)	0.911	0.975	CytoplasmicMembrane	'NO'	#N/A	#N/A	#N/A	#N/A	#N/A	#N/A	#N/A
fig|85011.4.PEG.1028	1	PATRIC.85011.4.85011.4.con.0001.CDS.1067749.1069377.fwd	CDS		1067749	1069377	1629	+	FIG00043720	542	Delta-1-pyrroline-5-carboxylate dehydrogenase (EC 1.2.1.88)	bi (<->)	0.938	0.997	Cytoplasmic	'NO'	#N/A	#N/A	#N/A	#N/A	#N/A	#N/A	#N/A
fig|85011.4.PEG.1029	1	PATRIC.85011.4.85011.4.con.0001.CDS.1069409.1070338.fwd	CDS		1069409	1070338	930	+	FIG00002570	309	Proline dehydrogenase (EC 1.5.5.2)	bi (<->)	0.935	0.994	Cytoplasmic	'NO'	#N/A	#N/A	#N/A	#N/A	#N/A	#N/A	#N/A
fig|85011.4.PEG.1030	1	PATRIC.85011.4.85011.4.con.0001.CDS.1070469.1070651.fwd	CDS		1070469	1070651	183	+		60	hypothetical protein	0	0	0	Unknown	'NO'	#N/A	#N/A	#N/A	#N/A	#N/A	#N/A	#N/A
fig|85011.4.PEG.1031	1	PATRIC.85011.4.85011.4.con.0001.CDS.1070735.1070947.rev	CDS		1070735	1070947	213	-		70	hypothetical protein	uni (->)	0.571	0.657	Unknown	'NO'	#N/A	#N/A	#N/A	#N/A	#N/A	#N/A	#N/A
fig|85011.4.PEG.1032	1	PATRIC.85011.4.85011.4.con.0001.CDS.1070963.1071166.fwd	CDS		1070963	1071166	204	+		67	hypothetical protein	0	0	0	Unknown	'NO'	#N/A	#N/A	#N/A	#N/A	#N/A	#N/A	#N/A
fig|85011.4.PEG.1033	1	PATRIC.85011.4.85011.4.con.0001.CDS.1071439.1071618.rev	CDS		1071439	1071618	180	-		59	hypothetical protein	uni (->)	0.614	0.836	Unknown	'NO'	#N/A	#N/A	#N/A	#N/A	#N/A	#N/A	#N/A
fig|85011.4.PEG.1034	1	PATRIC.85011.4.85011.4.con.0001.CDS.1071831.1072637.fwd	CDS		1071831	1072637	807	+	FIG00638284	268	hypothetical protein	uni (->)	0.346	0.898	Cytoplasmic	'NO'	#N/A	#N/A	#N/A	#N/A	#N/A	#N/A	#N/A
fig|85011.4.PEG.1035	1	PATRIC.85011.4.85011.4.con.0001.CDS.1072634.1072822.fwd	CDS		1072634	1072822	189	+		62	hypothetical protein	uni (->)	0.473	0.844	Unknown	'NO'	#N/A	#N/A	#N/A	#N/A	#N/A	#N/A	#N/A
fig|85011.4.PEG.1036	1	PATRIC.85011.4.85011.4.con.0001.CDS.1072918.1074117.rev	CDS		1072918	1074117	1200	-		399	hypothetical protein	uni (->)	0.368	0.596	CytoplasmicMembrane	'NO'	#N/A	#N/A	#N/A	#N/A	#N/A	#N/A	#N/A
fig|85011.4.PEG.1037	1	PATRIC.85011.4.85011.4.con.0001.CDS.1074207.1074329.rev	CDS		1074207	1074329	123	-		40	hypothetical protein	0	0	0	CytoplasmicMembrane	'NO'	#N/A	#N/A	#N/A	#N/A	#N/A	#N/A	#N/A
fig|85011.4.PEG.1038	1	PATRIC.85011.4.85011.4.con.0001.CDS.1074337.1074627.fwd	CDS		1074337	1074627	291	+		96	Transcriptional regulator, ArsR family	uni (->)	0.438	0.777	Cytoplasmic	'NO'	#N/A	#N/A	#N/A	#N/A	#N/A	#N/A	#N/A
fig|85011.4.PEG.1039	1	PATRIC.85011.4.85011.4.con.0001.CDS.1074805.1075944.rev	CDS		1074805	1075944	1140	-		379	Sensor histidine kinase	uni (->)	0.397	0.527	CytoplasmicMembrane	'NO'	#N/A	#N/A	#N/A	#N/A	#N/A	#N/A	#N/A
fig|85011.4.PEG.1040	1	PATRIC.85011.4.85011.4.con.0001.CDS.1076100.1076705.rev	CDS		1076100	1076705	606	-	FIG01124340	201	Two-component transcriptional response regulator, LuxR family	uni (->)	0.607	0.995	Cytoplasmic	'NO'	PHI:3451	#N/A	#N/A	#N/A	#N/A	#N/A	#N/A
fig|85011.4.PEG.1041	1	PATRIC.85011.4.85011.4.con.0001.CDS.1076740.1078452.rev	CDS		1076740	1078452	1713	-	FIG00638284	570	Uncharacterized MFS-type transporter	uni (->)	0.55	0.965	CytoplasmicMembrane	'NO'	#N/A	#N/A	#N/A	#N/A	#N/A	#N/A	#N/A
fig|85011.4.PEG.1042	1	PATRIC.85011.4.85011.4.con.0001.CDS.1078544.1078672.rev	CDS		1078544	1078672	129	-		42	hypothetical protein	0	0	0	Unknown	'NO'	#N/A	#N/A	#N/A	#N/A	#N/A	#N/A	#N/A
fig|85011.4.PEG.1043	1	PATRIC.85011.4.85011.4.con.0001.CDS.1078708.1079871.rev	CDS		1078708	1079871	1164	-	FIG00138712	387	Isovaleryl-CoA dehydrogenase (EC 1.3.8.4)	bi (<->)	0.964	0.997	Cytoplasmic	'NO'	#N/A	#N/A	#N/A	#N/A	#N/A	#N/A	#N/A
fig|85011.4.PEG.1044	1	PATRIC.85011.4.85011.4.con.0001.CDS.1079986.1081014.rev	CDS		1079986	1081014	1029	-	FIG00000963	342	Hydroxymethylglutaryl-CoA lyase (EC 4.1.3.4)	bi (<->)	0.912	0.997	Cytoplasmic	'NO'	#N/A	#N/A	#N/A	#N/A	#N/A	#N/A	#N/A
fig|85011.4.PEG.1045	1	PATRIC.85011.4.85011.4.con.0001.CDS.1081011.1083008.rev	CDS		1081011	1083008	1998	-	FIG00183535	665	Methylcrotonyl-CoA carboxylase biotin-containing subunit (EC 6.4.1.4)	bi (<->)	0.933	0.92	Cytoplasmic	'NO'	#N/A	#N/A	#N/A	#N/A	#N/A	#N/A	#N/A
fig|85011.4.PEG.1046	1	PATRIC.85011.4.85011.4.con.0001.CDS.1083021.1084625.rev	CDS		1083021	1084625	1605	-	FIG00138249	534	Methylcrotonyl-CoA carboxylase carboxyl transferase subunit (EC 6.4.1.4)	bi (<->)	0.953	0.998	Cytoplasmic	'NO'	#N/A	#N/A	#N/A	#N/A	#N/A	#N/A	#N/A
fig|85011.4.PEG.1047	1	PATRIC.85011.4.85011.4.con.0001.CDS.1084703.1085263.fwd	CDS		1084703	1085263	561	+	FIG00554417	186	Transcriptional regulator, AcrR family	bi (<->)	0.92	0.935	Cytoplasmic	'NO'	#N/A	#N/A	#N/A	#N/A	#N/A	#N/A	#N/A
fig|85011.4.PEG.1048	1	PATRIC.85011.4.85011.4.con.0001.CDS.1085435.1086064.rev	CDS		1085435	1086064	630	-		209	hypothetical protein	0	0	0	Unknown	'YES' Cleavage site between pos. 19 and 20: ALA-AC	#N/A	#N/A	#N/A	#N/A	#N/A	#N/A	#N/A
fig|85011.4.PEG.1049	1	PATRIC.85011.4.85011.4.con.0001.CDS.1086339.1086710.fwd	CDS		1086339	1086710	372	+		123	hypothetical protein	bi (<->)	0.713	0.922	Cytoplasmic	'NO'	#N/A	#N/A	#N/A	#N/A	#N/A	#N/A	#N/A
fig|85011.4.PEG.1050	1	PATRIC.85011.4.85011.4.con.0001.CDS.1086748.1086900.fwd	CDS		1086748	1086900	153	+		50	hypothetical protein	bi (<->)	0.9	0.98	Unknown	'NO'	#N/A	#N/A	#N/A	#N/A	#N/A	#N/A	#N/A
fig|85011.4.PEG.1051	1	PATRIC.85011.4.85011.4.con.0001.CDS.1086956.1087189.rev	CDS		1086956	1087189	234	-		77	hypothetical protein	0	0	0	Unknown	'NO'	#N/A	#N/A	#N/A	#N/A	#N/A	#N/A	#N/A
fig|85011.4.PEG.1052	1	PATRIC.85011.4.85011.4.con.0001.CDS.1087248.1087907.rev	CDS		1087248	1087907	660	-	FIG00001574	219	Alpha-ketoglutarate-dependent dioxygenase AlkB (EC 1.14.11.33)	bi (<->)	0.833	0.849	Unknown	'NO'	#N/A	#N/A	#N/A	#N/A	#N/A	#N/A	#N/A
fig|85011.4.PEG.1053	1	PATRIC.85011.4.85011.4.con.0001.CDS.1087936.1088772.rev	CDS		1087936	1088772	837	-	FIG00138403	278	Methylglutaconyl-CoA hydratase (EC 4.2.1.18)	bi (<->)	0.905	0.993	Cytoplasmic	'NO'	#N/A	#N/A	#N/A	#N/A	#N/A	#N/A	#N/A
fig|85011.4.PEG.1054	1	PATRIC.85011.4.85011.4.con.0001.CDS.1089136.1089879.fwd	CDS		1089136	1089879	744	+	FIG00517054	247	Two-component transcriptional response regulator, LuxR family	bi (<->)	0.938	0.996	Cytoplasmic	'NO'	PHI:3482	#N/A	#N/A	GT2	Response_reg|Glycos_transf_2	#N/A	Histidine phosphatase superfamily (branch 1). The histidine phosphatase superfamily is so named because catalysis centres on a conserved His residue that is transiently phosphorylated during the catalytic cycle. Other conserved residues contribute to a 'phosphate pocket' and interact with the phospho group of substrate before, during and after its transfer to the His residue. Structure and sequen…
fig|85011.4.PEG.1055	1	PATRIC.85011.4.85011.4.con.0001.CDS.1089879.1091288.fwd	CDS		1089879	1091288	1410	+	FIG00000846	469	Two-component system sensor histidine kinase	bi (<->)	0.851	0.932	CytoplasmicMembrane	'YES' Cleavage site between pos. 27 and 28: AAA-VT	#N/A	#N/A	#N/A	#N/A	#N/A	#N/A	#N/A
fig|85011.4.PEG.1056	1	PATRIC.85011.4.85011.4.con.0001.CDS.1091358.1091666.rev	CDS		1091358	1091666	309	-		102	hypothetical protein	bi (<->)	0.941	0.98	Cytoplasmic	'NO'	#N/A	#N/A	#N/A	#N/A	#N/A	#N/A	#N/A
fig|85011.4.PEG.1057	1	PATRIC.85011.4.85011.4.con.0001.CDS.1091874.1092671.rev	CDS		1091874	1092671	798	-	FIG00638284	265	hypothetical protein	bi (<->)	0.883	0.989	Unknown	'YES' Cleavage site between pos. 30 and 31: AAA-DQ	#N/A	#N/A	#N/A	#N/A	#N/A	#N/A	#N/A
fig|85011.4.PEG.1058	1	PATRIC.85011.4.85011.4.con.0001.CDS.1092668.1093942.rev	CDS		1092668	1093942	1275	-	FIG00905474	424	putative secreted protein	bi (<->)	0.95	0.998	Unknown	'YES' Cleavage site between pos. 31 and 32: AMA-DE	#N/A	#N/A	#N/A	#N/A	#N/A	#N/A	#N/A
fig|85011.4.PEG.1059	1	PATRIC.85011.4.85011.4.con.0001.CDS.1094010.1096163.rev	CDS		1094010	1096163	2154	-	FIG00761799	717	Integral membrane protein	bi (<->)	0.776	0.997	CytoplasmicMembrane	'NO'	#N/A	#N/A	#N/A	GT83	PMT_2	GT83	Dolichyl-phosphate-mannose-protein mannosyltransferase. This family contains members that are not captured by pfam02366.
fig|85011.4.PEG.1060	1	PATRIC.85011.4.85011.4.con.0001.CDS.1096160.1097467.rev	CDS		1096160	1097467	1308	-	FIG00543846	435	Dolichol-phosphate mannosyltransferase (EC 2.4.1.83) in lipid-linked oligosaccharide synthesis cluster	bi (<->)	0.834	0.924	CytoplasmicMembrane	'NO'	#N/A	#N/A	#N/A	GT2	Glycos_transf_2	GT2	Histidine phosphatase superfamily (branch 1). The histidine phosphatase superfamily is so named because catalysis centres on a conserved His residue that is transiently phosphorylated during the catalytic cycle. Other conserved residues contribute to a 'phosphate pocket' and interact with the phospho group of substrate before, during and after its transfer to the His residue. Structure and sequen…
fig|85011.4.PEG.1061	1	PATRIC.85011.4.85011.4.con.0001.CDS.1097682.1098578.fwd	CDS		1097682	1098578	897	+	FIG00009455	298	Epoxide hydrolase (EC 3.3.2.9)	bi (<->)	0.898	0.987	Cytoplasmic	'NO'	#N/A	#N/A	#N/A	#N/A	#N/A	#N/A	#N/A
fig|85011.4.PEG.1062	1	PATRIC.85011.4.85011.4.con.0001.CDS.1098607.1099116.rev	CDS		1098607	1099116	510	-		169	hypothetical protein	bi (<->)	0.916	0.994	Unknown	'NO'	#N/A	#N/A	#N/A	#N/A	#N/A	#N/A	#N/A
fig|85011.4.PEG.1063	1	PATRIC.85011.4.85011.4.con.0001.CDS.1099236.1100027.rev	CDS		1099236	1100027	792	-	FIG00904518	263	FIG074102: hypothetical protein	bi (<->)	0.909	0.996	Cytoplasmic	'NO'	#N/A	#N/A	#N/A	#N/A	#N/A	#N/A	#N/A
fig|85011.4.PEG.1064	1	PATRIC.85011.4.85011.4.con.0001.CDS.1100154.1104107.fwd	CDS		1100154	1104107	3954	+	FIG00846903	1317	ATP-dependent helicase HrpA	bi (<->)	0.96	0.998	Cytoplasmic	'NO'	#N/A	#N/A	#N/A	#N/A	#N/A	#N/A	#N/A
fig|85011.4.PEG.1065	1	PATRIC.85011.4.85011.4.con.0001.CDS.1104177.1104467.rev	CDS		1104177	1104467	291	-		96	hypothetical protein	bi (<->)	0.948	0.99	CytoplasmicMembrane	'NO'	#N/A	#N/A	#N/A	#N/A	#N/A	#N/A	#N/A
fig|85011.4.PEG.1066	1	PATRIC.85011.4.85011.4.con.0001.CDS.1104636.1107053.rev	CDS		1104636	1107053	2418	-	FIG00132617	805	ATP-dependent protease La (EC 3.4.21.53) Type I	bi (<->)	0.97	0.999	Cytoplasmic	'NO'	PHI:5466	#N/A	#N/A	#N/A	#N/A	#N/A	#N/A
fig|85011.4.PEG.1067	1	PATRIC.85011.4.85011.4.con.0001.CDS.1107057.1107185.fwd	CDS		1107057	1107185	129	+		42	hypothetical protein	0	0	0	Unknown	'NO'	#N/A	#N/A	#N/A	#N/A	#N/A	#N/A	#N/A
fig|85011.4.PEG.1068	1	PATRIC.85011.4.85011.4.con.0001.CDS.1107338.1108939.fwd	CDS		1107338	1108939	1602	+	FIG00003460	533	Transcriptional regulator, MerR family	uni (->)	0.33	0.816	Cytoplasmic	'NO'	#N/A	#N/A	#N/A	#N/A	#N/A	#N/A	#N/A
fig|85011.4.PEG.1069	1	PATRIC.85011.4.85011.4.con.0001.CDS.1109062.1109670.rev	CDS		1109062	1109670	609	-	FIG00000048	202	Bifunctional deaminase-reductase domain protein	uni (->)	0.505	0.99	Cytoplasmic	'NO'	#N/A	#N/A	#N/A	#N/A	#N/A	#N/A	#N/A
fig|85011.4.PEG.1070	1	PATRIC.85011.4.85011.4.con.0001.CDS.1109751.1110188.rev	CDS		1109751	1110188	438	-	FIG00638284	145	hypothetical protein	0	0	0	Unknown	'NO'	#N/A	#N/A	#N/A	#N/A	#N/A	#N/A	#N/A
fig|85011.4.PEG.1071	1	PATRIC.85011.4.85011.4.con.0001.CDS.1110185.1110775.rev	CDS		1110185	1110775	591	-	FIG00638284	196	protein of unknown function DUF1130	0	0	0	Cytoplasmic	'NO'	#N/A	#N/A	#N/A	#N/A	#N/A	#N/A	#N/A
fig|85011.4.PEG.1072	1	PATRIC.85011.4.85011.4.con.0001.CDS.1110786.1111475.rev	CDS		1110786	1111475	690	-	FIG00638284	229	hypothetical protein	0	0	0	Cytoplasmic	'NO'	#N/A	#N/A	#N/A	#N/A	#N/A	#N/A	#N/A
fig|85011.4.PEG.1073	1	PATRIC.85011.4.85011.4.con.0001.CDS.1111638.1111991.rev	CDS		1111638	1111991	354	-		117	hypothetical protein	0	0	0	CytoplasmicMembrane	'NO'	#N/A	#N/A	#N/A	#N/A	#N/A	#N/A	#N/A
fig|85011.4.PEG.1074	1	PATRIC.85011.4.85011.4.con.0001.CDS.1112176.1113405.fwd	CDS		1112176	1113405	1230	+	FIG00638284	409	Uncharacterized MFS-type transporter	bi (<->)	0.808	0.978	CytoplasmicMembrane	'NO'	#N/A	#N/A	#N/A	#N/A	#N/A	#N/A	#N/A
fig|85011.4.PEG.1075	1	PATRIC.85011.4.85011.4.con.0001.CDS.1113585.1114211.fwd	CDS		1113585	1114211	627	+		208	reductase	bi (<->)	0.861	0.995	Cytoplasmic	'NO'	#N/A	#N/A	#N/A	#N/A	#N/A	AA6	Endoribonuclease L-PSP. Endoribonuclease active on single-stranded mRNA. Inhibits protein synthesis by cleavage of mRNA. Previously thought to inhibit protein synthesis initiation. This protein may also be involved in the regulation of purine biosynthesis.
fig|85011.4.PEG.1076	1	PATRIC.85011.4.85011.4.con.0001.CDS.1114278.1115792.fwd	CDS		1114278	1115792	1515	+	FIG01356213	504	Efflux pump transporter of major facilitator superfamily (MFS)	bi (<->)	0.886	0.946	CytoplasmicMembrane	'NO'	#N/A	#N/A	#N/A	#N/A	#N/A	#N/A	#N/A
fig|85011.4.PEG.1077	1	PATRIC.85011.4.85011.4.con.0001.CDS.1115804.1115935.fwd	CDS		1115804	1115935	132	+		43	hypothetical protein	0	0	0	Unknown	'NO'	#N/A	#N/A	#N/A	#N/A	#N/A	#N/A	#N/A
fig|85011.4.PEG.1078	1	PATRIC.85011.4.85011.4.con.0001.CDS.1115998.1116711.rev	CDS		1115998	1116711	714	-		237	FIG01121700: hypothetical protein	bi (<->)	0.855	0.992	CytoplasmicMembrane	'NO'	#N/A	#N/A	#N/A	#N/A	#N/A	#N/A	#N/A
fig|85011.4.PEG.1079	1	PATRIC.85011.4.85011.4.con.0001.CDS.1116852.1118693.rev	CDS		1116852	1118693	1842	-	FIG00018699	613	hypothetical protein	bi (<->)	0.849	0.972	Cytoplasmic	'NO'	#N/A	#N/A	#N/A	GH4	Condensation|AMP-binding|AMP-binding_C|Condensation|HxxPF_rpt|AMP-binding|Glyco_hydro_4|Glyco_hydro_4C	#N/A	Family 4 glycosyl hydrolase. /Family 4 glycosyl hydrolase C-terminal domain.
fig|85011.4.PEG.1080	1	PATRIC.85011.4.85011.4.con.0001.CDS.1118927.1120243.fwd	CDS		1118927	1120243	1317	+	FIG00476656	438	Acyl-CoA dehydrogenase, long-chain specific (EC 1.3.8.8)	bi (<->)	0.855	0.998	Cytoplasmic	'NO'	#N/A	#N/A	#N/A	#N/A	#N/A	#N/A	#N/A
fig|85011.4.PEG.1081	1	PATRIC.85011.4.85011.4.con.0001.CDS.1120240.1121385.fwd	CDS		1120240	1121385	1146	+		381	Butyryl-CoA dehydrogenase (EC 1.3.99.2)	bi (<->)	0.879	0.997	Cytoplasmic	'NO'	#N/A	#N/A	#N/A	#N/A	#N/A	#N/A	#N/A
fig|85011.4.PEG.1082	1	PATRIC.85011.4.85011.4.con.0001.CDS.1121465.1121611.rev	CDS		1121465	1121611	147	-		48	hypothetical protein	bi (<->)	0.66	0.852	CytoplasmicMembrane	'NO'	#N/A	#N/A	#N/A	#N/A	#N/A	#N/A	#N/A
fig|85011.4.PEG.1083	1	PATRIC.85011.4.85011.4.con.0001.CDS.1121719.1122243.rev	CDS		1121719	1122243	525	-		174	hypothetical protein	bi (<->)	0.845	0.994	CytoplasmicMembrane	'NO'	#N/A	#N/A	#N/A	#N/A	#N/A	#N/A	#N/A
fig|85011.4.PEG.1084	1	PATRIC.85011.4.85011.4.con.0001.CDS.1122303.1123046.rev	CDS		1122303	1123046	744	-	FIG00006551	247	Branched-chain amino acid transport ATP-binding protein LivF (TC 3.A.1.4.1)	bi (<->)	0.96	0.996	CytoplasmicMembrane	'NO'	PHI:1141	#N/A	#N/A	#N/A	#N/A	#N/A	#N/A
fig|85011.4.PEG.1085	1	PATRIC.85011.4.85011.4.con.0001.CDS.1123043.1123804.rev	CDS		1123043	1123804	762	-	FIG00020185	253	Branched-chain amino acid transport ATP-binding protein LivG (TC 3.A.1.4.1)	bi (<->)	0.953	0.996	CytoplasmicMembrane	'NO'	PHI:1141	#N/A	#N/A	#N/A	#N/A	#N/A	#N/A
fig|85011.4.PEG.1086	1	PATRIC.85011.4.85011.4.con.0001.CDS.1123794.1126022.rev	CDS		1123794	1126022	2229	-	FIG00638284	742	hypothetical protein	bi (<->)	0.939	0.999	CytoplasmicMembrane	'NO'	#N/A	#N/A	#N/A	#N/A	#N/A	#N/A	#N/A
fig|85011.4.PEG.1087	1	PATRIC.85011.4.85011.4.con.0001.CDS.1126346.1127977.rev	CDS		1126346	1127977	1632	-		543	hypothetical protein	bi (<->)	0.894	0.915	Unknown	'NO'	#N/A	#N/A	#N/A	#N/A	#N/A	#N/A	#N/A
fig|85011.4.PEG.1088	1	PATRIC.85011.4.85011.4.con.0001.CDS.1128208.1129074.fwd	CDS		1128208	1129074	867	+	FIG01125226	288	hypothetical protein	bi (<->)	0.775	0.992	Cytoplasmic	'NO'	#N/A	#N/A	#N/A	#N/A	#N/A	#N/A	#N/A
fig|85011.4.PEG.1089	1	PATRIC.85011.4.85011.4.con.0001.CDS.1129287.1129772.fwd	CDS		1129287	1129772	486	+		161	hypothetical protein	bi (<->)	0.87	0.982	Cytoplasmic	'NO'	#N/A	#N/A	#N/A	#N/A	#N/A	#N/A	#N/A
fig|85011.4.PEG.1090	1	PATRIC.85011.4.85011.4.con.0001.CDS.1129769.1131256.fwd	CDS		1129769	1131256	1488	+	FIG00638284	495	Uncharacterized MFS-type transporter	bi (<->)	0.915	0.998	CytoplasmicMembrane	'NO'	#N/A	#N/A	#N/A	#N/A	#N/A	#N/A	#N/A
fig|85011.4.PEG.1091	1	PATRIC.85011.4.85011.4.con.0001.CDS.1131401.1132615.fwd	CDS		1131401	1132615	1215	+	FIG00634483	404	Two-component system sensor histidine kinase	bi (<->)	0.793	0.998	CytoplasmicMembrane	'NO'	#N/A	#N/A	#N/A	#N/A	#N/A	#N/A	#N/A
fig|85011.4.PEG.1092	1	PATRIC.85011.4.85011.4.con.0001.CDS.1132612.1133283.fwd	CDS		1132612	1133283	672	+	FIG01124340	223	Two-component transcriptional response regulator, LuxR family	bi (<->)	0.9	0.986	Cytoplasmic	'NO'	PHI:3451	#N/A	#N/A	GT2	Glyco_tranf_2_3|HisKA|HATPase_c|Response_reg	#N/A	Histidine phosphatase superfamily (branch 1). The histidine phosphatase superfamily is so named because catalysis centres on a conserved His residue that is transiently phosphorylated during the catalytic cycle. Other conserved residues contribute to a 'phosphate pocket' and interact with the phospho group of substrate before, during and after its transfer to the His residue. Structure and sequen…
fig|85011.4.PEG.1093	1	PATRIC.85011.4.85011.4.con.0001.CDS.1133342.1135102.fwd	CDS		1133342	1135102	1761	+	FIG00638284	586	hypothetical protein	0	0	0	Cytoplasmic	'NO'	#N/A	#N/A	#N/A	GH29	Alpha_L_fucos	#N/A	Alpha-L-fucosidase.
fig|85011.4.PEG.1094	1	PATRIC.85011.4.85011.4.con.0001.CDS.1135223.1136125.fwd	CDS		1135223	1136125	903	+	FIG00744535	300	ABC transporter, ATP-binding protein	bi (<->)	0.85	0.943	CytoplasmicMembrane	'NO'	#N/A	#N/A	#N/A	#N/A	#N/A	#N/A	#N/A
fig|85011.4.PEG.1095	1	PATRIC.85011.4.85011.4.con.0001.CDS.1136122.1136907.fwd	CDS		1136122	1136907	786	+	FIG00638284	261	hypothetical protein	bi (<->)	0.772	0.988	CytoplasmicMembrane	'NO'	#N/A	#N/A	#N/A	#N/A	#N/A	#N/A	#N/A
fig|85011.4.PEG.1096	1	PATRIC.85011.4.85011.4.con.0001.CDS.1136995.1137756.rev	CDS		1136995	1137756	762	-	FIG00761799	253	Integral membrane protein	bi (<->)	0.912	0.934	CytoplasmicMembrane	'NO'	#N/A	#N/A	#N/A	#N/A	#N/A	#N/A	#N/A
fig|85011.4.PEG.1097	1	PATRIC.85011.4.85011.4.con.0001.CDS.1137914.1138888.fwd	CDS		1137914	1138888	975	+	FIG00638284	324	hypothetical protein	bi (<->)	0.624	0.995	CytoplasmicMembrane	'NO'	#N/A	#N/A	#N/A	#N/A	#N/A	#N/A	#N/A
fig|85011.4.PEG.1098	1	PATRIC.85011.4.85011.4.con.0001.CDS.1138885.1139373.fwd	CDS		1138885	1139373	489	+		162	hypothetical protein	0	0	0	Unknown	'NO'	#N/A	#N/A	#N/A	#N/A	#N/A	#N/A	#N/A
fig|85011.4.PEG.1099	1	PATRIC.85011.4.85011.4.con.0001.CDS.1139521.1140492.fwd	CDS		1139521	1140492	972	+	FIG00696717	323	ABC-type Fe3+-siderophore transport system, permease component	bi (<->)	0.938	0.947	CytoplasmicMembrane	'YES' Cleavage site between pos. 23 and 24: RGI-AP	#N/A	#N/A	#N/A	#N/A	#N/A	#N/A	#N/A
fig|85011.4.PEG.1100	1	PATRIC.85011.4.85011.4.con.0001.CDS.1140489.1141598.fwd	CDS		1140489	1141598	1110	+	FIG00007866	369	ABC-type Fe3+-siderophore transport system, permease 2 component	bi (<->)	0.898	0.994	CytoplasmicMembrane	'NO'	#N/A	#N/A	#N/A	#N/A	#N/A	#N/A	#N/A
fig|85011.4.PEG.1101	1	PATRIC.85011.4.85011.4.con.0001.CDS.1141595.1142392.fwd	CDS		1141595	1142392	798	+	FIG00069895	265	ABC-type Fe3+-siderophore transport system, ATPase component	bi (<->)	0.958	0.996	CytoplasmicMembrane	'NO'	PHI:1141	#N/A	#N/A	#N/A	#N/A	#N/A	#N/A
fig|85011.4.PEG.1102	1	PATRIC.85011.4.85011.4.con.0001.CDS.1142470.1143426.fwd	CDS		1142470	1143426	957	+	FIG01330845	318	hypothetical protein	uni (->)	0.447	0.974	CytoplasmicMembrane	'YES' Cleavage site between pos. 28 and 29: SEG-AD	#N/A	#N/A	#N/A	#N/A	#N/A	#N/A	#N/A
fig|85011.4.PEG.1103	1	PATRIC.85011.4.85011.4.con.0001.CDS.1143703.1145796.fwd	CDS		1143703	1145796	2094	+	FIG00638284	697	Transcriptional regulator, AfsR family	bi (<->)	0.727	0.974	Cytoplasmic	'NO'	#N/A	#N/A	#N/A	GT4	NB-ARC	#N/A	Alpha/beta hydrolase family. This family contains alpha/beta hydrolase enzymes of diverse specificity./alpha/beta hydrolase fold. This catalytic domain is found in a very wide range of enzymes.
fig|85011.4.PEG.1104	1	PATRIC.85011.4.85011.4.con.0001.CDS.1145806.1146192.rev	CDS		1145806	1146192	387	-		128	hypothetical protein	bi (<->)	0.6	0.934	Unknown	'NO'	#N/A	#N/A	#N/A	#N/A	#N/A	#N/A	#N/A
fig|85011.4.PEG.1105	1	PATRIC.85011.4.85011.4.con.0001.CDS.1146189.1147412.rev	CDS		1146189	1147412	1224	-	FIG00638284	407	hypothetical protein	bi (<->)	0.85	0.995	Unknown	'NO'	#N/A	#N/A	#N/A	#N/A	#N/A	#N/A	#N/A
fig|85011.4.PEG.1106	1	PATRIC.85011.4.85011.4.con.0001.CDS.1147664.1150909.fwd	CDS		1147664	1150909	3246	+	FIG00638284	1081	Transcriptional regulator, AfsR family	bi (<->)	0.772	0.99	Cytoplasmic	'NO'	#N/A	#N/A	#N/A	GT4	NB-ARC	#N/A	Alpha/beta hydrolase family. This family contains alpha/beta hydrolase enzymes of diverse specificity./alpha/beta hydrolase fold. This catalytic domain is found in a very wide range of enzymes.
fig|85011.4.PEG.1107	1	PATRIC.85011.4.85011.4.con.0001.CDS.1150935.1151093.rev	CDS		1150935	1151093	159	-		52	hypothetical protein	0	0	0	Unknown	'NO'	#N/A	#N/A	#N/A	#N/A	#N/A	#N/A	#N/A
fig|85011.4.PEG.1108	1	PATRIC.85011.4.85011.4.con.0001.CDS.1151164.1152030.rev	CDS		1151164	1152030	867	-	FIG00638284	288	hypothetical protein	bi (<->)	0.851	0.922	Cytoplasmic	'NO'	#N/A	#N/A	#N/A	#N/A	#N/A	#N/A	#N/A
fig|85011.4.PEG.1109	1	PATRIC.85011.4.85011.4.con.0001.CDS.1152047.1153003.rev	CDS		1152047	1153003	957	-	FIG01875566	318	alpha-L-glutamate ligases, RimK family	bi (<->)	0.783	0.997	Cytoplasmic	'NO'	#N/A	#N/A	#N/A	#N/A	#N/A	#N/A	#N/A
fig|85011.4.PEG.1110	1	PATRIC.85011.4.85011.4.con.0001.CDS.1153813.1154001.fwd	CDS		1153813	1154001	189	+		62	hypothetical protein	0	0	0	Unknown	'NO'	#N/A	#N/A	#N/A	#N/A	#N/A	#N/A	#N/A
fig|85011.4.PEG.1111	1	PATRIC.85011.4.85011.4.con.0001.CDS.1154189.1155037.fwd	CDS	SM5	1154189	1155037	849	+		282	hypothetical protein	uni (->)	0.319	0.717	CytoplasmicMembrane	'NO'	#N/A	#N/A	#N/A	#N/A	#N/A	#N/A	#N/A
fig|85011.4.PEG.1112	1	PATRIC.85011.4.85011.4.con.0001.CDS.1155105.1155719.rev	CDS	SM5	1155105	1155719	615	-		204	hypothetical protein	bi (<->)	0.608	0.804	Unknown	'NO'	#N/A	#N/A	#N/A	#N/A	#N/A	#N/A	#N/A
fig|85011.4.PEG.1113	1	PATRIC.85011.4.85011.4.con.0001.CDS.1155976.1157487.fwd	CDS	SM5	1155976	1157487	1512	+	FIG00010600	503	Xaa-Pro aminopeptidase (EC 3.4.11.9)	bi (<->)	0.581	0.967	Cytoplasmic	'NO'	#N/A	#N/A	#N/A	GH84	NAGidase|AMP_N|Peptidase_M24	#N/A	Aminopeptidase P, N-terminal domain. This domain is structurally very similar to the creatinase N-terminal domain (pfam01321). However, little or no sequence similarity exists between the two families./Metallopeptidase family M24. This family contains metallopeptidases. It also contains non-peptidase homologues such as the N terminal domain of Spt16 which is a histone H3-H4 binding module.
fig|85011.4.PEG.1114	1	PATRIC.85011.4.85011.4.con.0001.CDS.1157484.1160534.fwd	CDS	SM5	1157484	1160534	3051	+	FIG00638284	1016	hypothetical protein	uni (->)	0.407	0.406	Cytoplasmic	'NO'	#N/A	#N/A	#N/A	#N/A	#N/A	#N/A	#N/A
fig|85011.4.PEG.1115	1	PATRIC.85011.4.85011.4.con.0001.CDS.1160524.1161777.rev	CDS	SM5	1160524	1161777	1254	-	FIG00638284	417	hypothetical protein	0	0	0	Cytoplasmic	'NO'	#N/A	#N/A	#N/A	#N/A	#N/A	#N/A	#N/A
fig|85011.4.PEG.1116	1	PATRIC.85011.4.85011.4.con.0001.CDS.1161764.1163302.rev	CDS	SM5	1161764	1163302	1539	-	FIG00000359	512	Aspartyl-tRNA(Asn) amidotransferase subunit A (EC 6.3.5.6) @ Glutamyl-tRNA(Gln) amidotransferase subunit A (EC 6.3.5.7)	uni (->)	0.335	0.96	Cytoplasmic	'NO'	#N/A	#N/A	#N/A	#N/A	#N/A	#N/A	#N/A
fig|85011.4.PEG.1117	1	PATRIC.85011.4.85011.4.con.0001.CDS.1163295.1163489.rev	CDS	SM5	1163295	1163489	195	-		64	hypothetical protein	0	0	0	Unknown	'NO'	#N/A	#N/A	#N/A	#N/A	#N/A	#N/A	#N/A
fig|85011.4.PEG.1118	1	PATRIC.85011.4.85011.4.con.0001.CDS.1163486.1164961.rev	CDS	SM5	1163486	1164961	1476	-	FIG00010600	491	Xaa-Pro aminopeptidase (EC 3.4.11.9)	uni (->)	0.482	0.965	Cytoplasmic	'NO'	#N/A	#N/A	#N/A	GH84	NAGidase|AMP_N|Peptidase_M24	#N/A	Aminopeptidase P, N-terminal domain. This domain is structurally very similar to the creatinase N-terminal domain (pfam01321). However, little or no sequence similarity exists between the two families./Metallopeptidase family M24. This family contains metallopeptidases. It also contains non-peptidase homologues such as the N terminal domain of Spt16 which is a histone H3-H4 binding module.
fig|85011.4.PEG.1119	1	PATRIC.85011.4.85011.4.con.0001.CDS.1165007.1165894.rev	CDS	SM5	1165007	1165894	888	-	FIG00000614	295	Ornithine cyclodeaminase (EC 4.3.1.12)	uni (->)	0.368	0.658	Cytoplasmic	'NO'	#N/A	#N/A	#N/A	#N/A	#N/A	#N/A	#N/A
fig|85011.4.PEG.1120	1	PATRIC.85011.4.85011.4.con.0001.CDS.1165891.1167117.rev	CDS	SM5	1165891	1167117	1227	-		408	2-amino-3-ketobutyrate coenzyme A ligase (EC 2.3.1.29)	uni (->)	0.258	0.885	Cytoplasmic	'NO'	#N/A	#N/A	#N/A	#N/A	#N/A	#N/A	#N/A
fig|85011.4.PEG.1121	1	PATRIC.85011.4.85011.4.con.0001.CDS.1167114.1168034.rev	CDS	SM5	1167114	1168034	921	-		306	hypothetical protein	uni (->)	0.39	0.777	Cytoplasmic	'NO'	#N/A	#N/A	#N/A	CE10	Abhydrolase_3	CE10	alpha/beta hydrolase fold. This catalytic domain is found in a very wide range of enzymes.
fig|85011.4.PEG.1122	1	PATRIC.85011.4.85011.4.con.0001.CDS.1168031.1168933.rev	CDS	SM5	1168031	1168933	903	-	FIG00638284	300	hypothetical protein	0	0	0	Cytoplasmic	'NO'	#N/A	#N/A	#N/A	#N/A	#N/A	#N/A	#N/A
fig|85011.4.PEG.1123	1	PATRIC.85011.4.85011.4.con.0001.CDS.1168979.1169827.rev	CDS	SM5	1168979	1169827	849	-	FIG00000963	282	Hydroxymethylglutaryl-CoA lyase (EC 4.1.3.4)	uni (->)	0.305	0.738	Cytoplasmic	'NO'	#N/A	#N/A	#N/A	#N/A	#N/A	#N/A	#N/A
fig|85011.4.PEG.1124	1	PATRIC.85011.4.85011.4.con.0001.CDS.1169824.1170777.rev	CDS	SM5	1169824	1170777	954	-		317	2-Oxobutyrate oxidase, putative	uni (->)	0.289	0.357	Cytoplasmic	'NO'	#N/A	#N/A	#N/A	#N/A	#N/A	#N/A	#N/A
fig|85011.4.PEG.1125	1	PATRIC.85011.4.85011.4.con.0001.CDS.1170774.1171277.rev	CDS	SM5	1170774	1171277	504	-	FIG01303815	167	Acyl dehydratase	uni (->)	0.452	0.863	Cytoplasmic	'NO'	#N/A	#N/A	#N/A	#N/A	#N/A	#N/A	#N/A
fig|85011.4.PEG.1126	1	PATRIC.85011.4.85011.4.con.0001.CDS.1171274.1172956.rev	CDS	SM5	1171274	1172956	1683	-	FIG00000157	560	2-isopropylmalate synthase (EC 2.3.3.13)	uni (->)	0.518	0.948	Cytoplasmic	'NO'	#N/A	#N/A	#N/A	#N/A	#N/A	#N/A	#N/A
fig|85011.4.PEG.1127	1	PATRIC.85011.4.85011.4.con.0001.CDS.1173105.1174034.rev	CDS	SM5	1173105	1174034	930	-		309	hypothetical protein	0	0	0	Cytoplasmic	'NO'	#N/A	#N/A	#N/A	#N/A	#N/A	#N/A	#N/A
fig|85011.4.PEG.1128	1	PATRIC.85011.4.85011.4.con.0001.CDS.1174168.1174707.fwd	CDS	SM5	1174168	1174707	540	+		179	hypothetical protein	0	0	0	CytoplasmicMembrane	'NO'	#N/A	#N/A	#N/A	#N/A	#N/A	#N/A	#N/A
fig|85011.4.PEG.1129	1	PATRIC.85011.4.85011.4.con.0001.CDS.1174775.1178314.fwd	CDS	SM5	1174775	1178314	3540	+	FIG00018699	1179	hypothetical protein	0	0	0	Cytoplasmic	'NO'	#N/A	#N/A	#N/A	#N/A	#N/A	#N/A	#N/A
fig|85011.4.PEG.1130	1	PATRIC.85011.4.85011.4.con.0001.CDS.1178333.1179313.rev	CDS	SM5	1178333	1179313	981	-	FIG00638284	326	hypothetical protein	uni (->)	0.332	0.96	Cytoplasmic	'NO'	#N/A	#N/A	#N/A	#N/A	#N/A	#N/A	#N/A
fig|85011.4.PEG.1131	1	PATRIC.85011.4.85011.4.con.0001.CDS.1179570.1180790.rev	CDS	SM5	1179570	1180790	1221	-	FIG00638284	406	hypothetical protein	0	0	0	Unknown	'NO'	#N/A	#N/A	#N/A	#N/A	#N/A	#N/A	#N/A
fig|85011.4.PEG.1132	1	PATRIC.85011.4.85011.4.con.0001.CDS.1181662.1183047.rev	CDS	SM5	1181662	1183047	1386	-	FIG00001777	461	3-carboxy-cis,cis-muconate cycloisomerase (EC 5.5.1.2)	uni (->)	0.282	0.643	Cytoplasmic	'NO'	#N/A	#N/A	#N/A	#N/A	#N/A	#N/A	#N/A
fig|85011.4.PEG.1133	1	PATRIC.85011.4.85011.4.con.0001.CDS.1183044.1185029.rev	CDS	SM5	1183044	1185029	1986	-	FIG01959165	661	Nitrogen regulatory protein P-II	uni (->)	0.365	0.943	Cytoplasmic	'NO'	#N/A	#N/A	#N/A	#N/A	#N/A	#N/A	#N/A
fig|85011.4.PEG.1134	1	PATRIC.85011.4.85011.4.con.0001.CDS.1185026.1186978.rev	CDS	SM5	1185026	1186978	1953	-		650	2-Amino-2-deoxy-isochorismate synthase (EC 2.6.1.86) PhzE	uni (->)	0.527	0.985	Cytoplasmic	'NO'	#N/A	#N/A	#N/A	#N/A	#N/A	#N/A	#N/A
fig|85011.4.PEG.1135	1	PATRIC.85011.4.85011.4.con.0001.CDS.1186975.1187676.rev	CDS	SM5	1186975	1187676	702	-		233	2-amino-2-deoxy-isochorismate hydrolase PhzD (EC 3.-.-.-)	uni (->)	0.544	0.709	Unknown	'NO'	#N/A	#N/A	#N/A	#N/A	#N/A	#N/A	#N/A
fig|85011.4.PEG.1136	1	PATRIC.85011.4.85011.4.con.0001.CDS.1187690.1188460.rev	CDS	SM5	1187690	1188460	771	-		256	3-oxoacyl-[acyl-carrier protein] reductase (EC 1.1.1.100)	uni (->)	0.579	0.94	Cytoplasmic	'NO'	#N/A	#N/A	#N/A	GH92	Glyco_hydro_92|adh_short_C2	#N/A	short chain dehydrogenase. This family contains a wide variety of dehydrogenases./Enoyl-(Acyl carrier protein) reductase.
fig|85011.4.PEG.1137	1	PATRIC.85011.4.85011.4.con.0001.CDS.1188457.1189815.rev	CDS	SM5	1188457	1189815	1359	-	FIG00133297	452	2-keto-3-deoxy-D-arabino-heptulosonate-7-phosphate synthase II (EC 2.5.1.54)	uni (->)	0.395	0.941	CytoplasmicMembrane	'NO'	#N/A	#N/A	#N/A	#N/A	#N/A	#N/A	#N/A
fig|85011.4.PEG.1138	1	PATRIC.85011.4.85011.4.con.0001.CDS.1190042.1190437.rev	CDS	SM5	1190042	1190437	396	-		131	hypothetical protein	0	0	0	Cytoplasmic	'NO'	#N/A	#N/A	#N/A	#N/A	#N/A	#N/A	#N/A
fig|85011.4.PEG.1139	1	PATRIC.85011.4.85011.4.con.0001.CDS.1190638.1191306.fwd	CDS	SM5	1190638	1191306	669	+		222	Trp repressor binding protein	bi (<->)	0.392	0.965	Cytoplasmic	'NO'	#N/A	#N/A	#N/A	AA6	n/a	AA6	Endoribonuclease L-PSP. Endoribonuclease active on single-stranded mRNA. Inhibits protein synthesis by cleavage of mRNA. Previously thought to inhibit protein synthesis initiation. This protein may also be involved in the regulation of purine biosynthesis.
fig|85011.4.PEG.1140	1	PATRIC.85011.4.85011.4.con.0001.CDS.1191366.1192166.fwd	CDS	SM5	1191366	1192166	801	+		266	hypothetical protein	uni (->)	0.381	0.969	Unknown	'NO'	#N/A	#N/A	#N/A	#N/A	#N/A	#N/A	#N/A
fig|85011.4.PEG.1141	1	PATRIC.85011.4.85011.4.con.0001.CDS.1192338.1192709.fwd	CDS	SM5	1192338	1192709	372	+		123	hypothetical protein	0	0	0	CytoplasmicMembrane	'NO'	#N/A	#N/A	#N/A	#N/A	#N/A	#N/A	#N/A
fig|85011.4.PEG.1142	1	PATRIC.85011.4.85011.4.con.0001.CDS.1192787.1193572.rev	CDS	SM5	1192787	1193572	786	-		261	Acetyltransferase	uni (->)	0.418	0.894	Cytoplasmic	'NO'	#N/A	#N/A	#N/A	#N/A	#N/A	#N/A	#N/A
fig|85011.4.PEG.1143	1	PATRIC.85011.4.85011.4.con.0001.CDS.1193584.1194600.rev	CDS	SM5	1193584	1194600	1017	-	FIG00638284	338	hypothetical protein	uni (->)	0.281	0.819	Cytoplasmic	'NO'	#N/A	#N/A	#N/A	#N/A	#N/A	#N/A	#N/A
fig|85011.4.PEG.1144	1	PATRIC.85011.4.85011.4.con.0001.CDS.1194865.1195887.fwd	CDS	SM5	1194865	1195887	1023	+	FIG00015100	340	3-oxoacyl-[acyl-carrier-protein] synthase, KASIII (EC 2.3.1.180)	uni (->)	0.322	0.923	Cytoplasmic	'NO'	#N/A	#N/A	#N/A	#N/A	#N/A	#N/A	#N/A
fig|85011.4.PEG.1145	1	PATRIC.85011.4.85011.4.con.0001.CDS.1195965.1196504.fwd	CDS	SM5	1195965	1196504	540	+		179	hypothetical protein	0	0	0	Cytoplasmic	'NO'	#N/A	#N/A	#N/A	#N/A	#N/A	#N/A	#N/A
fig|85011.4.PEG.1146	1	PATRIC.85011.4.85011.4.con.0001.CDS.1196558.1198144.fwd	CDS	SM5	1196558	1198144	1587	+	FIG00638284	528	CoA ligase	uni (->)	0.283	0.685	Cytoplasmic	'NO'	#N/A	#N/A	#N/A	#N/A	#N/A	#N/A	#N/A
fig|85011.4.PEG.1147	1	PATRIC.85011.4.85011.4.con.0001.CDS.1198141.1199613.fwd	CDS	SM5	1198141	1199613	1473	+	FIG00003610	490	Putative n-hydroxybenzoate hydroxylase	uni (->)	0.362	0.908	Cytoplasmic	'NO'	PHI:413	#N/A	#N/A	#N/A	#N/A	#N/A	#N/A
fig|85011.4.PEG.1148	1	PATRIC.85011.4.85011.4.con.0001.CDS.1199694.1200803.rev	CDS		1199694	1200803	1110	-		369	hypothetical protein	uni (->)	0.294	0.629	Cytoplasmic	'NO'	#N/A	#N/A	#N/A	#N/A	#N/A	#N/A	#N/A
fig|85011.4.PEG.1149	1	PATRIC.85011.4.85011.4.con.0001.CDS.1200889.1201776.rev	CDS		1200889	1201776	888	-	FIG00638284	295	hypothetical protein	0	0	0	CytoplasmicMembrane	'NO'	#N/A	#N/A	#N/A	#N/A	#N/A	#N/A	#N/A
fig|85011.4.PEG.1150	1	PATRIC.85011.4.85011.4.con.0001.CDS.1201804.1202532.rev	CDS		1201804	1202532	729	-		242	hypothetical protein	bi (<->)	0.397	0.897	Cytoplasmic	'NO'	#N/A	#N/A	#N/A	#N/A	#N/A	#N/A	#N/A
fig|85011.4.PEG.1151	1	PATRIC.85011.4.85011.4.con.0001.CDS.1202603.1203364.rev	CDS		1202603	1203364	762	-		253	hypothetical protein	0	0	0	Cytoplasmic	'NO'	#N/A	#N/A	#N/A	GT4	Glycos_transf_1|Methyltransf_11	#N/A	Alpha/beta hydrolase family. This family contains alpha/beta hydrolase enzymes of diverse specificity./alpha/beta hydrolase fold. This catalytic domain is found in a very wide range of enzymes.
fig|85011.4.PEG.1152	1	PATRIC.85011.4.85011.4.con.0001.CDS.1203459.1204454.rev	CDS		1203459	1204454	996	-	FIG00638284	331	2-Oxobutyrate oxidase, putative	uni (->)	0.321	0.364	Cytoplasmic	'NO'	#N/A	#N/A	#N/A	#N/A	#N/A	#N/A	#N/A
fig|85011.4.PEG.1153	1	PATRIC.85011.4.85011.4.con.0001.CDS.1204835.1205842.rev	CDS		1204835	1205842	1008	-		335	oxidoreductase, 2OG-Fe(II) oxygenase family protein	uni (->)	0.31	0.357	Unknown	'NO'	#N/A	#N/A	#N/A	#N/A	#N/A	#N/A	#N/A
fig|85011.4.PEG.1154	1	PATRIC.85011.4.85011.4.con.0001.CDS.1205882.1207381.rev	CDS		1205882	1207381	1500	-	FIG01321746	499	Efflux pump transporter of major facilitator superfamily (MFS)	bi (<->)	0.567	0.996	CytoplasmicMembrane	'NO'	#N/A	#N/A	#N/A	#N/A	#N/A	#N/A	#N/A
fig|85011.4.PEG.1155	1	PATRIC.85011.4.85011.4.con.0001.CDS.1207889.1208617.fwd	CDS		1207889	1208617	729	+	FIG00554417	242	Transcriptional regulator, AcrR family	bi (<->)	0.559	0.969	Cytoplasmic	'NO'	#N/A	#N/A	#N/A	#N/A	#N/A	#N/A	#N/A
fig|85011.4.PEG.1156	1	PATRIC.85011.4.85011.4.con.0001.CDS.1209100.1209267.fwd	CDS		1209100	1209267	168	+		55	hypothetical protein	0	0	0	Unknown	'NO'	#N/A	#N/A	#N/A	#N/A	#N/A	#N/A	#N/A
fig|85011.4.PEG.1157	1	PATRIC.85011.4.85011.4.con.0001.CDS.1209264.1209926.fwd	CDS		1209264	1209926	663	+		220	hypothetical protein	bi (<->)	0.862	0.991	Unknown	'NO'	#N/A	#N/A	#N/A	#N/A	#N/A	#N/A	#N/A
fig|85011.4.PEG.1158	1	PATRIC.85011.4.85011.4.con.0001.CDS.1209923.1210273.fwd	CDS		1209923	1210273	351	+		116	hypothetical protein	0	0	0	CytoplasmicMembrane	'NO'	#N/A	#N/A	#N/A	#N/A	#N/A	#N/A	#N/A
fig|85011.4.PEG.1159	1	PATRIC.85011.4.85011.4.con.0001.CDS.1210324.1211526.fwd	CDS		1210324	1211526	1203	+	FIG00945653	400	Putative oxidoreductase	bi (<->)	0.783	0.902	Cytoplasmic	'NO'	#N/A	#N/A	#N/A	#N/A	#N/A	#N/A	#N/A
fig|85011.4.PEG.1160	1	PATRIC.85011.4.85011.4.con.0001.CDS.1211695.1212807.fwd	CDS		1211695	1212807	1113	+		370	hypothetical protein	bi (<->)	0.842	0.987	Unknown	'NO'	#N/A	#N/A	#N/A	#N/A	#N/A	#N/A	#N/A
fig|85011.4.PEG.1161	1	PATRIC.85011.4.85011.4.con.0001.CDS.1212862.1213767.rev	CDS		1212862	1213767	906	-		301	hypothetical protein	bi (<->)	0.801	0.997	CytoplasmicMembrane	'NO'	#N/A	#N/A	#N/A	#N/A	#N/A	#N/A	#N/A
fig|85011.4.PEG.1162	1	PATRIC.85011.4.85011.4.con.0001.CDS.1213764.1215104.rev	CDS		1213764	1215104	1341	-	FIG00638284	446	hypothetical protein	bi (<->)	0.79	0.971	Cytoplasmic	'NO'	#N/A	#N/A	#N/A	#N/A	#N/A	#N/A	#N/A
fig|85011.4.PEG.1163	1	PATRIC.85011.4.85011.4.con.0001.CDS.1215101.1217986.rev	CDS		1215101	1217986	2886	-	FIG00638284	961	hypothetical protein	bi (<->)	0.453	0.972	CytoplasmicMembrane	'NO'	#N/A	#N/A	#N/A	#N/A	#N/A	#N/A	#N/A
fig|85011.4.PEG.1164	1	PATRIC.85011.4.85011.4.con.0001.CDS.1217983.1218969.rev	CDS		1217983	1218969	987	-	FIG00638284	328	hypothetical protein	bi (<->)	0.61	0.997	CytoplasmicMembrane	'NO'	#N/A	#N/A	#N/A	#N/A	#N/A	#N/A	#N/A
fig|85011.4.PEG.1165	1	PATRIC.85011.4.85011.4.con.0001.CDS.1218966.1219892.rev	CDS		1218966	1219892	927	-		308	hypothetical protein	bi (<->)	0.809	0.813	Cytoplasmic	'NO'	#N/A	#N/A	#N/A	#N/A	#N/A	#N/A	#N/A
fig|85011.4.PEG.1166	1	PATRIC.85011.4.85011.4.con.0001.CDS.1220050.1220616.fwd	CDS		1220050	1220616	567	+		188	hypothetical protein	bi (<->)	0.722	0.989	CytoplasmicMembrane	'NO'	#N/A	#N/A	#N/A	#N/A	#N/A	#N/A	#N/A
fig|85011.4.PEG.1167	1	PATRIC.85011.4.85011.4.con.0001.CDS.1220692.1225446.rev	CDS		1220692	1225446	4755	-	FIG00638284	1584	hypothetical protein	bi (<->)	0.812	0.999	CytoplasmicMembrane	'NO'	#N/A	#N/A	#N/A	CBM50	n/a	CBM50	Tyrosine phosphatase family. This family is closely related to the pfam00102 and pfam00782 families./Tyrosine phosphatase family C-terminal region.
fig|85011.4.PEG.1168	1	PATRIC.85011.4.85011.4.con.0001.CDS.1225443.1225919.rev	CDS		1225443	1225919	477	-		158	hypothetical protein	bi (<->)	0.734	0.994	Cytoplasmic	'NO'	#N/A	#N/A	#N/A	#N/A	#N/A	#N/A	#N/A
fig|85011.4.PEG.1169	1	PATRIC.85011.4.85011.4.con.0001.CDS.1225916.1226284.rev	CDS		1225916	1226284	369	-		122	hypothetical protein	bi (<->)	0.711	0.828	Unknown	'YES' Cleavage site between pos. 24 and 25: VDA-AA	#N/A	#N/A	#N/A	#N/A	#N/A	#N/A	#N/A
fig|85011.4.PEG.1170	1	PATRIC.85011.4.85011.4.con.0001.CDS.1226371.1226811.rev	CDS		1226371	1226811	441	-		146	hypothetical protein	bi (<->)	0.745	0.925	CytoplasmicMembrane	'NO'	#N/A	#N/A	#N/A	#N/A	#N/A	#N/A	#N/A
fig|85011.4.PEG.1171	1	PATRIC.85011.4.85011.4.con.0001.CDS.1226831.1227127.rev	CDS		1226831	1227127	297	-		98	hypothetical protein	bi (<->)	0.816	0.98	CytoplasmicMembrane	'NO'	#N/A	#N/A	#N/A	#N/A	#N/A	#N/A	#N/A
fig|85011.4.PEG.1172	1	PATRIC.85011.4.85011.4.con.0001.CDS.1227172.1228047.rev	CDS		1227172	1228047	876	-	FIG00638284	291	hypothetical protein	bi (<->)	0.928	0.997	CytoplasmicMembrane	'NO'	#N/A	#N/A	#N/A	#N/A	#N/A	#N/A	#N/A
fig|85011.4.PEG.1173	1	PATRIC.85011.4.85011.4.con.0001.CDS.1228044.1229015.rev	CDS		1228044	1229015	972	-		323	hypothetical protein	bi (<->)	0.892	0.997	CytoplasmicMembrane	'NO'	#N/A	#N/A	#N/A	#N/A	#N/A	#N/A	#N/A
fig|85011.4.PEG.1174	1	PATRIC.85011.4.85011.4.con.0001.CDS.1229020.1230927.rev	CDS		1229020	1230927	1908	-	FIG00638284	635	Type II/IV secretion system ATP hydrolase TadA/VirB11/CpaF, TadA subfamily	bi (<->)	0.889	0.998	Cytoplasmic	'NO'	#N/A	#N/A	#N/A	#N/A	#N/A	#N/A	#N/A
fig|85011.4.PEG.1175	1	PATRIC.85011.4.85011.4.con.0001.CDS.1230917.1231897.rev	CDS		1230917	1231897	981	-	FIG00638284	326	hypothetical protein	bi (<->)	0.89	0.997	Unknown	'NO'	#N/A	#N/A	#N/A	#N/A	#N/A	#N/A	#N/A
fig|85011.4.PEG.1176	1	PATRIC.85011.4.85011.4.con.0001.CDS.1231894.1232580.rev	CDS		1231894	1232580	687	-	FIG00638284	228	hypothetical protein	bi (<->)	0.847	0.957	Unknown	'NO'	#N/A	#N/A	#N/A	#N/A	#N/A	#N/A	#N/A
fig|85011.4.PEG.1177	1	PATRIC.85011.4.85011.4.con.0001.CDS.1232715.1232888.rev	CDS		1232715	1232888	174	-		57	hypothetical protein	0	0	0	Unknown	'NO'	#N/A	#N/A	#N/A	#N/A	#N/A	#N/A	#N/A
fig|85011.4.PEG.1178	1	PATRIC.85011.4.85011.4.con.0001.CDS.1233166.1234455.rev	CDS		1233166	1234455	1290	-	FIG00638284	429	Inositol transport system permease protein	bi (<->)	0.895	0.995	Cytoplasmic	'NO'	#N/A	#N/A	#N/A	GT34	p450	#N/A	Cytochrome P450. Cytochrome P450s are haem-thiolate proteins involved in the oxidative degradation of various compounds. They are particularly well known for their role in the degradation of environmental toxins and mutagens. They can be divided into 4 classes, according to the method by which electrons from NAD(P)H are delivered to the catalytic site. Sequence conservation is relatively low with…
fig|85011.4.PEG.1179	1	PATRIC.85011.4.85011.4.con.0001.CDS.1234758.1235132.rev	CDS		1234758	1235132	375	-		124	hypothetical protein	bi (<->)	0.477	0.654	CytoplasmicMembrane	'YES' Cleavage site between pos. 39 and 40: ASA-SG	#N/A	#N/A	#N/A	#N/A	#N/A	#N/A	#N/A
fig|85011.4.PEG.1180	1	PATRIC.85011.4.85011.4.con.0001.CDS.1235307.1235438.fwd	CDS		1235307	1235438	132	+		43	hypothetical protein	0	0	0	Unknown	'NO'	#N/A	#N/A	#N/A	#N/A	#N/A	#N/A	#N/A
fig|85011.4.PEG.1181	1	PATRIC.85011.4.85011.4.con.0001.CDS.1235435.1235944.fwd	CDS		1235435	1235944	510	+	FIG00638284	169	hypothetical protein	bi (<->)	0.929	0.994	Unknown	'NO'	#N/A	#N/A	#N/A	#N/A	#N/A	#N/A	#N/A
fig|85011.4.PEG.1182	1	PATRIC.85011.4.85011.4.con.0001.CDS.1235953.1236432.fwd	CDS		1235953	1236432	480	+		159	hypothetical protein	bi (<->)	0.479	0.956	Unknown	'NO'	#N/A	#N/A	#N/A	#N/A	#N/A	#N/A	#N/A
fig|85011.4.PEG.1183	1	PATRIC.85011.4.85011.4.con.0001.CDS.1236529.1236819.fwd	CDS		1236529	1236819	291	+		96	hypothetical protein	bi (<->)	0.927	0.99	Cytoplasmic	'NO'	#N/A	#N/A	#N/A	#N/A	#N/A	#N/A	#N/A
fig|85011.4.PEG.1184	1	PATRIC.85011.4.85011.4.con.0001.CDS.1236816.1237061.fwd	CDS		1236816	1237061	246	+		81	hypothetical protein	bi (<->)	0.988	0.988	Unknown	'NO'	#N/A	#N/A	#N/A	#N/A	#N/A	#N/A	#N/A
fig|85011.4.PEG.1185	1	PATRIC.85011.4.85011.4.con.0001.CDS.1238305.1238865.fwd	CDS		1238305	1238865	561	+	FIG00638284	186	hypothetical protein	bi (<->)	0.762	0.989	CytoplasmicMembrane	'NO'	#N/A	#N/A	#N/A	#N/A	#N/A	#N/A	#N/A
fig|85011.4.PEG.1186	1	PATRIC.85011.4.85011.4.con.0001.CDS.1239886.1240170.fwd	CDS		1239886	1240170	285	+		94	hypothetical protein	0	0	0	Unknown	'NO'	#N/A	#N/A	#N/A	#N/A	#N/A	#N/A	#N/A
fig|85011.4.PEG.1187	1	PATRIC.85011.4.85011.4.con.0001.CDS.1240226.1241008.fwd	CDS		1240226	1241008	783	+		260	hypothetical protein	bi (<->)	0.392	0.578	Extracellular	'YES' Cleavage site between pos. 30 and 31: ASA-GV	#N/A	#N/A	#N/A	#N/A	#N/A	#N/A	#N/A
fig|85011.4.PEG.1188	1	PATRIC.85011.4.85011.4.con.0001.CDS.1241615.1242007.rev	CDS		1241615	1242007	393	-		130	hypothetical protein	0	0	0	Cytoplasmic	'NO'	#N/A	#N/A	#N/A	#N/A	#N/A	#N/A	#N/A
fig|85011.4.PEG.1189	1	PATRIC.85011.4.85011.4.con.0001.CDS.1242033.1242620.rev	CDS		1242033	1242620	588	-	FIG00554417	195	Transcriptional regulator, AcrR family	bi (<->)	0.782	0.985	CytoplasmicMembrane	'NO'	#N/A	#N/A	#N/A	#N/A	#N/A	#N/A	#N/A
fig|85011.4.PEG.1190	1	PATRIC.85011.4.85011.4.con.0001.CDS.1242730.1243953.fwd	CDS		1242730	1243953	1224	+		407	Salicylate hydroxylase (EC 1.14.13.1)	bi (<->)	0.669	0.963	Cytoplasmic	'NO'	#N/A	#N/A	#N/A	#N/A	#N/A	#N/A	#N/A
fig|85011.4.PEG.1191	1	PATRIC.85011.4.85011.4.con.0001.CDS.1243991.1244488.rev	CDS		1243991	1244488	498	-	FIG00638284	165	hypothetical protein	bi (<->)	0.929	0.972	Unknown	'NO'	#N/A	#N/A	#N/A	#N/A	#N/A	#N/A	#N/A
fig|85011.4.PEG.1192	1	PATRIC.85011.4.85011.4.con.0001.CDS.1244592.1245332.fwd	CDS		1244592	1245332	741	+	FIG00638284	246	FIG01125692: hypothetical protein	bi (<->)	0.732	0.992	Unknown	'NO'	#N/A	#N/A	#N/A	#N/A	#N/A	#N/A	#N/A
fig|85011.4.PEG.1193	1	PATRIC.85011.4.85011.4.con.0001.CDS.1245362.1245526.fwd	CDS		1245362	1245526	165	+		54	hypothetical protein	0	0	0	Unknown	'NO'	#N/A	#N/A	#N/A	#N/A	#N/A	#N/A	#N/A
fig|85011.4.PEG.1194	1	PATRIC.85011.4.85011.4.con.0001.CDS.1245802.1246548.rev	CDS		1245802	1246548	747	-	FIG01792195	248	FIG01134179: hypothetical protein	bi (<->)	0.968	0.992	Cytoplasmic	'NO'	#N/A	#N/A	#N/A	#N/A	#N/A	#N/A	#N/A
fig|85011.4.PEG.1195	1	PATRIC.85011.4.85011.4.con.0001.CDS.1246624.1246770.rev	CDS		1246624	1246770	147	-		48	hypothetical protein	bi (<->)	0.824	0.311	Unknown	'NO'	#N/A	#N/A	#N/A	#N/A	#N/A	#N/A	#N/A
fig|85011.4.PEG.1196	1	PATRIC.85011.4.85011.4.con.0001.CDS.1246857.1247450.rev	CDS		1246857	1247450	594	-	FIG00554417	197	Transcriptional regulator, AcrR family	bi (<->)	0.838	0.995	Unknown	'NO'	#N/A	#N/A	#N/A	#N/A	#N/A	#N/A	#N/A
fig|85011.4.PEG.1197	1	PATRIC.85011.4.85011.4.con.0001.CDS.1247453.1248232.rev	CDS		1247453	1248232	780	-	FIG00554417	259	Transcriptional regulator, AcrR family	bi (<->)	0.814	0.991	CytoplasmicMembrane	'NO'	#N/A	#N/A	#N/A	#N/A	#N/A	#N/A	#N/A
fig|85011.4.PEG.1198	1	PATRIC.85011.4.85011.4.con.0001.CDS.1248460.1250757.fwd	CDS		1248460	1250757	2298	+	FIG00638284	765	hypothetical protein	bi (<->)	0.764	0.999	Cytoplasmic	'NO'	#N/A	#N/A	#N/A	#N/A	#N/A	#N/A	#N/A
fig|85011.4.PEG.1199	1	PATRIC.85011.4.85011.4.con.0001.CDS.1250884.1251720.rev	CDS		1250884	1251720	837	-	FIG00638284	278	hypothetical protein	0	0	0	Unknown	'NO'	#N/A	#N/A	#N/A	#N/A	#N/A	#N/A	#N/A
fig|85011.4.PEG.1200	1	PATRIC.85011.4.85011.4.con.0001.CDS.1252064.1253818.fwd	CDS		1252064	1253818	1755	+	FIG00638284	584	hypothetical protein	bi (<->)	0.876	0.995	CytoplasmicMembrane	'NO'	#N/A	#N/A	#N/A	#N/A	#N/A	#N/A	#N/A
fig|85011.4.PEG.1201	1	PATRIC.85011.4.85011.4.con.0001.CDS.1253904.1254107.rev	CDS		1253904	1254107	204	-		67	Cold shock protein of CSP family	bi (<->)	0.985	0.985	Cytoplasmic	'NO'	PHI:2971	#N/A	#N/A	#N/A	#N/A	#N/A	#N/A
fig|85011.4.PEG.1202	1	PATRIC.85011.4.85011.4.con.0001.CDS.1254242.1254358.rev	CDS		1254242	1254358	117	-		38	hypothetical protein	0	0	0	CytoplasmicMembrane	'NO'	#N/A	#N/A	#N/A	#N/A	#N/A	#N/A	#N/A
fig|85011.4.PEG.1203	1	PATRIC.85011.4.85011.4.con.0001.CDS.1254886.1256259.fwd	CDS		1254886	1256259	1374	+		457	Tellurium resistance protein TerD	bi (<->)	0.873	0.998	Cytoplasmic	'NO'	#N/A	#N/A	#N/A	#N/A	#N/A	#N/A	#N/A
fig|85011.4.PEG.1204	1	PATRIC.85011.4.85011.4.con.0001.CDS.1256252.1257505.rev	CDS		1256252	1257505	1254	-	FIG00638284	417	hypothetical protein	bi (<->)	0.821	0.932	CytoplasmicMembrane	'NO'	#N/A	#N/A	#N/A	#N/A	#N/A	#N/A	#N/A
fig|85011.4.PEG.1205	1	PATRIC.85011.4.85011.4.con.0001.CDS.1257599.1258231.rev	CDS		1257599	1258231	633	-	FIG00638284	210	hypothetical protein	bi (<->)	0.811	0.761	CytoplasmicMembrane	'NO'	#N/A	#N/A	#N/A	#N/A	#N/A	#N/A	#N/A
fig|85011.4.PEG.1206	1	PATRIC.85011.4.85011.4.con.0001.CDS.1258501.1260315.fwd	CDS		1258501	1260315	1815	+	FIG00001088	604	beta-glycosyl hydrolase	bi (<->)	0.882	0.998	Cytoplasmic	'NO'	#N/A	#N/A	#N/A	GH3	Glyco_hydro_3	GH3	Beta-lactamase. This family appears to be distantly related to pfam00905 and PF00768 D-alanyl-D-alanine carboxypeptidase.
fig|85011.4.PEG.1207	1	PATRIC.85011.4.85011.4.con.0001.CDS.1260454.1261032.fwd	CDS		1260454	1261032	579	+	FIG00638284	192	hypothetical protein	bi (<->)	0.848	0.983	CytoplasmicMembrane	'NO'	#N/A	#N/A	#N/A	#N/A	#N/A	#N/A	#N/A
fig|85011.4.PEG.1208	1	PATRIC.85011.4.85011.4.con.0001.CDS.1261087.1261722.rev	CDS		1261087	1261722	636	-		211	hypothetical protein	bi (<->)	0.752	0.995	CytoplasmicMembrane	'NO'	#N/A	#N/A	#N/A	#N/A	#N/A	#N/A	#N/A
fig|85011.4.PEG.1209	1	PATRIC.85011.4.85011.4.con.0001.CDS.1261787.1261942.rev	CDS		1261787	1261942	156	-		51	hypothetical protein	0	0	0	Unknown	'NO'	#N/A	#N/A	#N/A	#N/A	#N/A	#N/A	#N/A
fig|85011.4.PEG.1210	1	PATRIC.85011.4.85011.4.con.0001.CDS.1261949.1264219.fwd	CDS		1261949	1264219	2271	+		756	Uncharacterized protein MJ1554 precursor	bi (<->)	0.712	0.996	Unknown	'NO'	#N/A	#N/A	#N/A	CBM2	CBM_2|Beta_propel	#N/A	Cellulose binding domain. Two tryptophan residues are involved in cellulose binding. Cellulose binding domain found in bacteria.
fig|85011.4.PEG.1211	1	PATRIC.85011.4.85011.4.con.0001.CDS.1264315.1264773.fwd	CDS		1264315	1264773	459	+	FIG01303815	152	Acyl dehydratase	bi (<->)	0.894	0.987	Cytoplasmic	'NO'	#N/A	#N/A	#N/A	#N/A	#N/A	#N/A	#N/A
fig|85011.4.PEG.1212	1	PATRIC.85011.4.85011.4.con.0001.CDS.1264917.1266089.rev	CDS		1264917	1266089	1173	-	FIG01338127	390	NADH:flavin oxidoreductases, Old Yellow Enzyme family	bi (<->)	0.923	0.997	Cytoplasmic	'NO'	#N/A	Oxidored_FMN	Common phosphate binding-site TIM barrel superfamily	#N/A	#N/A	#N/A	#N/A
fig|85011.4.PEG.1213	1	PATRIC.85011.4.85011.4.con.0001.CDS.1266086.1266730.rev	CDS		1266086	1266730	645	-		214	Transcriptional regulator, AcrR family	bi (<->)	0.847	0.991	CytoplasmicMembrane	'NO'	#N/A	#N/A	#N/A	#N/A	#N/A	#N/A	#N/A
fig|85011.4.PEG.1214	1	PATRIC.85011.4.85011.4.con.0001.CDS.1266794.1267687.rev	CDS		1266794	1267687	894	-		297	hypothetical protein	bi (<->)	0.831	0.99	Cytoplasmic	'NO'	#N/A	#N/A	#N/A	#N/A	#N/A	#N/A	#N/A
fig|85011.4.PEG.1215	1	PATRIC.85011.4.85011.4.con.0001.CDS.1267802.1267996.rev	CDS		1267802	1267996	195	-		64	FIG01124787: hypothetical protein	bi (<->)	0.849	0.812	CytoplasmicMembrane	'NO'	#N/A	#N/A	#N/A	#N/A	#N/A	#N/A	#N/A
fig|85011.4.PEG.1216	1	PATRIC.85011.4.85011.4.con.0001.CDS.1268326.1272216.rev	CDS		1268326	1272216	3891	-		1296	ATP/GTP-binding protein	bi (<->)	0.883	0.998	Cytoplasmic	'NO'	#N/A	#N/A	#N/A	#N/A	#N/A	#N/A	#N/A
fig|85011.4.PEG.1217	1	PATRIC.85011.4.85011.4.con.0001.CDS.1272221.1273126.rev	CDS		1272221	1273126	906	-	FIG00638284	301	hypothetical protein	bi (<->)	0.655	0.991	Cytoplasmic	'NO'	#N/A	#N/A	#N/A	#N/A	#N/A	#N/A	#N/A
fig|85011.4.PEG.1218	1	PATRIC.85011.4.85011.4.con.0001.CDS.1273164.1274525.rev	CDS		1273164	1274525	1362	-	FIG00638284	453	hypothetical protein	bi (<->)	0.755	0.987	Cytoplasmic	'NO'	#N/A	#N/A	#N/A	#N/A	#N/A	#N/A	#N/A
fig|85011.4.PEG.1219	1	PATRIC.85011.4.85011.4.con.0001.CDS.1274522.1275679.rev	CDS		1274522	1275679	1158	-	FIG00000422	385	Transcriptional regulator	bi (<->)	0.799	0.997	Cytoplasmic	'NO'	#N/A	#N/A	#N/A	#N/A	#N/A	#N/A	#N/A
fig|85011.4.PEG.1220	1	PATRIC.85011.4.85011.4.con.0001.CDS.1275696.1275962.rev	CDS		1275696	1275962	267	-		88	hypothetical protein	bi (<->)	0.556	0.738	Unknown	'NO'	#N/A	#N/A	#N/A	#N/A	#N/A	#N/A	#N/A
fig|85011.4.PEG.1221	1	PATRIC.85011.4.85011.4.con.0001.CDS.1276261.1277316.fwd	CDS		1276261	1277316	1056	+		351	hypothetical protein	bi (<->)	0.883	0.997	Cytoplasmic	'NO'	#N/A	#N/A	#N/A	#N/A	#N/A	#N/A	#N/A
fig|85011.4.PEG.1222	1	PATRIC.85011.4.85011.4.con.0001.CDS.1277532.1278497.fwd	CDS		1277532	1278497	966	+		321	ATP/GTP-binding protein	bi (<->)	0.931	0.997	Cytoplasmic	'NO'	#N/A	#N/A	#N/A	#N/A	#N/A	#N/A	#N/A
fig|85011.4.PEG.1223	1	PATRIC.85011.4.85011.4.con.0001.CDS.1278556.1279557.fwd	CDS		1278556	1279557	1002	+		333	hypothetical protein	bi (<->)	0.81	0.934	Cytoplasmic	'NO'	#N/A	#N/A	#N/A	#N/A	#N/A	#N/A	#N/A
fig|85011.4.PEG.1224	1	PATRIC.85011.4.85011.4.con.0001.CDS.1279542.1280204.rev	CDS		1279542	1280204	663	-		220	hypothetical protein	bi (<->)	0.915	0.862	Cytoplasmic	'NO'	#N/A	#N/A	#N/A	#N/A	#N/A	#N/A	#N/A
fig|85011.4.PEG.1225	1	PATRIC.85011.4.85011.4.con.0001.CDS.1280410.1281087.rev	CDS		1280410	1281087	678	-	FIG00000538	225	Uracil-DNA glycosylase, family 1 (EC 3.2.2.27)	bi (<->)	0.929	0.996	Cytoplasmic	'NO'	#N/A	#N/A	#N/A	#N/A	#N/A	#N/A	#N/A
fig|85011.4.PEG.1226	1	PATRIC.85011.4.85011.4.con.0001.CDS.1281223.1281777.rev	CDS		1281223	1281777	555	-	FIG00006938	184	Membrane protein 2, distant similarity to thiosulphate:quinone oxidoreductase DoxD	bi (<->)	0.908	0.942	Unknown	'NO'	#N/A	#N/A	#N/A	#N/A	#N/A	#N/A	#N/A
fig|85011.4.PEG.1227	1	PATRIC.85011.4.85011.4.con.0001.CDS.1282545.1283360.rev	CDS		1282545	1283360	816	-		271	ABC-type Fe3+-siderophore transport system, ATPase component	bi (<->)	0.929	0.951	CytoplasmicMembrane	'NO'	PHI:3928	#N/A	#N/A	#N/A	#N/A	#N/A	#N/A
fig|85011.4.PEG.1228	1	PATRIC.85011.4.85011.4.con.0001.CDS.1283442.1284461.rev	CDS		1283442	1284461	1020	-	FIG00638284	339	hypothetical protein	bi (<->)	0.794	0.997	CytoplasmicMembrane	'NO'	#N/A	#N/A	#N/A	#N/A	#N/A	#N/A	#N/A
fig|85011.4.PEG.1229	1	PATRIC.85011.4.85011.4.con.0001.CDS.1284602.1285363.fwd	CDS		1284602	1285363	762	+		253	hypothetical protein	0	0	0	CytoplasmicMembrane	'NO'	#N/A	#N/A	#N/A	#N/A	#N/A	#N/A	#N/A
fig|85011.4.PEG.1230	1	PATRIC.85011.4.85011.4.con.0001.CDS.1285385.1286116.fwd	CDS		1285385	1286116	732	+	FIG00638284	243	hypothetical protein	0	0	0	Cytoplasmic	'NO'	#N/A	#N/A	#N/A	#N/A	#N/A	#N/A	#N/A
fig|85011.4.PEG.1231	1	PATRIC.85011.4.85011.4.con.0001.CDS.1286973.1287449.rev	CDS		1286973	1287449	477	-		158	Transcriptional regulator, MarR family	bi (<->)	0.842	0.981	Cytoplasmic	'NO'	#N/A	#N/A	#N/A	#N/A	#N/A	#N/A	#N/A
fig|85011.4.PEG.1232	1	PATRIC.85011.4.85011.4.con.0001.CDS.1287679.1289211.fwd	CDS		1287679	1289211	1533	+	FIG01120930	510	membrane transport protein	bi (<->)	0.91	0.998	CytoplasmicMembrane	'NO'	#N/A	#N/A	#N/A	#N/A	#N/A	#N/A	#N/A
fig|85011.4.PEG.1233	1	PATRIC.85011.4.85011.4.con.0001.CDS.1289342.1290133.fwd	CDS		1289342	1290133	792	+		263	LmbE-like protein	bi (<->)	0.863	0.996	CytoplasmicMembrane	'NO'	#N/A	#N/A	#N/A	CE14	PIG-L	CE14	Flavin reductase like domain. This is a flavin reductase family consisting of enzymes known to be flavin reductases as well as various oxidoreductase and monooxygenase components. VlmR is a flavin reductase that functions in a two-component enzyme system to provide isobutylamine N-hydroxylase with reduced flavin and may be involved in the synthesis of valanimycin. SnaC is a flavin reductase that …
fig|85011.4.PEG.1234	1	PATRIC.85011.4.85011.4.con.0001.CDS.1290799.1291686.rev	CDS		1290799	1291686	888	-	FIG00132885	295	RNA polymerase sigma factor SigB	bi (<->)	0.98	0.997	Cytoplasmic	'NO'	#N/A	#N/A	#N/A	#N/A	#N/A	#N/A	#N/A
fig|85011.4.PEG.1235	1	PATRIC.85011.4.85011.4.con.0001.CDS.1292000.1295374.rev	CDS		1292000	1295374	3375	-	FIG00001308	1124	Pyruvate carboxylase (EC 6.4.1.1)	bi (<->)	0.969	0.999	Cytoplasmic	'NO'	#N/A	#N/A	#N/A	#N/A	#N/A	#N/A	#N/A
fig|85011.4.PEG.1236	1	PATRIC.85011.4.85011.4.con.0001.CDS.1295841.1296383.fwd	CDS		1295841	1296383	543	+		180	hypothetical protein	bi (<->)	0.829	0.952	Unknown	'NO'	#N/A	#N/A	#N/A	#N/A	#N/A	#N/A	#N/A
fig|85011.4.PEG.1237	1	PATRIC.85011.4.85011.4.con.0001.CDS.1296633.1297337.fwd	CDS		1296633	1297337	705	+	FIG01303902	234	RNA polymerase sigma-70 factor	bi (<->)	0.891	0.994	Cytoplasmic	'NO'	#N/A	#N/A	#N/A	#N/A	#N/A	#N/A	#N/A
fig|85011.4.PEG.1238	1	PATRIC.85011.4.85011.4.con.0001.CDS.1297378.1297959.rev	CDS		1297378	1297959	582	-	FIG01248839	193	Tellurium resistance protein TerD	bi (<->)	0.84	0.995	Cytoplasmic	'NO'	#N/A	#N/A	#N/A	#N/A	#N/A	#N/A	#N/A
fig|85011.4.PEG.1239	1	PATRIC.85011.4.85011.4.con.0001.CDS.1298113.1298961.rev	CDS		1298113	1298961	849	-	FIG00638284	282	hypothetical protein	bi (<->)	0.839	0.996	Unknown	'YES' Cleavage site between pos. 30 and 31: ACG-SE	#N/A	#N/A	#N/A	#N/A	#N/A	#N/A	#N/A
fig|85011.4.PEG.1240	1	PATRIC.85011.4.85011.4.con.0001.CDS.1299369.1300772.fwd	CDS		1299369	1300772	1404	+	FIG00018699	467	CoA ligase @ Long-chain fatty-acid-CoA ligase (EC 6.2.1.3), Mycobacterial subgroup FadD36	bi (<->)	0.846	0.998	Cytoplasmic	'NO'	#N/A	#N/A	#N/A	GT2	Glycos_transf_2|AMP-binding|AMP-binding_C|ketoacyl-synt|Ketoacyl-synt_C|Acyl_transf_1|Aminotran_3	#N/A	Histidine phosphatase superfamily (branch 1). The histidine phosphatase superfamily is so named because catalysis centres on a conserved His residue that is transiently phosphorylated during the catalytic cycle. Other conserved residues contribute to a 'phosphate pocket' and interact with the phospho group of substrate before, during and after its transfer to the His residue. Structure and sequen…
fig|85011.4.PEG.1241	1	PATRIC.85011.4.85011.4.con.0001.CDS.1301337.1301606.rev	CDS	SM6	1301337	1301606	270	-		89	hypothetical protein	bi (<->)	0.826	0.958	Unknown	'NO'	#N/A	#N/A	#N/A	#N/A	#N/A	#N/A	#N/A
fig|85011.4.PEG.1242	1	PATRIC.85011.4.85011.4.con.0001.CDS.1301696.1302475.rev	CDS	SM6	1301696	1302475	780	-		259	hypothetical protein	uni (->)	0.304	0.778	Cytoplasmic	'NO'	#N/A	#N/A	#N/A	#N/A	#N/A	#N/A	#N/A
fig|85011.4.PEG.1243	1	PATRIC.85011.4.85011.4.con.0001.CDS.1302537.1302962.rev	CDS	SM6	1302537	1302962	426	-		141	hypothetical protein	0	0	0	Cytoplasmic	'NO'	#N/A	#N/A	#N/A	#N/A	#N/A	#N/A	#N/A
fig|85011.4.PEG.1244	1	PATRIC.85011.4.85011.4.con.0001.CDS.1303076.1303312.rev	CDS	SM6	1303076	1303312	237	-		78	hypothetical protein	0	0	0	Cytoplasmic	'NO'	#N/A	#N/A	#N/A	#N/A	#N/A	#N/A	#N/A
fig|85011.4.PEG.1245	1	PATRIC.85011.4.85011.4.con.0001.CDS.1303428.1303913.rev	CDS	SM6	1303428	1303913	486	-		161	hypothetical protein	bi (<->)	0.912	0.988	CytoplasmicMembrane	'NO'	#N/A	#N/A	#N/A	#N/A	#N/A	#N/A	#N/A
fig|85011.4.PEG.1246	1	PATRIC.85011.4.85011.4.con.0001.CDS.1304022.1304861.rev	CDS	SM6	1304022	1304861	840	-	FIG00006874	279	Transcriptional regulator, LysR family	bi (<->)	0.756	0.908	Cytoplasmic	'NO'	PHI:5305	#N/A	#N/A	#N/A	#N/A	#N/A	#N/A
fig|85011.4.PEG.1247	1	PATRIC.85011.4.85011.4.con.0001.CDS.1304994.1305884.fwd	CDS	SM6	1304994	1305884	891	+	FIG01125568	296	putative nucleoside-diphosphate-sugar epimerase	bi (<->)	0.714	0.997	CytoplasmicMembrane	'NO'	#N/A	#N/A	#N/A	#N/A	#N/A	#N/A	#N/A
fig|85011.4.PEG.1248	1	PATRIC.85011.4.85011.4.con.0001.CDS.1305997.1306722.fwd	CDS	SM6	1305997	1306722	726	+	FIG00621114	241	3-oxoacyl-[acyl-carrier protein] reductase (EC 1.1.1.100)	bi (<->)	0.905	0.996	Cytoplasmic	'NO'	#N/A	#N/A	#N/A	GH92	Glyco_hydro_92|adh_short_C2	#N/A	short chain dehydrogenase. This family contains a wide variety of dehydrogenases./Enoyl-(Acyl carrier protein) reductase.
fig|85011.4.PEG.1249	1	PATRIC.85011.4.85011.4.con.0001.CDS.1306744.1307973.rev	CDS	SM6	1306744	1307973	1230	-		409	FIG00830454: hypothetical protein	bi (<->)	0.911	0.985	Cytoplasmic	'NO'	#N/A	#N/A	#N/A	#N/A	#N/A	#N/A	#N/A
fig|85011.4.PEG.1250	1	PATRIC.85011.4.85011.4.con.0001.CDS.1307973.1308866.rev	CDS	SM6	1307973	1308866	894	-	FIG00828034	297	FIG00828035: hypothetical protein	bi (<->)	0.919	0.993	Cytoplasmic	'NO'	#N/A	Amidohydro_2	Amidohydrolase superfamily	#N/A	#N/A	#N/A	#N/A
fig|85011.4.PEG.1251	1	PATRIC.85011.4.85011.4.con.0001.CDS.1308949.1310328.rev	CDS	SM6	1308949	1310328	1380	-	FIG01397764	459	Acetylornithine aminotransferase (EC 2.6.1.11)	bi (<->)	0.972	0.998	Cytoplasmic	'NO'	#N/A	#N/A	#N/A	GT2	Glycos_transf_2|AMP-binding|AMP-binding_C|ketoacyl-synt|Ketoacyl-synt_C|Acyl_transf_1|Aminotran_3	#N/A	Histidine phosphatase superfamily (branch 1). The histidine phosphatase superfamily is so named because catalysis centres on a conserved His residue that is transiently phosphorylated during the catalytic cycle. Other conserved residues contribute to a 'phosphate pocket' and interact with the phospho group of substrate before, during and after its transfer to the His residue. Structure and sequen…
fig|85011.4.PEG.1252	1	PATRIC.85011.4.85011.4.con.0001.CDS.1310309.1310947.rev	CDS	SM6	1310309	1310947	639	-		212	hypothetical protein	bi (<->)	0.895	0.995	Cytoplasmic	'NO'	#N/A	#N/A	#N/A	#N/A	#N/A	#N/A	#N/A
fig|85011.4.PEG.1253	1	PATRIC.85011.4.85011.4.con.0001.CDS.1310951.1312864.rev	CDS	SM6	1310951	1312864	1914	-	FIG00002908	637	Squalene---hopene cyclase (EC 5.4.99.17) @ Squalene---hopanol cyclase (EC 4.2.1.129)	bi (<->)	0.92	0.981	CytoplasmicMembrane	'NO'	#N/A	#N/A	#N/A	#N/A	#N/A	#N/A	#N/A
fig|85011.4.PEG.1254	1	PATRIC.85011.4.85011.4.con.0001.CDS.1312869.1313897.rev	CDS	SM6	1312869	1313897	1029	-	FIG00638284	342	(2E,6E)-farnesyl diphosphate synthase (EC 2.5.1.10)	bi (<->)	0.982	0.997	Cytoplasmic	'NO'	#N/A	#N/A	#N/A	#N/A	#N/A	#N/A	#N/A
fig|85011.4.PEG.1255	1	PATRIC.85011.4.85011.4.con.0001.CDS.1313894.1315267.rev	CDS	SM6	1313894	1315267	1374	-	FIG00002582	457	Phytoene desaturase, pro-zeta-carotene producing (EC 1.-.-.-)	bi (<->)	0.91	0.998	Cytoplasmic	'NO'	PHI:2227	#N/A	#N/A	#N/A	#N/A	#N/A	#N/A
fig|85011.4.PEG.1256	1	PATRIC.85011.4.85011.4.con.0001.CDS.1315358.1316239.rev	CDS	SM6	1315358	1316239	882	-	FIG00000928	293	Phytoene synthase (EC 2.5.1.32)	bi (<->)	0.952	0.997	Cytoplasmic	'NO'	#N/A	#N/A	#N/A	#N/A	#N/A	#N/A	#N/A
fig|85011.4.PEG.1257	1	PATRIC.85011.4.85011.4.con.0001.CDS.1316250.1317149.rev	CDS	SM6	1316250	1317149	900	-	FIG00000928	299	Squalene synthase (EC 2.5.1.21)	bi (<->)	0.916	0.997	Cytoplasmic	'NO'	#N/A	#N/A	#N/A	#N/A	#N/A	#N/A	#N/A
fig|85011.4.PEG.1258	1	PATRIC.85011.4.85011.4.con.0001.CDS.1317714.1318691.rev	CDS	SM6	1317714	1318691	978	-		325	Oligopeptide transport ATP-binding protein OppF (TC 3.A.1.5.1)	bi (<->)	0.825	0.994	CytoplasmicMembrane	'NO'	PHI:3928	#N/A	#N/A	#N/A	#N/A	#N/A	#N/A
fig|85011.4.PEG.1259	1	PATRIC.85011.4.85011.4.con.0001.CDS.1318688.1319653.rev	CDS	SM6	1318688	1319653	966	-	FIG00002049	321	Oligopeptide transport system permease protein OppB (TC 3.A.1.5.1)	bi (<->)	0.856	0.978	CytoplasmicMembrane	'NO'	#N/A	#N/A	#N/A	#N/A	#N/A	#N/A	#N/A
fig|85011.4.PEG.1260	1	PATRIC.85011.4.85011.4.con.0001.CDS.1319653.1321236.rev	CDS	SM6	1319653	1321236	1584	-	FIG00451095	527	Oligopeptide ABC transporter, periplasmic oligopeptide-binding protein OppA (TC 3.A.1.5.1)	bi (<->)	0.924	0.998	Cellwall	'NO'	#N/A	#N/A	#N/A	#N/A	#N/A	#N/A	#N/A
fig|85011.4.PEG.1261	1	PATRIC.85011.4.85011.4.con.0001.CDS.1321233.1322159.rev	CDS	SM6	1321233	1322159	927	-	FIG00638284	308	Dipeptide transport system permease protein DppC (TC 3.A.1.5.2)	bi (<->)	0.812	0.997	CytoplasmicMembrane	'NO'	#N/A	#N/A	#N/A	#N/A	#N/A	#N/A	#N/A
fig|85011.4.PEG.1262	1	PATRIC.85011.4.85011.4.con.0001.CDS.1322156.1323139.rev	CDS	SM6	1322156	1323139	984	-	FIG00638284	327	Putative glutathione transporter, permease component	bi (<->)	0.93	0.994	CytoplasmicMembrane	'NO'	#N/A	#N/A	#N/A	#N/A	#N/A	#N/A	#N/A
fig|85011.4.PEG.1263	1	PATRIC.85011.4.85011.4.con.0001.CDS.1323288.1323977.rev	CDS	SM6	1323288	1323977	690	-		229	Heme oxygenase (EC 1.14.99.3)	bi (<->)	0.912	0.939	Unknown	'NO'	#N/A	#N/A	#N/A	#N/A	#N/A	#N/A	#N/A
fig|85011.4.PEG.1264	1	PATRIC.85011.4.85011.4.con.0001.CDS.1324428.1325141.fwd	CDS	SM6	1324428	1325141	714	+	FIG00638284	237	hypothetical protein	bi (<->)	0.802	0.996	CytoplasmicMembrane	'YES' Cleavage site between pos. 34 and 35: AHA-TG	#N/A	#N/A	#N/A	#N/A	#N/A	#N/A	#N/A
fig|85011.4.PEG.1265	1	PATRIC.85011.4.85011.4.con.0001.CDS.1325209.1325847.fwd	CDS	SM6	1325209	1325847	639	+		212	hypothetical protein	bi (<->)	0.79	0.936	Cellwall	'YES' Cleavage site between pos. 30 and 31: ASA-AD	#N/A	#N/A	#N/A	#N/A	#N/A	#N/A	#N/A
fig|85011.4.PEG.1266	1	PATRIC.85011.4.85011.4.con.0001.CDS.1325904.1326227.fwd	CDS	SM6	1325904	1326227	324	+		107	hypothetical protein	bi (<->)	0.869	0.991	Unknown	'NO'	#N/A	#N/A	#N/A	#N/A	#N/A	#N/A	#N/A
fig|85011.4.PEG.1267	1	PATRIC.85011.4.85011.4.con.0001.CDS.1326490.1327959.fwd	CDS	SM6	1326490	1327959	1470	+		489	Polymyxin transporter PmxC	bi (<->)	0.949	0.998	CytoplasmicMembrane	'NO'	#N/A	#N/A	#N/A	#N/A	#N/A	#N/A	#N/A
fig|85011.4.PEG.1268	1	PATRIC.85011.4.85011.4.con.0001.CDS.1328555.1329778.rev	CDS		1328555	1329778	1224	-		407	hypothetical protein	bi (<->)	0.874	0.934	Unknown	'NO'	#N/A	#N/A	#N/A	#N/A	#N/A	#N/A	#N/A
fig|85011.4.PEG.1269	1	PATRIC.85011.4.85011.4.con.0001.CDS.1329780.1331096.rev	CDS		1329780	1331096	1317	-		438	hypothetical protein	bi (<->)	0.826	0.998	Cytoplasmic	'NO'	#N/A	#N/A	#N/A	#N/A	#N/A	#N/A	#N/A
fig|85011.4.PEG.1270	1	PATRIC.85011.4.85011.4.con.0001.CDS.1331357.1331950.fwd	CDS		1331357	1331950	594	+	FIG00000821	197	Adenylylsulfate kinase (EC 2.7.1.25)	bi (<->)	0.969	0.985	CytoplasmicMembrane	'NO'	PHI:1139	#N/A	#N/A	#N/A	#N/A	#N/A	#N/A
fig|85011.4.PEG.1271	1	PATRIC.85011.4.85011.4.con.0001.CDS.1332097.1333767.rev	CDS		1332097	1333767	1671	-	FIG00638284	556	hypothetical protein	bi (<->)	0.941	0.998	CytoplasmicMembrane	'NO'	#N/A	#N/A	#N/A	#N/A	#N/A	#N/A	#N/A
fig|85011.4.PEG.1272	1	PATRIC.85011.4.85011.4.con.0001.CDS.1334635.1335417.fwd	CDS		1334635	1335417	783	+		260	hypothetical protein	0	0	0	Unknown	'NO'	#N/A	#N/A	#N/A	#N/A	#N/A	#N/A	#N/A
fig|85011.4.PEG.1273	1	PATRIC.85011.4.85011.4.con.0001.CDS.1336417.1337256.rev	CDS		1336417	1337256	840	-	FIG00033206	279	Enoyl-CoA hydratase (EC 4.2.1.17)	bi (<->)	0.85	0.973	Unknown	'NO'	#N/A	#N/A	#N/A	#N/A	#N/A	#N/A	#N/A
fig|85011.4.PEG.1274	1	PATRIC.85011.4.85011.4.con.0001.CDS.1337468.1337950.rev	CDS		1337468	1337950	483	-		160	Transcriptional regulator, MarR family	bi (<->)	0.963	0.993	Cytoplasmic	'NO'	#N/A	#N/A	#N/A	#N/A	#N/A	#N/A	#N/A
fig|85011.4.PEG.1275	1	PATRIC.85011.4.85011.4.con.0001.CDS.1338206.1339033.rev	CDS		1338206	1339033	828	-	FIG00638284	275	hypothetical protein	bi (<->)	0.916	0.843	Cytoplasmic	'NO'	#N/A	#N/A	#N/A	#N/A	#N/A	#N/A	#N/A
fig|85011.4.PEG.1276	1	PATRIC.85011.4.85011.4.con.0001.CDS.1339281.1340387.rev	CDS		1339281	1340387	1107	-	FIG00638284	368	S-(hydroxymethyl)glutathione dehydrogenase (EC 1.1.1.284)	bi (<->)	0.978	0.997	Cytoplasmic	'NO'	PHI:881	#N/A	#N/A	#N/A	#N/A	#N/A	#N/A
fig|85011.4.PEG.1277	1	PATRIC.85011.4.85011.4.con.0001.CDS.1340596.1341207.rev	CDS		1340596	1341207	612	-		203	Acetyltransferase, GNAT family	bi (<->)	0.844	0.919	Unknown	'NO'	#N/A	#N/A	#N/A	#N/A	#N/A	#N/A	#N/A
fig|85011.4.PEG.1278	1	PATRIC.85011.4.85011.4.con.0001.CDS.1341394.1341987.fwd	CDS		1341394	1341987	594	+		197	hypothetical protein	bi (<->)	0.832	0.99	Cytoplasmic	'NO'	#N/A	#N/A	#N/A	#N/A	#N/A	#N/A	#N/A
fig|85011.4.PEG.1279	1	PATRIC.85011.4.85011.4.con.0001.CDS.1342120.1342473.fwd	CDS		1342120	1342473	354	+	FIG01127157	117	FIG01127158: hypothetical protein	bi (<->)	0.857	0.949	Cytoplasmic	'NO'	#N/A	#N/A	#N/A	#N/A	#N/A	#N/A	#N/A
fig|85011.4.PEG.1280	1	PATRIC.85011.4.85011.4.con.0001.CDS.1342623.1343189.fwd	CDS		1342623	1343189	567	+		188	hypothetical protein	bi (<->)	0.851	0.995	Unknown	'NO'	#N/A	#N/A	#N/A	#N/A	#N/A	#N/A	#N/A
fig|85011.4.PEG.1281	1	PATRIC.85011.4.85011.4.con.0001.CDS.1343209.1343670.rev	CDS		1343209	1343670	462	-	FIG00906075	153	Transcriptional regulator, HxlR family	bi (<->)	0.886	0.937	Cytoplasmic	'NO'	#N/A	#N/A	#N/A	#N/A	#N/A	#N/A	#N/A
fig|85011.4.PEG.1282	1	PATRIC.85011.4.85011.4.con.0001.CDS.1343734.1344930.fwd	CDS		1343734	1344930	1197	+	FIG00905642	398	Uncharacterized MFS-type transporter	bi (<->)	0.824	0.812	CytoplasmicMembrane	'NO'	#N/A	#N/A	#N/A	#N/A	#N/A	#N/A	#N/A
fig|85011.4.PEG.1283	1	PATRIC.85011.4.85011.4.con.0001.CDS.1345025.1345999.rev	CDS		1345025	1345999	975	-	FIG00001596	324	Fumarylacetoacetase (EC 3.7.1.2)	bi (<->)	0.895	0.997	Unknown	'NO'	#N/A	#N/A	#N/A	#N/A	#N/A	#N/A	#N/A
fig|85011.4.PEG.1284	1	PATRIC.85011.4.85011.4.con.0001.CDS.1346111.1346740.rev	CDS		1346111	1346740	630	-	FIG00133276	209	Succinyl-CoA:3-ketoacid-coenzyme A transferase subunit B (EC 2.8.3.5)	bi (<->)	0.879	0.986	CytoplasmicMembrane	'NO'	#N/A	#N/A	#N/A	#N/A	#N/A	#N/A	#N/A
fig|85011.4.PEG.1285	1	PATRIC.85011.4.85011.4.con.0001.CDS.1346740.1347525.rev	CDS		1346740	1347525	786	-	FIG00133228	261	Succinyl-CoA:3-ketoacid-coenzyme A transferase subunit A (EC 2.8.3.5)	bi (<->)	0.883	0.985	Cytoplasmic	'NO'	#N/A	#N/A	#N/A	#N/A	#N/A	#N/A	#N/A
fig|85011.4.PEG.1286	1	PATRIC.85011.4.85011.4.con.0001.CDS.1347673.1347804.rev	CDS		1347673	1347804	132	-		43	hypothetical protein	0	0	0	CytoplasmicMembrane	'NO'	#N/A	#N/A	#N/A	#N/A	#N/A	#N/A	#N/A
fig|85011.4.PEG.1287	1	PATRIC.85011.4.85011.4.con.0001.CDS.1348017.1348952.rev	CDS		1348017	1348952	936	-	FIG01129533	311	putative polyketide cyclase	bi (<->)	0.923	0.997	Cytoplasmic	'NO'	#N/A	#N/A	#N/A	#N/A	#N/A	#N/A	#N/A
fig|85011.4.PEG.1288	1	PATRIC.85011.4.85011.4.con.0001.CDS.1349092.1349631.rev	CDS		1349092	1349631	540	-		179	hypothetical protein	bi (<->)	0.844	0.994	Cytoplasmic	'NO'	#N/A	#N/A	#N/A	#N/A	#N/A	#N/A	#N/A
fig|85011.4.PEG.1289	1	PATRIC.85011.4.85011.4.con.0001.CDS.1349794.1349925.fwd	CDS		1349794	1349925	132	+		43	hypothetical protein	0	0	0	Unknown	'NO'	#N/A	#N/A	#N/A	#N/A	#N/A	#N/A	#N/A
fig|85011.4.PEG.1290	1	PATRIC.85011.4.85011.4.con.0001.CDS.1349922.1350632.fwd	CDS		1349922	1350632	711	+	FIG00007195	236	2-hydroxychromene-2-carboxylate isomerase/DsbA-like thioredoxin domain	bi (<->)	0.806	0.931	Cytoplasmic	'NO'	#N/A	#N/A	#N/A	#N/A	#N/A	#N/A	#N/A
fig|85011.4.PEG.1291	1	PATRIC.85011.4.85011.4.con.0001.CDS.1350629.1351867.fwd	CDS		1350629	1351867	1239	+	FIG00638284	412	hypothetical protein	bi (<->)	0.859	0.998	CytoplasmicMembrane	'NO'	#N/A	#N/A	#N/A	#N/A	#N/A	#N/A	#N/A
fig|85011.4.PEG.1292	1	PATRIC.85011.4.85011.4.con.0001.CDS.1351912.1352280.fwd	CDS		1351912	1352280	369	+		122	hypothetical protein	0	0	0	Unknown	'NO'	#N/A	#N/A	#N/A	#N/A	#N/A	#N/A	#N/A
fig|85011.4.PEG.1293	1	PATRIC.85011.4.85011.4.con.0001.CDS.1352447.1352611.rev	CDS		1352447	1352611	165	-		54	hypothetical protein	bi (<->)	0.833	0.716	CytoplasmicMembrane	'NO'	#N/A	#N/A	#N/A	#N/A	#N/A	#N/A	#N/A
fig|85011.4.PEG.1294	1	PATRIC.85011.4.85011.4.con.0001.CDS.1352702.1355314.fwd	CDS		1352702	1355314	2613	+	FIG00638284	870	hypothetical protein	bi (<->)	0.835	0.999	CytoplasmicMembrane	'YES' Cleavage site between pos. 28 and 29: AGL-AV	#N/A	#N/A	#N/A	#N/A	#N/A	#N/A	#N/A
fig|85011.4.PEG.1295	1	PATRIC.85011.4.85011.4.con.0001.CDS.1355311.1355736.fwd	CDS		1355311	1355736	426	+	FIG01432781	141	Roadblock/LC7 family protein	bi (<->)	0.993	0.986	Unknown	'NO'	#N/A	Robl_LC7	Profilin-like superfamily	#N/A	#N/A	#N/A	#N/A
fig|85011.4.PEG.1296	1	PATRIC.85011.4.85011.4.con.0001.CDS.1355822.1357036.fwd	CDS		1355822	1357036	1215	+	FIG00065617	404	Benzoate transport, extracellular ligand-binding receptor	bi (<->)	0.933	0.998	Unknown	'YES' Cleavage site between pos. 34 and 35: GSA-AD	#N/A	#N/A	#N/A	#N/A	#N/A	#N/A	#N/A
fig|85011.4.PEG.1297	1	PATRIC.85011.4.85011.4.con.0001.CDS.1357067.1357942.fwd	CDS		1357067	1357942	876	+	FIG00003435	291	High-affinity branched-chain amino acid transport system permease protein LivH (TC 3.A.1.4.1)	bi (<->)	0.928	0.997	CytoplasmicMembrane	'NO'	#N/A	#N/A	#N/A	#N/A	#N/A	#N/A	#N/A
fig|85011.4.PEG.1298	1	PATRIC.85011.4.85011.4.con.0001.CDS.1357939.1359843.fwd	CDS		1357939	1359843	1905	+	FIG00638284	634	hypothetical protein	bi (<->)	0.899	0.499	CytoplasmicMembrane	'NO'	#N/A	#N/A	#N/A	#N/A	#N/A	#N/A	#N/A
fig|85011.4.PEG.1299	1	PATRIC.85011.4.85011.4.con.0001.CDS.1359848.1360555.fwd	CDS		1359848	1360555	708	+		235	Branched-chain amino acid transport ATP-binding protein LivF (TC 3.A.1.4.1)	bi (<->)	0.94	0.996	CytoplasmicMembrane	'NO'	PHI:1141	#N/A	#N/A	#N/A	#N/A	#N/A	#N/A
fig|85011.4.PEG.1300	1	PATRIC.85011.4.85011.4.con.0001.CDS.1360601.1361287.rev	CDS		1360601	1361287	687	-		228	Adenylate cyclase (EC 4.6.1.1)	bi (<->)	0.902	0.473	Cytoplasmic	'NO'	#N/A	#N/A	#N/A	#N/A	#N/A	#N/A	#N/A
fig|85011.4.PEG.1301	1	PATRIC.85011.4.85011.4.con.0001.CDS.1361344.1362642.rev	CDS		1361344	1362642	1299	-	FIG01123952	432	conserved hypothetical protein SC6D10.11	bi (<->)	0.904	0.991	Cytoplasmic	'NO'	#N/A	#N/A	#N/A	#N/A	#N/A	#N/A	#N/A
fig|85011.4.PEG.1302	1	PATRIC.85011.4.85011.4.con.0001.CDS.1362668.1363924.rev	CDS		1362668	1363924	1257	-	FIG01124528	418	Serine/threonine protein phosphatase (EC 3.1.3.16)	bi (<->)	0.878	0.998	Unknown	'NO'	#N/A	#N/A	#N/A	#N/A	#N/A	#N/A	#N/A
fig|85011.4.PEG.1303	1	PATRIC.85011.4.85011.4.con.0001.CDS.1363921.1366215.rev	CDS		1363921	1366215	2295	-	FIG00723707	764	Serine/threonine protein kinase	bi (<->)	0.911	0.999	Cytoplasmic	'NO'	PHI:1248	#N/A	#N/A	CBM48	Pkinase	#N/A	DnaJ domain. DnaJ domains (J-domains) are associated with hsp70 heat-shock system and it is thought that this domain mediates the interaction. DnaJ-domain is therefore part of a chaperone (protein folding) system. The T-antigens, although not in Prosite are confirmed as DnaJ containing domains from literature./DnaJ central domain. The central cysteine-rich (CR) domain of DnaJ proteins contains fo…
fig|85011.4.PEG.1304	1	PATRIC.85011.4.85011.4.con.0001.CDS.1366212.1367486.rev	CDS		1366212	1367486	1275	-	FIG00638284	424	hypothetical protein	bi (<->)	0.859	0.998	Cytoplasmic	'NO'	#N/A	#N/A	#N/A	#N/A	#N/A	#N/A	#N/A
fig|85011.4.PEG.1305	1	PATRIC.85011.4.85011.4.con.0001.CDS.1367483.1368496.rev	CDS		1367483	1368496	1014	-	FIG00638284	337	hypothetical protein	bi (<->)	0.792	0.997	Unknown	'YES' Cleavage site between pos. 25 and 26: AGS-AE	#N/A	#N/A	#N/A	GH1	Glyco_hydro_1|SBP_bac_3|Glyco_hydro_1	#N/A	NAD dependent epimerase/dehydratase family. This family of proteins utilise NAD as a cofactor. The proteins in this family use nucleotide-sugar substrates for a variety of chemical reactions./RmlD substrate binding domain. L-rhamnose is a saccharide required for the virulence of some bacteria. Its precursor, dTDP-L-rhamnose, is synthesised by four different enzymes the final one of which is RmlD.…
fig|85011.4.PEG.1306	1	PATRIC.85011.4.85011.4.con.0001.CDS.1368493.1369803.rev	CDS		1368493	1369803	1311	-	FIG00638284	436	hypothetical protein	bi (<->)	0.832	0.975	CytoplasmicMembrane	'NO'	#N/A	#N/A	#N/A	#N/A	#N/A	#N/A	#N/A
fig|85011.4.PEG.1307	1	PATRIC.85011.4.85011.4.con.0001.CDS.1369876.1369998.fwd	CDS		1369876	1369998	123	+		40	hypothetical protein	0	0	0	Unknown	'YES' Cleavage site between pos. 19 and 20: ACA-PC	#N/A	#N/A	#N/A	#N/A	#N/A	#N/A	#N/A
fig|85011.4.PEG.1308	1	PATRIC.85011.4.85011.4.con.0001.CDS.1370302.1371291.fwd	CDS		1370302	1371291	990	+		329	ABC transporter, ATP-binding protein	bi (<->)	0.86	0.997	CytoplasmicMembrane	'NO'	PHI:1141	#N/A	#N/A	#N/A	#N/A	#N/A	#N/A
fig|85011.4.PEG.1309	1	PATRIC.85011.4.85011.4.con.0001.CDS.1371288.1371392.fwd	CDS		1371288	1371392	105	+		34	hypothetical protein	0	0	0	CytoplasmicMembrane	'NO'	#N/A	#N/A	#N/A	#N/A	#N/A	#N/A	#N/A
fig|85011.4.PEG.1310	1	PATRIC.85011.4.85011.4.con.0001.CDS.1371389.1372228.fwd	CDS		1371389	1372228	840	+		279	ABC transporter, permease protein	bi (<->)	0.856	0.989	CytoplasmicMembrane	'NO'	#N/A	#N/A	#N/A	#N/A	#N/A	#N/A	#N/A
fig|85011.4.PEG.1311	1	PATRIC.85011.4.85011.4.con.0001.CDS.1372188.1375535.rev	CDS		1372188	1375535	3348	-	FIG00638284	1115	Transcriptional regulator, AfsR family	bi (<->)	0.766	0.999	CytoplasmicMembrane	'NO'	#N/A	#N/A	#N/A	GH16	BTAD	#N/A	Response regulator receiver domain. This domain receives the signal from the sensor partner in bacterial two-component systems. It is usually found N-terminal to a DNA binding effector domain./Transcriptional regulatory protein, C terminal.
fig|85011.4.PEG.1312	1	PATRIC.85011.4.85011.4.con.0001.CDS.1375757.1376026.rev	CDS		1375757	1376026	270	-		89	hypothetical protein	uni (->)	0.636	0.5	Unknown	'NO'	#N/A	#N/A	#N/A	#N/A	#N/A	#N/A	#N/A
fig|85011.4.PEG.1313	1	PATRIC.85011.4.85011.4.con.0001.CDS.1376023.1376892.rev	CDS		1376023	1376892	870	-	FIG01319420	289	Putative DNA-binding protein	bi (<->)	0.948	0.99	Cytoplasmic	'NO'	#N/A	#N/A	#N/A	#N/A	#N/A	#N/A	#N/A
fig|85011.4.PEG.1314	1	PATRIC.85011.4.85011.4.con.0001.CDS.1377152.1377553.fwd	CDS		1377152	1377553	402	+		133	hypothetical protein	bi (<->)	0.902	0.891	Unknown	'NO'	#N/A	#N/A	#N/A	#N/A	#N/A	#N/A	#N/A
fig|85011.4.PEG.1315	1	PATRIC.85011.4.85011.4.con.0001.CDS.1377587.1378576.rev	CDS		1377587	1378576	990	-		329	hypothetical protein	bi (<->)	0.746	0.974	Unknown	'NO'	#N/A	#N/A	#N/A	#N/A	#N/A	#N/A	#N/A
fig|85011.4.PEG.1316	1	PATRIC.85011.4.85011.4.con.0001.CDS.1378747.1379913.fwd	CDS		1378747	1379913	1167	+	FIG00638284	388	Ortho-halobenzoate 1,2-dioxygenase alpha-ISP protein OhbB	bi (<->)	0.922	0.992	Cytoplasmic	'NO'	#N/A	#N/A	#N/A	#N/A	#N/A	#N/A	#N/A
fig|85011.4.PEG.1317	1	PATRIC.85011.4.85011.4.con.0001.CDS.1380255.1381784.fwd	CDS		1380255	1381784	1530	+	FIG00638284	509	hypothetical protein	bi (<->)	0.763	0.998	CytoplasmicMembrane	'NO'	#N/A	#N/A	#N/A	#N/A	#N/A	#N/A	#N/A
fig|85011.4.PEG.1318	1	PATRIC.85011.4.85011.4.con.0001.CDS.1382500.1383207.rev	CDS		1382500	1383207	708	-	FIG00001001	235	Urease accessory protein UreG	bi (<->)	0.9	0.931	Unknown	'NO'	#N/A	#N/A	#N/A	#N/A	#N/A	#N/A	#N/A
fig|85011.4.PEG.1319	1	PATRIC.85011.4.85011.4.con.0001.CDS.1383197.1383886.rev	CDS		1383197	1383886	690	-	FIG00001025	229	Urease accessory protein UreF	bi (<->)	0.939	0.996	Unknown	'NO'	#N/A	#N/A	#N/A	#N/A	#N/A	#N/A	#N/A
fig|85011.4.PEG.1320	1	PATRIC.85011.4.85011.4.con.0001.CDS.1384013.1385734.rev	CDS		1384013	1385734	1722	-	FIG00002050	573	Urease alpha subunit (EC 3.5.1.5)	bi (<->)	0.96	0.998	Cytoplasmic	'NO'	PHI:3145	#N/A	#N/A	#N/A	#N/A	#N/A	#N/A
fig|85011.4.PEG.1321	1	PATRIC.85011.4.85011.4.con.0001.CDS.1385731.1386060.rev	CDS		1385731	1386060	330	-	FIG00001042	109	Urease beta subunit (EC 3.5.1.5)	bi (<->)	0.86	0.914	Cytoplasmic	'NO'	#N/A	#N/A	#N/A	#N/A	#N/A	#N/A	#N/A
fig|85011.4.PEG.1322	1	PATRIC.85011.4.85011.4.con.0001.CDS.1386087.1386389.rev	CDS		1386087	1386389	303	-	FIG00010604	100	Urease gamma subunit (EC 3.5.1.5)	bi (<->)	0.545	0.348	Cytoplasmic	'NO'	PHI:194	#N/A	#N/A	#N/A	#N/A	#N/A	#N/A
fig|85011.4.PEG.1323	1	PATRIC.85011.4.85011.4.con.0001.CDS.1386678.1388687.rev	CDS		1386678	1388687	2010	-	FIG01057765	669	Prolyl oligopeptidase family protein	bi (<->)	0.885	0.999	Cytoplasmic	'NO'	#N/A	Peptidase_S9	Alpha/Beta hydrolase fold	CE10	Peptidase_S9	CE10	alpha/beta hydrolase fold. This catalytic domain is found in a very wide range of enzymes.
fig|85011.4.PEG.1324	1	PATRIC.85011.4.85011.4.con.0001.CDS.1388793.1389215.fwd	CDS		1388793	1389215	423	+	FIG00000915	140	Hypothetical protein YaeJ with similarity to translation release factor	bi (<->)	0.936	0.993	Unknown	'NO'	#N/A	#N/A	#N/A	#N/A	#N/A	#N/A	#N/A
fig|85011.4.PEG.1325	1	PATRIC.85011.4.85011.4.con.0001.CDS.1389464.1389967.fwd	CDS		1389464	1389967	504	+	FIG00638284	167	hypothetical protein	bi (<->)	0.807	0.958	Cytoplasmic	'NO'	#N/A	#N/A	#N/A	#N/A	#N/A	#N/A	#N/A
fig|85011.4.PEG.1326	1	PATRIC.85011.4.85011.4.con.0001.CDS.1389996.1391177.rev	CDS		1389996	1391177	1182	-	FIG01332484	393	Glutaryl-CoA dehydrogenase (EC 1.3.8.6)	bi (<->)	0.929	0.997	Cytoplasmic	'NO'	#N/A	#N/A	#N/A	#N/A	#N/A	#N/A	#N/A
fig|85011.4.PEG.1327	1	PATRIC.85011.4.85011.4.con.0001.CDS.1391279.1391959.fwd	CDS		1391279	1391959	681	+		226	hypothetical protein	bi (<->)	0.806	0.467	Cytoplasmic	'NO'	#N/A	#N/A	#N/A	#N/A	#N/A	#N/A	#N/A
fig|85011.4.PEG.1328	1	PATRIC.85011.4.85011.4.con.0001.CDS.1392000.1393031.rev	CDS		1392000	1393031	1032	-	FIG00001561	343	Probable GTPase related to EngC	bi (<->)	0.898	0.932	Cytoplasmic	'NO'	#N/A	#N/A	#N/A	#N/A	#N/A	#N/A	#N/A
fig|85011.4.PEG.1329	1	PATRIC.85011.4.85011.4.con.0001.CDS.1393068.1393190.fwd	CDS		1393068	1393190	123	+		40	hypothetical protein	0	0	0	Extracellular	'NO'	#N/A	#N/A	#N/A	#N/A	#N/A	#N/A	#N/A
fig|85011.4.PEG.1330	1	PATRIC.85011.4.85011.4.con.0001.CDS.1393326.1394693.rev	CDS		1393326	1394693	1368	-	FIG00638284	455	Integral membrane protein	bi (<->)	0.939	0.998	CytoplasmicMembrane	'NO'	#N/A	#N/A	#N/A	#N/A	#N/A	#N/A	#N/A
fig|85011.4.PEG.1331	1	PATRIC.85011.4.85011.4.con.0001.CDS.1394805.1395410.rev	CDS		1394805	1395410	606	-	FIG00638284	201	hypothetical protein	bi (<->)	0.881	0.995	CytoplasmicMembrane	'NO'	#N/A	#N/A	#N/A	#N/A	#N/A	#N/A	#N/A
fig|85011.4.PEG.1332	1	PATRIC.85011.4.85011.4.con.0001.CDS.1395786.1397483.fwd	CDS		1395786	1397483	1698	+	FIG00005903	565	Ferredoxin--sulfite reductase, actinobacterial type (EC 1.8.7.1)	bi (<->)	0.959	0.998	Cytoplasmic	'NO'	#N/A	#N/A	#N/A	#N/A	#N/A	#N/A	#N/A
fig|85011.4.PEG.1333	1	PATRIC.85011.4.85011.4.con.0001.CDS.1397480.1397761.fwd	CDS		1397480	1397761	282	+		93	Ferredoxin-like protein involved in electron transfer	bi (<->)	0.753	0.989	Cytoplasmic	'NO'	#N/A	#N/A	#N/A	#N/A	#N/A	#N/A	#N/A
fig|85011.4.PEG.1334	1	PATRIC.85011.4.85011.4.con.0001.CDS.1397758.1398456.fwd	CDS		1397758	1398456	699	+	FIG01303877	232	Phosphoadenylyl-sulfate reductase [thioredoxin] (EC 1.8.4.8)	bi (<->)	0.939	0.991	Cytoplasmic	'NO'	#N/A	#N/A	#N/A	#N/A	#N/A	#N/A	#N/A
fig|85011.4.PEG.1335	1	PATRIC.85011.4.85011.4.con.0001.CDS.1398512.1399438.fwd	CDS		1398512	1399438	927	+	FIG00000728	308	Sulfate adenylyltransferase subunit 2 (EC 2.7.7.4)	bi (<->)	0.955	0.997	Cytoplasmic	'NO'	PHI:1138	#N/A	#N/A	#N/A	#N/A	#N/A	#N/A
fig|85011.4.PEG.1336	1	PATRIC.85011.4.85011.4.con.0001.CDS.1399441.1400787.fwd	CDS		1399441	1400787	1347	+	FIG00133143	448	Sulfate adenylyltransferase subunit 1 (EC 2.7.7.4)	bi (<->)	0.942	0.993	Cytoplasmic	'NO'	PHI:1139	#N/A	#N/A	#N/A	#N/A	#N/A	#N/A
fig|85011.4.PEG.1337	1	PATRIC.85011.4.85011.4.con.0001.CDS.1400915.1402069.fwd	CDS		1400915	1402069	1155	+	FIG00068491	384	ABC-type probable sulfate transporter, periplasmic binding protein	bi (<->)	0.93	0.997	Unknown	'NO'	#N/A	#N/A	#N/A	#N/A	#N/A	#N/A	#N/A
fig|85011.4.PEG.1338	1	PATRIC.85011.4.85011.4.con.0001.CDS.1402151.1402948.fwd	CDS		1402151	1402948	798	+	FIG01304529	265	ABC-type probable sulfate transporter, ATPase component	bi (<->)	0.955	0.926	CytoplasmicMembrane	'NO'	PHI:1141	#N/A	#N/A	CE1	n/a	#N/A	Putative esterase. This family contains Esterase D. However it is not clear if all members of the family have the same function. This family is related to the pfam00135 family.
fig|85011.4.PEG.1339	1	PATRIC.85011.4.85011.4.con.0001.CDS.1402935.1403852.fwd	CDS		1402935	1403852	918	+	FIG00065937	305	ABC-type probable sulfate transporter, permease protein	bi (<->)	0.909	0.997	CytoplasmicMembrane	'NO'	#N/A	#N/A	#N/A	#N/A	#N/A	#N/A	#N/A
fig|85011.4.PEG.1340	1	PATRIC.85011.4.85011.4.con.0001.CDS.1403863.1404600.fwd	CDS		1403863	1404600	738	+	FIG00132864	245	Sirohydrochlorin ferrochelatase SirB (EC 4.99.1.4)	bi (<->)	0.869	0.996	Cytoplasmic	'NO'	#N/A	#N/A	#N/A	#N/A	#N/A	#N/A	#N/A
fig|85011.4.PEG.1341	1	PATRIC.85011.4.85011.4.con.0001.CDS.1404625.1405512.fwd	CDS		1404625	1405512	888	+	FIG01123162	295	FIG01123164: hypothetical protein	bi (<->)	0.873	0.996	Cytoplasmic	'NO'	#N/A	#N/A	#N/A	#N/A	#N/A	#N/A	#N/A
fig|85011.4.PEG.1342	1	PATRIC.85011.4.85011.4.con.0001.CDS.1405528.1406946.rev	CDS		1405528	1406946	1419	-		472	FIG01122515: hypothetical protein	bi (<->)	0.878	0.998	Cytoplasmic	'NO'	#N/A	#N/A	#N/A	#N/A	#N/A	#N/A	#N/A
fig|85011.4.PEG.1343	1	PATRIC.85011.4.85011.4.con.0001.CDS.1407256.1407459.fwd	CDS		1407256	1407459	204	+		67	hypothetical protein	bi (<->)	0.791	0.985	Unknown	'NO'	#N/A	#N/A	#N/A	#N/A	#N/A	#N/A	#N/A
fig|85011.4.PEG.1344	1	PATRIC.85011.4.85011.4.con.0001.CDS.1407645.1409759.fwd	CDS		1407645	1409759	2115	+	FIG00109688	704	Limit dextrin alpha-1,6-maltotetraose-hydrolase (EC 3.2.1.196)	bi (<->)	0.945	0.999	Cytoplasmic	'NO'	#N/A	#N/A	#N/A	CBM48	CBM_48|Alpha-amylase	CBM48	DnaJ domain. DnaJ domains (J-domains) are associated with hsp70 heat-shock system and it is thought that this domain mediates the interaction. DnaJ-domain is therefore part of a chaperone (protein folding) system. The T-antigens, although not in Prosite are confirmed as DnaJ containing domains from literature./DnaJ central domain. The central cysteine-rich (CR) domain of DnaJ proteins contains fo…
fig|85011.4.PEG.1345	1	PATRIC.85011.4.85011.4.con.0001.CDS.1409835.1412126.fwd	CDS		1409835	1412126	2292	+	FIG00001606	763	Malto-oligosyltrehalose synthase (EC 5.4.99.15)	bi (<->)	0.885	0.999	Cytoplasmic	'NO'	#N/A	#N/A	#N/A	GH13	n/a	GH13	Alpha amylase, catalytic domain. Alpha amylase is classified as family 13 of the glycosyl hydrolases. The structure is an 8 stranded alpha/beta barrel containing the active site, interrupted by a ~70 a.a. calcium-binding domain protruding between beta strand 3 and alpha helix 3, and a carboxyl-terminal Greek key beta-barrel domain.
fig|85011.4.PEG.1346	1	PATRIC.85011.4.85011.4.con.0001.CDS.1412258.1414018.fwd	CDS		1412258	1414018	1761	+	FIG00001338	586	Malto-oligosyltrehalose trehalohydrolase (EC 3.2.1.141)	bi (<->)	0.942	0.998	Cytoplasmic	'NO'	#N/A	#N/A	#N/A	CBM48	DUF3459	CBM48	DnaJ domain. DnaJ domains (J-domains) are associated with hsp70 heat-shock system and it is thought that this domain mediates the interaction. DnaJ-domain is therefore part of a chaperone (protein folding) system. The T-antigens, although not in Prosite are confirmed as DnaJ containing domains from literature./DnaJ central domain. The central cysteine-rich (CR) domain of DnaJ proteins contains fo…
fig|85011.4.PEG.1347	1	PATRIC.85011.4.85011.4.con.0001.CDS.1414068.1415771.rev	CDS		1414068	1415771	1704	-	FIG01236906	567	UDP-galactose-lipid carrier transferase (EC 2.-.-.-)	bi (<->)	0.879	0.572	Cytoplasmic	'NO'	#N/A	#N/A	#N/A	GH70	Glyco_hydro_70|Glyco_hydro_70	#N/A	#N/A
fig|85011.4.PEG.1348	1	PATRIC.85011.4.85011.4.con.0001.CDS.1415862.1416935.rev	CDS	SM7	1415862	1416935	1074	-	FIG00822128	357	putative ATP/GTP-binding integral membrane protein	bi (<->)	0.902	0.992	CytoplasmicMembrane	'YES' Cleavage site between pos. 26 and 27: RHP-SV	#N/A	#N/A	#N/A	#N/A	#N/A	#N/A	#N/A
fig|85011.4.PEG.1349	1	PATRIC.85011.4.85011.4.con.0001.CDS.1416952.1417674.fwd	CDS	SM7	1416952	1417674	723	+	FIG00995439	240	2,5-diamino-6-ribosylamino-pyrimidinone 5-phosphate reductase (EC 1.1.1.302) homolog	bi (<->)	0.85	0.972	CytoplasmicMembrane	'NO'	#N/A	#N/A	#N/A	#N/A	#N/A	#N/A	#N/A
fig|85011.4.PEG.1350	1	PATRIC.85011.4.85011.4.con.0001.CDS.1417799.1418275.fwd	CDS	SM7	1417799	1418275	477	+		158	FIG01122022: hypothetical protein	bi (<->)	0.911	0.994	Cytoplasmic	'NO'	#N/A	#N/A	#N/A	#N/A	#N/A	#N/A	#N/A
fig|85011.4.PEG.1351	1	PATRIC.85011.4.85011.4.con.0001.CDS.1418335.1419759.fwd	CDS	SM7	1418335	1419759	1425	+	FIG00135554	474	UDP-N-acetylmuramate--alanine ligase (EC 6.3.2.8)	bi (<->)	0.928	0.998	Cytoplasmic	'NO'	#N/A	#N/A	#N/A	GT28	Glyco_transf_28|Glyco_tran_28_C|Mur_ligase|Mur_ligase_M|Mur_ligase_C	#N/A	Mur ligase middle domain. /Mur ligase family, glutamate ligase domain. This family contains a number of related ligase enzymes which have EC numbers 6.3.2.*. This family includes: MurC, MurD, MurE, MurF, Mpl and FolC. MurC, MurD, Mure and MurF catalyze consecutive steps in the synthesis of peptidoglycan. Peptidoglycan consists of a sheet of two sugar derivatives, with one of these N-acetylmuramic…
fig|85011.4.PEG.1352	1	PATRIC.85011.4.85011.4.con.0001.CDS.1419830.1420240.fwd	CDS	SM7	1419830	1420240	411	+	FIG00380575	136	Peptide methionine sulfoxide reductase MsrB (EC 1.8.4.12)	bi (<->)	0.949	0.957	Cytoplasmic	'NO'	#N/A	#N/A	#N/A	#N/A	#N/A	#N/A	#N/A
fig|85011.4.PEG.1353	1	PATRIC.85011.4.85011.4.con.0001.CDS.1420370.1421245.fwd	CDS	SM7	1420370	1421245	876	+	FIG00638284	291	hypothetical protein	bi (<->)	0.807	0.993	CytoplasmicMembrane	'NO'	#N/A	#N/A	#N/A	#N/A	#N/A	#N/A	#N/A
fig|85011.4.PEG.1354	1	PATRIC.85011.4.85011.4.con.0001.CDS.1421333.1422145.fwd	CDS	SM7	1421333	1422145	813	+	FIG01124709	270	FIG01124710: hypothetical protein	bi (<->)	0.891	0.992	Cytoplasmic	'NO'	#N/A	#N/A	#N/A	#N/A	#N/A	#N/A	#N/A
fig|85011.4.PEG.1355	1	PATRIC.85011.4.85011.4.con.0001.CDS.1422142.1422537.fwd	CDS	SM7	1422142	1422537	396	+		131	hypothetical protein	bi (<->)	0.824	0.984	Unknown	'NO'	#N/A	#N/A	#N/A	#N/A	#N/A	#N/A	#N/A
fig|85011.4.PEG.1356	1	PATRIC.85011.4.85011.4.con.0001.CDS.1422591.1422983.fwd	CDS	SM7	1422591	1422983	393	+	FIG00638284	130	3-deoxy-manno-octulosonate cytidylyltransferase (EC 2.7.7.38)	0	0	0	Unknown	'NO'	#N/A	#N/A	#N/A	#N/A	#N/A	#N/A	#N/A
fig|85011.4.PEG.1357	1	PATRIC.85011.4.85011.4.con.0001.CDS.1423057.1423854.rev	CDS	SM7	1423057	1423854	798	-	FIG00003629	265	Coproheme decarboxylase HemQ (no EC)	bi (<->)	0.928	0.996	Cytoplasmic	'NO'	#N/A	#N/A	#N/A	#N/A	#N/A	#N/A	#N/A
fig|85011.4.PEG.1358	1	PATRIC.85011.4.85011.4.con.0001.CDS.1423885.1425321.rev	CDS	SM7	1423885	1425321	1437	-	FIG00068302	478	Protoporphyrinogen IX oxidase, aerobic, HemY (EC 1.3.3.4)	bi (<->)	0.893	0.946	Cytoplasmic	'NO'	#N/A	#N/A	#N/A	#N/A	#N/A	#N/A	#N/A
fig|85011.4.PEG.1359	1	PATRIC.85011.4.85011.4.con.0001.CDS.1425961.1427025.rev	CDS	SM7	1425961	1427025	1065	-	FIG00000428	354	Uroporphyrinogen III decarboxylase (EC 4.1.1.37)	bi (<->)	0.955	0.964	Cytoplasmic	'NO'	#N/A	#N/A	#N/A	#N/A	#N/A	#N/A	#N/A
fig|85011.4.PEG.1360	1	PATRIC.85011.4.85011.4.con.0001.CDS.1427118.1427714.fwd	CDS	SM7	1427118	1427714	597	+	FIG00004682	198	Uncharacterized protein Q1 colocalized with Q	bi (<->)	0.939	0.995	Cytoplasmic	'NO'	#N/A	#N/A	#N/A	#N/A	#N/A	#N/A	#N/A
fig|85011.4.PEG.1361	1	PATRIC.85011.4.85011.4.con.0001.CDS.1427894.1428562.fwd	CDS		1427894	1428562	669	+	FIG01039540	222	two-component regulator	bi (<->)	0.995	0.995	Cytoplasmic	'NO'	#N/A	#N/A	#N/A	#N/A	#N/A	#N/A	#N/A
fig|85011.4.PEG.1362	1	PATRIC.85011.4.85011.4.con.0001.CDS.1428808.1430088.fwd	CDS		1428808	1430088	1281	+	FIG00000804	426	Ribonuclease D (EC 3.1.26.3)	bi (<->)	0.939	0.995	Cytoplasmic	'NO'	#N/A	#N/A	#N/A	#N/A	#N/A	#N/A	#N/A
fig|85011.4.PEG.1363	1	PATRIC.85011.4.85011.4.con.0001.CDS.1430324.1431175.fwd	CDS		1430324	1431175	852	+	FIG00002587	283	Ferrous iron transport permease EfeU	bi (<->)	0.912	0.995	CytoplasmicMembrane	'NO'	#N/A	#N/A	#N/A	#N/A	#N/A	#N/A	#N/A
fig|85011.4.PEG.1364	1	PATRIC.85011.4.85011.4.con.0001.CDS.1431282.1432562.rev	CDS		1431282	1432562	1281	-	FIG00137529	426	Ferrous iron transport peroxidase EfeB	bi (<->)	0.93	0.998	Extracellular	'NO'	#N/A	#N/A	#N/A	#N/A	#N/A	#N/A	#N/A
fig|85011.4.PEG.1365	1	PATRIC.85011.4.85011.4.con.0001.CDS.1432658.1433797.rev	CDS		1432658	1433797	1140	-	FIG00137588	379	Ferrous iron transport periplasmic protein EfeO, contains peptidase-M75 domain and (frequently) cupredoxin-like domain	bi (<->)	0.917	0.926	Unknown	'YES' Cleavage site between pos. 31 and 32: CDS-DD	#N/A	#N/A	#N/A	#N/A	#N/A	#N/A	#N/A
fig|85011.4.PEG.1366	1	PATRIC.85011.4.85011.4.con.0001.CDS.1434184.1434348.fwd	CDS		1434184	1434348	165	+		54	hypothetical protein	0	0	0	Extracellular	'NO'	#N/A	#N/A	#N/A	#N/A	#N/A	#N/A	#N/A
fig|85011.4.PEG.1367	1	PATRIC.85011.4.85011.4.con.0001.CDS.1434410.1435657.fwd	CDS	SM51	1434410	1435657	1248	+	FIG01279374	415	3-ketoacyl-CoA thiolase (EC 2.3.1.16)	bi (<->)	0.949	0.998	Cytoplasmic	'NO'	#N/A	#N/A	#N/A	#N/A	#N/A	#N/A	#N/A
fig|85011.4.PEG.1368	1	PATRIC.85011.4.85011.4.con.0001.CDS.1435654.1437771.fwd	CDS	SM51	1435654	1437771	2118	+	FIG01303839	705	Enoyl-CoA hydratase (EC 4.2.1.17) / 3-hydroxyacyl-CoA dehydrogenase (EC 1.1.1.35) / 3-hydroxybutyryl-CoA epimerase (EC 5.1.2.3)	bi (<->)	0.938	0.999	Cytoplasmic	'NO'	#N/A	#N/A	#N/A	#N/A	#N/A	#N/A	#N/A
fig|85011.4.PEG.1369	1	PATRIC.85011.4.85011.4.con.0001.CDS.1437861.1437992.fwd	CDS	SM51	1437861	1437992	132	+		43	hypothetical protein	0	0	0	Unknown	'NO'	#N/A	#N/A	#N/A	#N/A	#N/A	#N/A	#N/A
fig|85011.4.PEG.1370	1	PATRIC.85011.4.85011.4.con.0001.CDS.1437997.1438488.fwd	CDS	SM51	1437997	1438488	492	+	FIG01272034	163	Acetyltransferase, GNAT family	bi (<->)	0.821	0.936	Cytoplasmic	'NO'	#N/A	#N/A	#N/A	#N/A	#N/A	#N/A	#N/A
fig|85011.4.PEG.1371	1	PATRIC.85011.4.85011.4.con.0001.CDS.1438538.1439656.fwd	CDS	SM51	1438538	1439656	1119	+		372	Cell envelope-associated transcriptional attenuator LytR-CpsA-Psr, subfamily A1 (as in PMID19099556)	bi (<->)	0.869	0.986	CytoplasmicMembrane	'NO'	#N/A	#N/A	#N/A	#N/A	#N/A	#N/A	#N/A
fig|85011.4.PEG.1372	1	PATRIC.85011.4.85011.4.con.0001.CDS.1439661.1442789.rev	CDS	SM51	1439661	1442789	3129	-	FIG00638284	1042	hypothetical protein	bi (<->)	0.786	0.998	Cytoplasmic	'NO'	#N/A	#N/A	#N/A	#N/A	#N/A	#N/A	#N/A
fig|85011.4.PEG.1373	1	PATRIC.85011.4.85011.4.con.0001.CDS.1443681.1443863.fwd	CDS	SM51	1443681	1443863	183	+		60	hypothetical protein	0	0	0	Extracellular	'NO'	#N/A	#N/A	#N/A	#N/A	#N/A	#N/A	#N/A
fig|85011.4.PEG.1374	1	PATRIC.85011.4.85011.4.con.0001.CDS.1444066.1444875.fwd	CDS	SM51	1444066	1444875	810	+	FIG00621114	269	3-oxoacyl-[acyl-carrier protein] reductase (EC 1.1.1.100)	bi (<->)	0.907	0.996	Cytoplasmic	'NO'	PHI:2802	#N/A	#N/A	#N/A	#N/A	#N/A	#N/A
fig|85011.4.PEG.1375	1	PATRIC.85011.4.85011.4.con.0001.CDS.1445016.1446134.fwd	CDS	SM51	1445016	1446134	1119	+	FIG01129378	372	LuxA-like protein	bi (<->)	0.938	0.997	Cytoplasmic	'NO'	#N/A	#N/A	#N/A	#N/A	#N/A	#N/A	#N/A
fig|85011.4.PEG.1376	1	PATRIC.85011.4.85011.4.con.0001.CDS.1446262.1447056.fwd	CDS	SM51	1446262	1447056	795	+		264	hypothetical protein	bi (<->)	0.909	0.992	Cytoplasmic	'NO'	#N/A	#N/A	#N/A	#N/A	#N/A	#N/A	#N/A
fig|85011.4.PEG.1377	1	PATRIC.85011.4.85011.4.con.0001.CDS.1447134.1448603.rev	CDS	SM51	1447134	1448603	1470	-	FIG01347888	489	Uncharacterized amino acid permease, GabP family	bi (<->)	0.937	0.998	CytoplasmicMembrane	'NO'	#N/A	#N/A	#N/A	#N/A	#N/A	#N/A	#N/A
fig|85011.4.PEG.1378	1	PATRIC.85011.4.85011.4.con.0001.CDS.1448659.1448784.rev	CDS	SM51	1448659	1448784	126	-		41	hypothetical protein	0	0	0	Unknown	'NO'	#N/A	#N/A	#N/A	#N/A	#N/A	#N/A	#N/A
fig|85011.4.PEG.1379	1	PATRIC.85011.4.85011.4.con.0001.CDS.1448887.1450884.rev	CDS	SM51	1448887	1450884	1998	-	FIG00000343	665	1-deoxy-D-xylulose 5-phosphate synthase (EC 2.2.1.7)	bi (<->)	0.957	0.998	Cytoplasmic	'NO'	#N/A	#N/A	#N/A	#N/A	#N/A	#N/A	#N/A
fig|85011.4.PEG.1380	1	PATRIC.85011.4.85011.4.con.0001.CDS.1450958.1452208.rev	CDS		1450958	1452208	1251	-	FIG00081563	416	Putative ROK-family transcriptional regulator	bi (<->)	0.954	0.995	Cytoplasmic	'NO'	#N/A	#N/A	#N/A	#N/A	#N/A	#N/A	#N/A
fig|85011.4.PEG.1381	1	PATRIC.85011.4.85011.4.con.0001.CDS.1452432.1452899.rev	CDS		1452432	1452899	468	-	FIG00638284	155	hypothetical protein	bi (<->)	0.883	0.989	Cytoplasmic	'NO'	#N/A	#N/A	#N/A	#N/A	#N/A	#N/A	#N/A
fig|85011.4.PEG.1382	1	PATRIC.85011.4.85011.4.con.0001.CDS.1453030.1454028.fwd	CDS		1453030	1454028	999	+	FIG00229485	332	Hypothetical protein of L-Asparaginase type 2-like superfamily	bi (<->)	0.913	0.885	Cytoplasmic	'NO'	#N/A	#N/A	#N/A	#N/A	#N/A	#N/A	#N/A
fig|85011.4.PEG.1383	1	PATRIC.85011.4.85011.4.con.0001.CDS.1454446.1457163.rev	CDS		1454446	1457163	2718	-	FIG00022996	905	Aconitate hydratase (EC 4.2.1.3)	bi (<->)	0.976	0.999	Cytoplasmic	'NO'	#N/A	#N/A	#N/A	#N/A	#N/A	#N/A	#N/A
fig|85011.4.PEG.1384	1	PATRIC.85011.4.85011.4.con.0001.CDS.1457517.1458539.fwd	CDS		1457517	1458539	1023	+		340	NAD binding oxidoreductase	bi (<->)	0.868	0.997	Cytoplasmic	'NO'	#N/A	#N/A	#N/A	GH109	GFO_IDH_MocA	GH109	Oxidoreductase family, NAD-binding Rossmann fold. This family of enzymes utilise NADP or NAD. This family is called the GFO/IDH/MOCA family in swiss-prot.
fig|85011.4.PEG.1385	1	PATRIC.85011.4.85011.4.con.0001.CDS.1458549.1458923.rev	CDS		1458549	1458923	375	-		124	hypothetical protein	bi (<->)	0.984	0.984	Cytoplasmic	'NO'	#N/A	#N/A	#N/A	#N/A	#N/A	#N/A	#N/A
fig|85011.4.PEG.1386	1	PATRIC.85011.4.85011.4.con.0001.CDS.1458973.1460073.rev	CDS		1458973	1460073	1101	-	FIG00470735	366	Pyridoxal-5'-phosphate-dependent enzyme beta superfamily (fold type II)	bi (<->)	0.937	0.997	Cytoplasmic	'NO'	#N/A	#N/A	#N/A	#N/A	#N/A	#N/A	#N/A
fig|85011.4.PEG.1387	1	PATRIC.85011.4.85011.4.con.0001.CDS.1460313.1460822.fwd	CDS		1460313	1460822	510	+		169	RNA polymerase ECF sigma factor	bi (<->)	0.982	0.994	Unknown	'NO'	#N/A	#N/A	#N/A	#N/A	#N/A	#N/A	#N/A
fig|85011.4.PEG.1388	1	PATRIC.85011.4.85011.4.con.0001.CDS.1460912.1462006.fwd	CDS		1460912	1462006	1095	+	FIG00638284	364	hypothetical protein	bi (<->)	0.627	0.859	Unknown	'NO'	#N/A	#N/A	#N/A	#N/A	#N/A	#N/A	#N/A
fig|85011.4.PEG.1389	1	PATRIC.85011.4.85011.4.con.0001.CDS.1462188.1463558.fwd	CDS		1462188	1463558	1371	+	FIG01121169	456	FIG01121171: hypothetical protein	bi (<->)	0.936	0.961	Cytoplasmic	'NO'	#N/A	#N/A	#N/A	#N/A	#N/A	#N/A	#N/A
fig|85011.4.PEG.1390	1	PATRIC.85011.4.85011.4.con.0001.CDS.1463627.1465105.fwd	CDS	SM8	1463627	1465105	1479	+	FIG00000328	492	Methylphosphotriester-DNA--protein-cysteine S-methyltransferase (EC 2.1.1.n11) / DNA-3-methyladenine glycosylase II (EC 3.2.2.21)	bi (<->)	0.947	0.998	Cytoplasmic	'NO'	PHI:1459	#N/A	#N/A	#N/A	#N/A	#N/A	#N/A
fig|85011.4.PEG.1391	1	PATRIC.85011.4.85011.4.con.0001.CDS.1465102.1465656.fwd	CDS	SM8	1465102	1465656	555	+	FIG00000328	184	Methylated-DNA--protein-cysteine methyltransferase (EC 2.1.1.63)	bi (<->)	0.891	0.995	Unknown	'NO'	#N/A	#N/A	#N/A	#N/A	#N/A	#N/A	#N/A
fig|85011.4.PEG.1392	1	PATRIC.85011.4.85011.4.con.0001.CDS.1465695.1466606.rev	CDS	SM8	1465695	1466606	912	-	FIG00638284	303	hypothetical protein	bi (<->)	0.845	0.803	Cytoplasmic	'NO'	#N/A	#N/A	#N/A	#N/A	#N/A	#N/A	#N/A
fig|85011.4.PEG.1393	1	PATRIC.85011.4.85011.4.con.0001.CDS.1466688.1468025.fwd	CDS	SM8	1466688	1468025	1338	+	FIG00638284	445	hypothetical protein	bi (<->)	0.922	0.921	Unknown	'NO'	#N/A	#N/A	#N/A	PL8	Laminin_G_3|Lyase_8_N|Lyase_8|Lyase_8_C	CBM5	Thermolysin metallopeptidase, alpha-helical domain. /Carbohydrate binding domain. This short domain is found in many different glycosyl hydrolase enzymes and is presumed to have a carbohydrate binding function. The domain has six aromatic groups that may be important for binding.
fig|85011.4.PEG.1394	1	PATRIC.85011.4.85011.4.con.0001.CDS.1468166.1469113.rev	CDS	SM8	1468166	1469113	948	-	FIG00638284	315	hypothetical protein	bi (<->)	0.918	0.918	CytoplasmicMembrane	'NO'	#N/A	#N/A	#N/A	#N/A	#N/A	#N/A	#N/A
fig|85011.4.PEG.1395	1	PATRIC.85011.4.85011.4.con.0001.CDS.1469148.1471061.rev	CDS	SM8	1469148	1471061	1914	-	FIG01955894	637	Siderophore synthetase superfamily, group A @ Siderophore synthetase large component, acetyltransferase	bi (<->)	0.948	0.949	Cytoplasmic	'NO'	#N/A	#N/A	#N/A	#N/A	#N/A	#N/A	#N/A
fig|85011.4.PEG.1396	1	PATRIC.85011.4.85011.4.con.0001.CDS.1471727.1471840.rev	CDS	SM8	1471727	1471840	114	-		37	hypothetical protein	0	0	0	Unknown	'NO'	#N/A	#N/A	#N/A	#N/A	#N/A	#N/A	#N/A
fig|85011.4.PEG.1397	1	PATRIC.85011.4.85011.4.con.0001.CDS.1471825.1472247.rev	CDS	SM8	1471825	1472247	423	-		140	hypothetical protein	bi (<->)	0.986	0.993	Unknown	'NO'	#N/A	#N/A	#N/A	#N/A	#N/A	#N/A	#N/A
fig|85011.4.PEG.1398	1	PATRIC.85011.4.85011.4.con.0001.CDS.1472487.1472984.fwd	CDS	SM8	1472487	1472984	498	+		165	hypothetical protein	bi (<->)	0.928	0.994	Cytoplasmic	'NO'	#N/A	#N/A	#N/A	#N/A	#N/A	#N/A	#N/A
fig|85011.4.PEG.1399	1	PATRIC.85011.4.85011.4.con.0001.CDS.1473066.1474628.fwd	CDS	SM8	1473066	1474628	1563	+	FIG00638284	520	Uncharacterized MFS-type transporter	bi (<->)	0.915	0.998	CytoplasmicMembrane	'NO'	#N/A	#N/A	#N/A	#N/A	#N/A	#N/A	#N/A
fig|85011.4.PEG.1400	1	PATRIC.85011.4.85011.4.con.0001.CDS.1474590.1475129.rev	CDS	SM8	1474590	1475129	540	-	FIG00638284	179	hypothetical protein	bi (<->)	0.793	0.994	Cytoplasmic	'NO'	#N/A	#N/A	#N/A	#N/A	#N/A	#N/A	#N/A
fig|85011.4.PEG.1401	1	PATRIC.85011.4.85011.4.con.0001.CDS.1475192.1475719.fwd	CDS	SM8	1475192	1475719	528	+		175	hypothetical protein	bi (<->)	0.593	0.847	Unknown	'NO'	#N/A	#N/A	#N/A	#N/A	#N/A	#N/A	#N/A
fig|85011.4.PEG.1402	1	PATRIC.85011.4.85011.4.con.0001.CDS.1475798.1477669.fwd	CDS	SM8	1475798	1477669	1872	+	FIG00638284	623	Putative serine/threonine protein kinase	bi (<->)	0.674	0.939	CytoplasmicMembrane	'NO'	PHI:2554	#N/A	#N/A	CBM13	Pkinase|Ricin_B_lectin|Ricin_B_lectin	#N/A	Hsp70 protein. Hsp70 chaperones help to fold many proteins. Hsp70 assisted folding involves repeated cycles of substrate binding and release. Hsp70 activity is ATP dependent. Hsp70 proteins are made up of two regions: the amino terminus is the ATPase domain and the carboxyl terminus is the substrate binding region./MreB/Mbl protein. This family consists of bacterial MreB and Mbl proteins as well …
fig|85011.4.PEG.1403	1	PATRIC.85011.4.85011.4.con.0001.CDS.1477689.1478075.rev	CDS		1477689	1478075	387	-		128	hypothetical protein	bi (<->)	0.836	0.992	Unknown	'YES' Cleavage site between pos. 29 and 30: ASA-DT	#N/A	#N/A	#N/A	#N/A	#N/A	#N/A	#N/A
fig|85011.4.PEG.1404	1	PATRIC.85011.4.85011.4.con.0001.CDS.1478269.1478769.fwd	CDS		1478269	1478769	501	+		166	hypothetical protein	bi (<->)	0.874	0.994	Unknown	'YES' Cleavage site between pos. 36 and 37: AQA-AG	#N/A	#N/A	#N/A	#N/A	#N/A	#N/A	#N/A
fig|85011.4.PEG.1405	1	PATRIC.85011.4.85011.4.con.0001.CDS.1478940.1480577.rev	CDS		1478940	1480577	1638	-	FIG00012746	545	Glycine betaine transporter OpuD	0	0	0	CytoplasmicMembrane	'NO'	#N/A	#N/A	#N/A	#N/A	#N/A	#N/A	#N/A
fig|85011.4.PEG.1406	1	PATRIC.85011.4.85011.4.con.0001.CDS.1480670.1483837.rev	CDS		1480670	1483837	3168	-	FIG00638284	1055	hypothetical protein	0	0	0	Cytoplasmic	'NO'	#N/A	#N/A	#N/A	#N/A	#N/A	#N/A	#N/A
fig|85011.4.PEG.1407	1	PATRIC.85011.4.85011.4.con.0001.CDS.1484030.1485019.rev	CDS		1484030	1485019	990	-	FIG00744535	329	ABC transporter, ATP-binding protein	bi (<->)	0.893	0.994	CytoplasmicMembrane	'NO'	PHI:1141	#N/A	#N/A	CE1	n/a	#N/A	Putative esterase. This family contains Esterase D. However it is not clear if all members of the family have the same function. This family is related to the pfam00135 family.
fig|85011.4.PEG.1408	1	PATRIC.85011.4.85011.4.con.0001.CDS.1485016.1485825.rev	CDS		1485016	1485825	810	-	FIG00638284	269	hypothetical protein	bi (<->)	0.882	0.989	CytoplasmicMembrane	'NO'	#N/A	#N/A	#N/A	#N/A	#N/A	#N/A	#N/A
fig|85011.4.PEG.1409	1	PATRIC.85011.4.85011.4.con.0001.CDS.1485818.1486672.rev	CDS		1485818	1486672	855	-	FIG00638284	284	hypothetical protein	bi (<->)	0.884	0.996	CytoplasmicMembrane	'NO'	#N/A	#N/A	#N/A	#N/A	#N/A	#N/A	#N/A
fig|85011.4.PEG.1410	1	PATRIC.85011.4.85011.4.con.0001.CDS.1486973.1488286.fwd	CDS		1486973	1488286	1314	+	FIG01234780	437	Tellurium resistance protein TerA	bi (<->)	0.877	0.986	Cytoplasmic	'NO'	#N/A	#N/A	#N/A	#N/A	#N/A	#N/A	#N/A
fig|85011.4.PEG.1411	1	PATRIC.85011.4.85011.4.con.0001.CDS.1488389.1488571.rev	CDS		1488389	1488571	183	-	FIG00638284	60	hypothetical protein	0	0	0	Extracellular	'NO'	#N/A	#N/A	#N/A	#N/A	#N/A	#N/A	#N/A
fig|85011.4.PEG.1412	1	PATRIC.85011.4.85011.4.con.0001.CDS.1488747.1489799.rev	CDS		1488747	1489799	1053	-		350	hypothetical protein	bi (<->)	0.916	0.997	Cytoplasmic	'NO'	#N/A	#N/A	#N/A	#N/A	#N/A	#N/A	#N/A
fig|85011.4.PEG.1413	1	PATRIC.85011.4.85011.4.con.0001.CDS.1489811.1489996.rev	CDS		1489811	1489996	186	-		61	hypothetical protein	0	0	0	Unknown	'NO'	#N/A	#N/A	#N/A	#N/A	#N/A	#N/A	#N/A
fig|85011.4.PEG.1414	1	PATRIC.85011.4.85011.4.con.0001.CDS.1490035.1490970.rev	CDS		1490035	1490970	936	-	FIG00000762	311	Carbamate kinase (EC 2.7.2.2)	bi (<->)	0.984	0.997	Cytoplasmic	'NO'	#N/A	AA_kinase	#N/A	#N/A	#N/A	#N/A	#N/A
fig|85011.4.PEG.1415	1	PATRIC.85011.4.85011.4.con.0001.CDS.1491125.1492195.rev	CDS		1491125	1492195	1071	-	FIG00000084	356	Ornithine carbamoyltransferase (EC 2.1.3.3)	bi (<->)	0.948	0.958	Cytoplasmic	'NO'	PHI:2634	#N/A	#N/A	#N/A	#N/A	#N/A	#N/A
fig|85011.4.PEG.1416	1	PATRIC.85011.4.85011.4.con.0001.CDS.1492268.1493494.rev	CDS		1492268	1493494	1227	-	FIG00001104	408	Arginine deiminase (EC 3.5.3.6)	bi (<->)	0.953	0.998	Cytoplasmic	'NO'	PHI:3473	#N/A	#N/A	#N/A	#N/A	#N/A	#N/A
fig|85011.4.PEG.1417	1	PATRIC.85011.4.85011.4.con.0001.CDS.1493616.1495052.rev	CDS		1493616	1495052	1437	-	FIG00001166	478	Uncharacterized amino acid permease, GabP family	bi (<->)	0.904	0.996	CytoplasmicMembrane	'NO'	#N/A	#N/A	#N/A	#N/A	#N/A	#N/A	#N/A
fig|85011.4.PEG.1418	1	PATRIC.85011.4.85011.4.con.0001.CDS.1495328.1497928.rev	CDS		1495328	1497928	2601	-	FIG01323010	866	Putative phosphatase	bi (<->)	0.923	0.999	Cytoplasmic	'NO'	#N/A	#N/A	#N/A	#N/A	#N/A	#N/A	#N/A
fig|85011.4.PEG.1419	1	PATRIC.85011.4.85011.4.con.0001.CDS.1497925.1499895.rev	CDS		1497925	1499895	1971	-	FIG00441440	656	HEN1 C-terminal domain; double-stranded RNA 3'-methylase	bi (<->)	0.745	0.998	Unknown	'NO'	#N/A	#N/A	#N/A	#N/A	#N/A	#N/A	#N/A
fig|85011.4.PEG.1420	1	PATRIC.85011.4.85011.4.con.0001.CDS.1499904.1500896.rev	CDS		1499904	1500896	993	-	FIG00638284	330	Transcriptional regulator, MerR family	bi (<->)	0.743	0.99	Unknown	'NO'	#N/A	#N/A	#N/A	#N/A	#N/A	#N/A	#N/A
fig|85011.4.PEG.1421	1	PATRIC.85011.4.85011.4.con.0001.CDS.1501009.1501395.rev	CDS		1501009	1501395	387	-		128	hypothetical protein	bi (<->)	0.984	0.992	Cytoplasmic	'NO'	#N/A	#N/A	#N/A	#N/A	#N/A	#N/A	#N/A
fig|85011.4.PEG.1422	1	PATRIC.85011.4.85011.4.con.0001.CDS.1501373.1502224.rev	CDS		1501373	1502224	852	-	FIG00011114	283	Phosphate transport ATP-binding protein PstB (TC 3.A.1.7.1)	bi (<->)	0.972	0.996	CytoplasmicMembrane	'NO'	PHI:1141	#N/A	#N/A	#N/A	#N/A	#N/A	#N/A
fig|85011.4.PEG.1423	1	PATRIC.85011.4.85011.4.con.0001.CDS.1502266.1503240.rev	CDS		1502266	1503240	975	-	FIG00638284	324	hypothetical protein	bi (<->)	0.873	0.997	CytoplasmicMembrane	'YES' Cleavage site between pos. 27 and 28: ATA-TA	#N/A	#N/A	#N/A	#N/A	#N/A	#N/A	#N/A
fig|85011.4.PEG.1424	1	PATRIC.85011.4.85011.4.con.0001.CDS.1503237.1504505.rev	CDS		1503237	1504505	1269	-		422	hypothetical protein	bi (<->)	0.778	0.555	CytoplasmicMembrane	'NO'	#N/A	#N/A	#N/A	#N/A	#N/A	#N/A	#N/A
fig|85011.4.PEG.1425	1	PATRIC.85011.4.85011.4.con.0001.CDS.1504502.1505509.rev	CDS		1504502	1505509	1008	-	FIG00638284	335	hypothetical protein	uni (->)	0.761	0.436	Unknown	'YES' Cleavage site between pos. 41 and 42: AGA-AE	#N/A	#N/A	#N/A	#N/A	#N/A	#N/A	#N/A
fig|85011.4.PEG.1426	1	PATRIC.85011.4.85011.4.con.0001.CDS.1505506.1505679.rev	CDS		1505506	1505679	174	-		57	hypothetical protein	0	0	0	Unknown	'NO'	#N/A	#N/A	#N/A	#N/A	#N/A	#N/A	#N/A
fig|85011.4.PEG.1427	1	PATRIC.85011.4.85011.4.con.0001.CDS.1505703.1507319.rev	CDS		1505703	1507319	1617	-	FIG00010508	538	Phosphate ABC transporter, periplasmic phosphate-binding protein PstS (TC 3.A.1.7.1)	bi (<->)	0.864	0.998	Unknown	'YES' Cleavage site between pos. 34 and 35: ASA-AA	#N/A	#N/A	#N/A	#N/A	#N/A	#N/A	#N/A
fig|85011.4.PEG.1428	1	PATRIC.85011.4.85011.4.con.0001.CDS.1507316.1508497.rev	CDS		1507316	1508497	1182	-	FIG00083946	393	Phosphate transport system permease protein PstA (TC 3.A.1.7.1)	bi (<->)	0.911	0.997	CytoplasmicMembrane	'NO'	#N/A	#N/A	#N/A	#N/A	#N/A	#N/A	#N/A
fig|85011.4.PEG.1429	1	PATRIC.85011.4.85011.4.con.0001.CDS.1508626.1509642.rev	CDS		1508626	1509642	1017	-	FIG00018561	338	Phosphate transport system permease protein PstC (TC 3.A.1.7.1)	bi (<->)	0.944	0.997	CytoplasmicMembrane	'NO'	#N/A	#N/A	#N/A	#N/A	#N/A	#N/A	#N/A
fig|85011.4.PEG.1430	1	PATRIC.85011.4.85011.4.con.0001.CDS.1509995.1510987.fwd	CDS		1509995	1510987	993	+	FIG00046929	330	hypothetical protein	bi (<->)	0.777	0.991	Unknown	'YES' Cleavage site between pos. 29 and 30: ANA-SA	#N/A	#N/A	#N/A	#N/A	#N/A	#N/A	#N/A
fig|85011.4.PEG.1431	1	PATRIC.85011.4.85011.4.con.0001.CDS.1511126.1512103.fwd	CDS		1511126	1512103	978	+		325	hypothetical protein	uni (->)	0.506	0.954	Unknown	'YES' Cleavage site between pos. 20 and 21: AVA-DT	#N/A	#N/A	#N/A	#N/A	#N/A	#N/A	#N/A
fig|85011.4.PEG.1432	1	PATRIC.85011.4.85011.4.con.0001.CDS.1512294.1513067.fwd	CDS		1512294	1513067	774	+	FIG00638284	257	hypothetical protein	bi (<->)	0.805	0.996	Unknown	'YES' Cleavage site between pos. 26 and 27: AVA-ED	#N/A	#N/A	#N/A	#N/A	#N/A	#N/A	#N/A
fig|85011.4.PEG.1433	1	PATRIC.85011.4.85011.4.con.0001.CDS.1513166.1514770.fwd	CDS		1513166	1514770	1605	+	FIG00638284	534	hypothetical protein	bi (<->)	0.668	0.754	Unknown	'YES' Cleavage site between pos. 26 and 27: AIA-AA	#N/A	#N/A	#N/A	#N/A	#N/A	#N/A	#N/A
fig|85011.4.PEG.1434	1	PATRIC.85011.4.85011.4.con.0001.CDS.1514889.1515812.rev	CDS		1514889	1515812	924	-	FIG01352851	307	Putative monooxygenase	bi (<->)	0.902	0.997	Cytoplasmic	'NO'	#N/A	#N/A	#N/A	#N/A	#N/A	#N/A	#N/A
fig|85011.4.PEG.1435	1	PATRIC.85011.4.85011.4.con.0001.CDS.1515879.1516430.rev	CDS		1515879	1516430	552	-		183	hypothetical protein	bi (<->)	0.902	0.995	CytoplasmicMembrane	'NO'	#N/A	#N/A	#N/A	#N/A	#N/A	#N/A	#N/A
fig|85011.4.PEG.1436	1	PATRIC.85011.4.85011.4.con.0001.CDS.1516576.1516740.rev	CDS		1516576	1516740	165	-		54	hypothetical protein	0	0	0	Unknown	'NO'	#N/A	#N/A	#N/A	#N/A	#N/A	#N/A	#N/A
fig|85011.4.PEG.1437	1	PATRIC.85011.4.85011.4.con.0001.CDS.1516760.1517116.fwd	CDS		1516760	1517116	357	+		118	hypothetical protein	bi (<->)	0.763	0.992	Unknown	'NO'	#N/A	#N/A	#N/A	#N/A	#N/A	#N/A	#N/A
fig|85011.4.PEG.1438	1	PATRIC.85011.4.85011.4.con.0001.CDS.1517113.1518432.fwd	CDS		1517113	1518432	1320	+	FIG00638284	439	hypothetical protein	bi (<->)	0.586	0.491	Unknown	'NO'	#N/A	#N/A	#N/A	GH29	Alpha_L_fucos	#N/A	Alpha-L-fucosidase.
fig|85011.4.PEG.1439	1	PATRIC.85011.4.85011.4.con.0001.CDS.1518677.1518988.rev	CDS		1518677	1518988	312	-		103	23S rRNA (uracil(1939)-C(5))-methyltransferase (EC 2.1.1.190)	0	0	0	Cytoplasmic	'NO'	#N/A	#N/A	#N/A	#N/A	#N/A	#N/A	#N/A
fig|85011.4.PEG.1440	1	PATRIC.85011.4.85011.4.con.0001.CDS.1518973.1520034.rev	CDS		1518973	1520034	1062	-		353	23S rRNA methyltransferase/RumA	bi (<->)	0.951	0.679	Cytoplasmic	'NO'	#N/A	#N/A	#N/A	#N/A	#N/A	#N/A	#N/A
fig|85011.4.PEG.1441	1	PATRIC.85011.4.85011.4.con.0001.CDS.1520297.1522489.rev	CDS		1520297	1522489	2193	-	FIG00945276	730	Uncharacterized amino acid permease, GabP family	bi (<->)	0.96	0.994	CytoplasmicMembrane	'NO'	#N/A	#N/A	#N/A	#N/A	#N/A	#N/A	#N/A
fig|85011.4.PEG.1442	1	PATRIC.85011.4.85011.4.con.0001.CDS.1522528.1523190.fwd	CDS		1522528	1523190	663	+	FIG00000838	220	TrkA-like protein	bi (<->)	0.991	0.991	CytoplasmicMembrane	'NO'	#N/A	#N/A	#N/A	#N/A	#N/A	#N/A	#N/A
fig|85011.4.PEG.1443	1	PATRIC.85011.4.85011.4.con.0001.CDS.1523190.1523846.fwd	CDS		1523190	1523846	657	+	FIG00000838	218	TrkA-like protein	bi (<->)	0.995	0.995	CytoplasmicMembrane	'NO'	#N/A	#N/A	#N/A	#N/A	#N/A	#N/A	#N/A
fig|85011.4.PEG.1444	1	PATRIC.85011.4.85011.4.con.0001.CDS.1524069.1525454.rev	CDS		1524069	1525454	1386	-	FIG00638284	461	hypothetical protein	bi (<->)	0.922	0.998	Cytoplasmic	'NO'	#N/A	#N/A	#N/A	#N/A	#N/A	#N/A	#N/A
fig|85011.4.PEG.1445	1	PATRIC.85011.4.85011.4.con.0001.CDS.1525830.1526594.rev	CDS		1525830	1526594	765	-		254	PROBABLE CONSERVED INTEGRAL MEMBRANE ALANINE AND LEUCINE RICH PROTEIN	bi (<->)	0.831	0.996	CytoplasmicMembrane	'NO'	#N/A	#N/A	#N/A	#N/A	#N/A	#N/A	#N/A
fig|85011.4.PEG.1446	1	PATRIC.85011.4.85011.4.con.0001.CDS.1526611.1526961.rev	CDS		1526611	1526961	351	-	FIG00945046	116	FIG00821051: hypothetical protein	bi (<->)	0.974	0.913	Cytoplasmic	'NO'	#N/A	#N/A	#N/A	#N/A	#N/A	#N/A	#N/A
fig|85011.4.PEG.1447	1	PATRIC.85011.4.85011.4.con.0001.CDS.1527183.1527857.rev	CDS		1527183	1527857	675	-	FIG00431356	224	DNA-binding response regulator KdpE	bi (<->)	0.996	0.996	Cytoplasmic	'NO'	PHI:2440	#N/A	#N/A	GT2	Response_reg|Glycos_transf_2	#N/A	Histidine phosphatase superfamily (branch 1). The histidine phosphatase superfamily is so named because catalysis centres on a conserved His residue that is transiently phosphorylated during the catalytic cycle. Other conserved residues contribute to a 'phosphate pocket' and interact with the phospho group of substrate before, during and after its transfer to the His residue. Structure and sequen…
fig|85011.4.PEG.1448	1	PATRIC.85011.4.85011.4.con.0001.CDS.1527854.1530481.rev	CDS		1527854	1530481	2628	-	FIG00000846	875	Osmosensitive K+ channel histidine kinase KdpD	bi (<->)	0.946	0.999	CytoplasmicMembrane	'NO'	PHI:2500	#N/A	#N/A	GT2	Glyco_tranf_2_3|HisKA|HATPase_c|Response_reg	#N/A	Histidine phosphatase superfamily (branch 1). The histidine phosphatase superfamily is so named because catalysis centres on a conserved His residue that is transiently phosphorylated during the catalytic cycle. Other conserved residues contribute to a 'phosphate pocket' and interact with the phospho group of substrate before, during and after its transfer to the His residue. Structure and sequen…
fig|85011.4.PEG.1449	1	PATRIC.85011.4.85011.4.con.0001.CDS.1530495.1531229.rev	CDS		1530495	1531229	735	-	FIG00007507	244	Potassium-transporting ATPase C chain (EC 3.6.3.12) (TC 3.A.3.7.1)	bi (<->)	0.88	0.988	Unknown	'NO'	#N/A	#N/A	#N/A	#N/A	#N/A	#N/A	#N/A
fig|85011.4.PEG.1450	1	PATRIC.85011.4.85011.4.con.0001.CDS.1531235.1533349.rev	CDS		1531235	1533349	2115	-	FIG00046742	704	Potassium-transporting ATPase B chain (EC 3.6.3.12) (TC 3.A.3.7.1)	bi (<->)	0.962	0.998	CytoplasmicMembrane	'NO'	#N/A	#N/A	#N/A	#N/A	#N/A	#N/A	#N/A
fig|85011.4.PEG.1451	1	PATRIC.85011.4.85011.4.con.0001.CDS.1533346.1535010.rev	CDS		1533346	1535010	1665	-	FIG00002960	554	Potassium-transporting ATPase A chain (EC 3.6.3.12) (TC 3.A.3.7.1)	0	0	0	CytoplasmicMembrane	'NO'	#N/A	#N/A	#N/A	#N/A	#N/A	#N/A	#N/A
fig|85011.4.PEG.1452	1	PATRIC.85011.4.85011.4.con.0001.CDS.1535011.1535160.rev	CDS		1535011	1535160	150	-		49	hypothetical protein	0	0	0	Unknown	'NO'	#N/A	#N/A	#N/A	#N/A	#N/A	#N/A	#N/A
fig|85011.4.PEG.1453	1	PATRIC.85011.4.85011.4.con.0001.CDS.1535442.1536260.rev	CDS		1535442	1536260	819	-	FIG00723930	272	FIG01122115: hypothetical protein	bi (<->)	0.93	0.996	Cytoplasmic	'NO'	#N/A	#N/A	#N/A	#N/A	#N/A	#N/A	#N/A
fig|85011.4.PEG.1454	1	PATRIC.85011.4.85011.4.con.0001.CDS.1536262.1536789.rev	CDS		1536262	1536789	528	-	FIG00000388	175	Deoxyuridine 5'-triphosphate nucleotidohydrolase (EC 3.6.1.23)	bi (<->)	0.96	0.994	Cytoplasmic	'NO'	#N/A	#N/A	#N/A	#N/A	#N/A	#N/A	#N/A
fig|85011.4.PEG.1455	1	PATRIC.85011.4.85011.4.con.0001.CDS.1536786.1537325.rev	CDS		1536786	1537325	540	-	FIG00638284	179	FIG01123415: hypothetical protein	bi (<->)	0.927	0.983	Cytoplasmic	'NO'	#N/A	#N/A	#N/A	#N/A	#N/A	#N/A	#N/A
fig|85011.4.PEG.1456	1	PATRIC.85011.4.85011.4.con.0001.CDS.1537466.1538359.fwd	CDS		1537466	1538359	894	+		297	Short-chain dehydrogenase/reductase SDR	bi (<->)	0.906	0.997	Cytoplasmic	'NO'	PHI:5271	#N/A	#N/A	#N/A	#N/A	#N/A	#N/A
fig|85011.4.PEG.1457	1	PATRIC.85011.4.85011.4.con.0001.CDS.1538393.1538842.fwd	CDS		1538393	1538842	450	+	FIG01105974	149	FIG01105974: Probable conserved alanine rich transmembrane protein	bi (<->)	0.893	0.993	CytoplasmicMembrane	'NO'	#N/A	#N/A	#N/A	#N/A	#N/A	#N/A	#N/A
fig|85011.4.PEG.1458	1	PATRIC.85011.4.85011.4.con.0001.CDS.1539107.1539322.rev	CDS		1539107	1539322	216	-		71	hypothetical protein	bi (<->)	0.972	0.714	Cytoplasmic	'NO'	#N/A	#N/A	#N/A	#N/A	#N/A	#N/A	#N/A
fig|85011.4.PEG.1459	1	PATRIC.85011.4.85011.4.con.0001.CDS.1539375.1539641.rev	CDS		1539375	1539641	267	-		88	hypothetical protein	0	0	0	Extracellular	'NO'	#N/A	#N/A	#N/A	#N/A	#N/A	#N/A	#N/A
fig|85011.4.PEG.1460	1	PATRIC.85011.4.85011.4.con.0001.CDS.1539654.1540172.fwd	CDS		1539654	1540172	519	+	FIG00664690	172	Carbonic anhydrase, gamma class (EC 4.2.1.1)	bi (<->)	0.981	0.93	Cytoplasmic	'NO'	#N/A	Hexapep	Hexapeptide repeat superfamily	#N/A	#N/A	#N/A	#N/A
fig|85011.4.PEG.1461	1	PATRIC.85011.4.85011.4.con.0001.CDS.1540293.1541291.fwd	CDS		1540293	1541291	999	+	FIG00744535	332	ABC transporter, ATP-binding protein	bi (<->)	0.889	0.98	CytoplasmicMembrane	'NO'	#N/A	#N/A	#N/A	#N/A	#N/A	#N/A	#N/A
fig|85011.4.PEG.1462	1	PATRIC.85011.4.85011.4.con.0001.CDS.1541288.1542481.fwd	CDS		1541288	1542481	1194	+	FIG00638284	397	hypothetical protein	bi (<->)	0.897	0.995	CytoplasmicMembrane	'NO'	#N/A	#N/A	#N/A	#N/A	#N/A	#N/A	#N/A
fig|85011.4.PEG.1463	1	PATRIC.85011.4.85011.4.con.0001.CDS.1542555.1543505.rev	CDS		1542555	1543505	951	-	FIG00996037	316	Probable acyl-ACP desaturase, Stearoyl-ACP desaturase (EC 1.14.19.2)	bi (<->)	0.962	0.994	Cytoplasmic	'NO'	#N/A	#N/A	#N/A	#N/A	#N/A	#N/A	#N/A
fig|85011.4.PEG.1464	1	PATRIC.85011.4.85011.4.con.0001.CDS.1543752.1545269.rev	CDS		1543752	1545269	1518	-	FIG01122768	505	Two-component system sensor histidine kinase	bi (<->)	0.863	0.998	CytoplasmicMembrane	'NO'	PHI:2500	#N/A	#N/A	GT2	Glyco_tranf_2_3|HisKA|HATPase_c|Response_reg	#N/A	Histidine phosphatase superfamily (branch 1). The histidine phosphatase superfamily is so named because catalysis centres on a conserved His residue that is transiently phosphorylated during the catalytic cycle. Other conserved residues contribute to a 'phosphate pocket' and interact with the phospho group of substrate before, during and after its transfer to the His residue. Structure and sequen…
fig|85011.4.PEG.1465	1	PATRIC.85011.4.85011.4.con.0001.CDS.1545278.1545931.rev	CDS		1545278	1545931	654	-		217	Two-component transcriptional response regulator, LuxR family	bi (<->)	0.995	0.995	Cytoplasmic	'NO'	PHI:3599	#N/A	#N/A	CE11	Response_reg|Sigma54_activ_2|LpxC	#N/A	DEAD/DEAH box helicase. Members of this family include the DEAD and DEAH box helicases. Helicases are involved in unwinding nucleic acids. The DEAD box helicases are involved in various aspects of RNA metabolism, including nuclear transcription, pre mRNA splicing, ribosome biogenesis, nucleocytoplasmic transport, translation, RNA decay and organellar gene expression./Helicase conserved C-terminal…
fig|85011.4.PEG.1466	1	PATRIC.85011.4.85011.4.con.0001.CDS.1546341.1546514.fwd	CDS		1546341	1546514	174	+		57	FIG01125301: hypothetical protein	bi (<->)	1	0.982	Cytoplasmic	'NO'	#N/A	#N/A	#N/A	#N/A	#N/A	#N/A	#N/A
fig|85011.4.PEG.1467	1	PATRIC.85011.4.85011.4.con.0001.CDS.1546677.1547468.rev	CDS		1546677	1547468	792	-	FIG00002332	263	Inositol-1-monophosphatase (EC 3.1.3.25)	bi (<->)	0.916	0.996	Cytoplasmic	'NO'	#N/A	#N/A	#N/A	#N/A	#N/A	#N/A	#N/A
fig|85011.4.PEG.1468	1	PATRIC.85011.4.85011.4.con.0001.CDS.1547465.1548640.rev	CDS		1547465	1548640	1176	-	FIG00000345	391	Coproporphyrin ferrochelatase (EC 4.99.1.-)	bi (<->)	0.893	0.997	Cytoplasmic	'NO'	#N/A	#N/A	#N/A	#N/A	#N/A	#N/A	#N/A
fig|85011.4.PEG.1469	1	PATRIC.85011.4.85011.4.con.0001.CDS.1548817.1550145.fwd	CDS		1548817	1550145	1329	+	FIG01408088	442	FAD-dependent oxidoreductase	bi (<->)	0.935	0.998	Cytoplasmic	'NO'	#N/A	#N/A	#N/A	AA7	FAD_binding_4|BBE	AA7	FAD binding domain. This family consists of various enzymes that use FAD as a co-factor, most of the enzymes are similar to oxygen oxidoreductase. One of the enzymes Vanillyl-alcohol oxidase (VAO) has a solved structure, the alignment includes the FAD binding site, called the PP-loop, between residues 99-110. The FAD molecule is covalently bound in the known structure, however the residue that li…
fig|85011.4.PEG.1470	1	PATRIC.85011.4.85011.4.con.0001.CDS.1550169.1551098.rev	CDS		1550169	1551098	930	-		309	hypothetical protein	bi (<->)	0.74	0.728	CytoplasmicMembrane	'NO'	#N/A	#N/A	#N/A	#N/A	#N/A	#N/A	#N/A
fig|85011.4.PEG.1471	1	PATRIC.85011.4.85011.4.con.0001.CDS.1551138.1551407.fwd	CDS		1551138	1551407	270	+		89	hypothetical protein	bi (<->)	0.955	0.989	Unknown	'NO'	#N/A	#N/A	#N/A	#N/A	#N/A	#N/A	#N/A
fig|85011.4.PEG.1472	1	PATRIC.85011.4.85011.4.con.0001.CDS.1551553.1552650.fwd	CDS		1551553	1552650	1098	+	FIG00945284	365	FIG00945285: putative DNA-binding protein	bi (<->)	0.97	0.968	Cytoplasmic	'NO'	#N/A	#N/A	#N/A	#N/A	#N/A	#N/A	#N/A
fig|85011.4.PEG.1473	1	PATRIC.85011.4.85011.4.con.0001.CDS.1552728.1553570.rev	CDS		1552728	1553570	843	-	FIG00004487	280	Thiosulfate sulfurtransferase, rhodanese (EC 2.8.1.1)	bi (<->)	0.879	0.996	Cytoplasmic	'NO'	#N/A	#N/A	#N/A	#N/A	#N/A	#N/A	#N/A
fig|85011.4.PEG.1474	1	PATRIC.85011.4.85011.4.con.0001.CDS.1553681.1554460.fwd	CDS		1553681	1554460	780	+	FIG00638284	259	putative hydroxylase	bi (<->)	0.761	0.992	Cytoplasmic	'NO'	#N/A	#N/A	#N/A	#N/A	#N/A	#N/A	#N/A
fig|85011.4.PEG.1475	1	PATRIC.85011.4.85011.4.con.0001.CDS.1554607.1554795.fwd	CDS		1554607	1554795	189	+		62	hypothetical protein	0	0	0	Cytoplasmic	'NO'	#N/A	#N/A	#N/A	#N/A	#N/A	#N/A	#N/A
fig|85011.4.PEG.1476	1	PATRIC.85011.4.85011.4.con.0001.CDS.1554954.1556120.rev	CDS		1554954	1556120	1167	-	FIG00002081	388	Alkaline phosphodiesterase I (EC 3.1.4.1) / Nucleotide pyrophosphatase (EC 3.6.1.9)	bi (<->)	0.889	0.994	Cytoplasmic	'NO'	#N/A	#N/A	#N/A	#N/A	#N/A	#N/A	#N/A
fig|85011.4.PEG.1477	1	PATRIC.85011.4.85011.4.con.0001.CDS.1556117.1556713.rev	CDS		1556117	1556713	597	-	FIG00946079	198	FIG01121646: hypothetical protein	bi (<->)	0.995	0.995	Cytoplasmic	'NO'	#N/A	#N/A	#N/A	#N/A	#N/A	#N/A	#N/A
fig|85011.4.PEG.1478	1	PATRIC.85011.4.85011.4.con.0001.CDS.1557031.1557264.rev	CDS		1557031	1557264	234	-		77	hypothetical protein	0	0	0	Unknown	'NO'	#N/A	#N/A	#N/A	#N/A	#N/A	#N/A	#N/A
fig|85011.4.PEG.1479	1	PATRIC.85011.4.85011.4.con.0001.CDS.1557264.1559933.rev	CDS		1557264	1559933	2670	-	FIG00047993	889	Protein acetyltransferase	bi (<->)	0.939	0.976	Cytoplasmic	'NO'	PHI:5571_PHI:6366	#N/A	#N/A	#N/A	#N/A	#N/A	#N/A
fig|85011.4.PEG.1480	1	PATRIC.85011.4.85011.4.con.0001.CDS.1559949.1560074.fwd	CDS		1559949	1560074	126	+		41	hypothetical protein	bi (<->)	0.821	0.927	Unknown	'NO'	#N/A	#N/A	#N/A	#N/A	#N/A	#N/A	#N/A
fig|85011.4.PEG.1481	1	PATRIC.85011.4.85011.4.con.0001.CDS.1560120.1560458.fwd	CDS		1560120	1560458	339	+		112	hypothetical protein	bi (<->)	0.929	0.991	Unknown	'NO'	#N/A	#N/A	#N/A	#N/A	#N/A	#N/A	#N/A
fig|85011.4.PEG.1482	1	PATRIC.85011.4.85011.4.con.0001.CDS.1560489.1561499.fwd	CDS		1560489	1561499	1011	+	FIG00001807	336	Indigoidine synthase A-like protein, uncharacterized enzyme involved in pigment biosynthesis	bi (<->)	0.89	0.997	Cytoplasmic	'NO'	#N/A	#N/A	#N/A	#N/A	#N/A	#N/A	#N/A
fig|85011.4.PEG.1483	1	PATRIC.85011.4.85011.4.con.0001.CDS.1561745.1563466.fwd	CDS		1561745	1563466	1722	+	FIG00022631	573	Acetyl-CoA synthetase (EC 6.2.1.1)	bi (<->)	0.926	0.96	Cytoplasmic	'NO'	#N/A	#N/A	#N/A	GT2	Glycos_transf_2|AMP-binding|AMP-binding_C|ketoacyl-synt|Ketoacyl-synt_C|Acyl_transf_1|Aminotran_3	#N/A	Histidine phosphatase superfamily (branch 1). The histidine phosphatase superfamily is so named because catalysis centres on a conserved His residue that is transiently phosphorylated during the catalytic cycle. Other conserved residues contribute to a 'phosphate pocket' and interact with the phospho group of substrate before, during and after its transfer to the His residue. Structure and sequen…
fig|85011.4.PEG.1484	1	PATRIC.85011.4.85011.4.con.0001.CDS.1563539.1564246.rev	CDS		1563539	1564246	708	-		235	hypothetical protein	bi (<->)	0.835	0.996	Unknown	'YES' Cleavage site between pos. 31 and 32: GLA-DK	#N/A	#N/A	#N/A	#N/A	#N/A	#N/A	#N/A
fig|85011.4.PEG.1485	1	PATRIC.85011.4.85011.4.con.0001.CDS.1564402.1564815.fwd	CDS		1564402	1564815	414	+	FIG00638284	137	hypothetical protein	bi (<->)	0.722	0.971	CytoplasmicMembrane	'NO'	#N/A	#N/A	#N/A	#N/A	#N/A	#N/A	#N/A
fig|85011.4.PEG.1486	1	PATRIC.85011.4.85011.4.con.0001.CDS.1565262.1567754.rev	CDS		1565262	1567754	2493	-	FIG01331205	830	Cation-transporting ATPase, E1-E2 family	bi (<->)	0.965	0.996	CytoplasmicMembrane	'NO'	#N/A	#N/A	#N/A	#N/A	#N/A	#N/A	#N/A
fig|85011.4.PEG.1487	1	PATRIC.85011.4.85011.4.con.0001.CDS.1567832.1569196.rev	CDS		1567832	1569196	1365	-	FIG01123079	454	putative proteinase	bi (<->)	0.919	0.998	Cytoplasmic	'NO'	#N/A	#N/A	#N/A	#N/A	#N/A	#N/A	#N/A
fig|85011.4.PEG.1488	1	PATRIC.85011.4.85011.4.con.0001.CDS.1569193.1570560.rev	CDS		1569193	1570560	1368	-	FIG01121405	455	Zinc protease	bi (<->)	0.938	0.998	Cytoplasmic	'NO'	#N/A	#N/A	#N/A	GH12	Peptidase_M16	#N/A	Insulinase (Peptidase family M16). /Peptidase M16 inactive domain. Peptidase M16 consists of two structurally related domains. One is the active peptidase, whereas the other is inactive. The two domains hold the substrate like a clamp.
fig|85011.4.PEG.1489	1	PATRIC.85011.4.85011.4.con.0001.CDS.1570641.1570886.rev	CDS		1570641	1570886	246	-		81	hypothetical protein	bi (<->)	0.802	0.988	Cytoplasmic	'NO'	#N/A	#N/A	#N/A	#N/A	#N/A	#N/A	#N/A
fig|85011.4.PEG.1490	1	PATRIC.85011.4.85011.4.con.0001.CDS.1571138.1573606.fwd	CDS		1571138	1573606	2469	+	FIG00000425	822	Topoisomerase IV subunit A (EC 5.99.1.-)	bi (<->)	0.971	0.999	Cytoplasmic	'NO'	PHI:847	#N/A	#N/A	#N/A	#N/A	#N/A	#N/A
fig|85011.4.PEG.1491	1	PATRIC.85011.4.85011.4.con.0001.CDS.1573718.1574191.rev	CDS		1573718	1574191	474	-		157	Guanosine-3',5'-bis(Diphosphate) 3'-pyrophosphohydrolase (EC 3.1.7.2)	bi (<->)	0.911	0.994	Cytoplasmic	'NO'	PHI:4573	#N/A	#N/A	#N/A	#N/A	#N/A	#N/A
fig|85011.4.PEG.1492	1	PATRIC.85011.4.85011.4.con.0001.CDS.1574305.1575234.fwd	CDS		1574305	1575234	930	+		309	hypothetical protein	bi (<->)	0.747	0.997	Cytoplasmic	'NO'	#N/A	#N/A	#N/A	#N/A	#N/A	#N/A	#N/A
fig|85011.4.PEG.1493	1	PATRIC.85011.4.85011.4.con.0001.CDS.1575228.1576841.rev	CDS		1575228	1576841	1614	-	FIG00015314	537	Putative symporter YjcG	bi (<->)	0.966	0.998	CytoplasmicMembrane	'NO'	#N/A	#N/A	#N/A	#N/A	#N/A	#N/A	#N/A
fig|85011.4.PEG.1494	1	PATRIC.85011.4.85011.4.con.0001.CDS.1576838.1577218.rev	CDS		1576838	1577218	381	-		126	Putative membrane protein (Fragment)	bi (<->)	0.905	0.992	CytoplasmicMembrane	'NO'	#N/A	#N/A	#N/A	#N/A	#N/A	#N/A	#N/A
fig|85011.4.PEG.1495	1	PATRIC.85011.4.85011.4.con.0001.CDS.1577622.1579742.rev	CDS		1577622	1579742	2121	-	FIG00000439	706	Topoisomerase IV subunit B (EC 5.99.1.-)	bi (<->)	0.97	0.997	Cytoplasmic	'NO'	#N/A	#N/A	#N/A	#N/A	#N/A	#N/A	#N/A
fig|85011.4.PEG.1496	1	PATRIC.85011.4.85011.4.con.0001.CDS.1579739.1580518.rev	CDS		1579739	1580518	780	-	FIG00638284	259	hypothetical protein	0	0	0	Unknown	'NO'	#N/A	#N/A	#N/A	#N/A	#N/A	#N/A	#N/A
fig|85011.4.PEG.1497	1	PATRIC.85011.4.85011.4.con.0001.CDS.1580502.1581368.rev	CDS		1580502	1581368	867	-	FIG01121527	288	Trypsin-like protease	bi (<->)	0.838	0.932	Unknown	'YES' Cleavage site between pos. 43 and 44: APA-GP	#N/A	#N/A	#N/A	CBM5	Trypsin	#N/A	Thermolysin metallopeptidase, alpha-helical domain. /Carbohydrate binding domain. This short domain is found in many different glycosyl hydrolase enzymes and is presumed to have a carbohydrate binding function. The domain has six aromatic groups that may be important for binding.
fig|85011.4.PEG.1498	1	PATRIC.85011.4.85011.4.con.0001.CDS.1581532.1583115.rev	CDS		1581532	1583115	1584	-	FIG00038814	527	RNA polymerase sigma factor RpoD	uni (->)	0.589	0.797	Cytoplasmic	'NO'	#N/A	#N/A	#N/A	#N/A	#N/A	#N/A	#N/A
fig|85011.4.PEG.1499	1	PATRIC.85011.4.85011.4.con.0001.CDS.1583392.1585047.rev	CDS		1583392	1585047	1656	-		551	PAS/Protein phosphatase 2C-like	bi (<->)	0.833	0.996	Cytoplasmic	'NO'	#N/A	#N/A	#N/A	#N/A	#N/A	#N/A	#N/A
fig|85011.4.PEG.1500	1	PATRIC.85011.4.85011.4.con.0001.CDS.1585358.1586278.rev	CDS		1585358	1586278	921	-	FIG00621925	306	Transcriptional regulator, GntR family	bi (<->)	0.984	0.997	Cytoplasmic	'NO'	#N/A	#N/A	#N/A	#N/A	#N/A	#N/A	#N/A
fig|85011.4.PEG.1501	1	PATRIC.85011.4.85011.4.con.0001.CDS.1586380.1587141.rev	CDS		1586380	1587141	762	-		253	hypothetical protein	bi (<->)	0.727	0.996	CytoplasmicMembrane	'NO'	#N/A	#N/A	#N/A	#N/A	#N/A	#N/A	#N/A
fig|85011.4.PEG.1502	1	PATRIC.85011.4.85011.4.con.0001.CDS.1587138.1588592.rev	CDS		1587138	1588592	1455	-	FIG00638284	484	Methionine ABC transporter ATP-binding protein	bi (<->)	0.811	0.665	CytoplasmicMembrane	'NO'	#N/A	#N/A	#N/A	#N/A	#N/A	#N/A	#N/A
fig|85011.4.PEG.1503	1	PATRIC.85011.4.85011.4.con.0001.CDS.1588781.1589233.fwd	CDS		1588781	1589233	453	+		150	hypothetical protein	bi (<->)	0.853	0.993	Cytoplasmic	'NO'	#N/A	#N/A	#N/A	#N/A	#N/A	#N/A	#N/A
fig|85011.4.PEG.1504	1	PATRIC.85011.4.85011.4.con.0001.CDS.1589372.1590079.rev	CDS		1589372	1590079	708	-	FIG00937811	235	Hypothetical Nudix-like regulator	bi (<->)	0.991	0.996	Cytoplasmic	'NO'	PHI:3119	#N/A	#N/A	#N/A	#N/A	#N/A	#N/A
fig|85011.4.PEG.1505	1	PATRIC.85011.4.85011.4.con.0001.CDS.1590643.1592592.rev	CDS		1590643	1592592	1950	-	FIG00638284	649	hypothetical protein	bi (<->)	0.841	0.997	Cytoplasmic	'NO'	#N/A	#N/A	#N/A	#N/A	#N/A	#N/A	#N/A
fig|85011.4.PEG.1506	1	PATRIC.85011.4.85011.4.con.0001.CDS.1592721.1593932.rev	CDS		1592721	1593932	1212	-	FIG00638284	403	hypothetical protein	bi (<->)	0.752	0.931	Cytoplasmic	'NO'	#N/A	#N/A	#N/A	#N/A	#N/A	#N/A	#N/A
fig|85011.4.PEG.1507	1	PATRIC.85011.4.85011.4.con.0001.CDS.1594247.1596436.fwd	CDS		1594247	1596436	2190	+	FIG00000422	729	ATP-dependent DNA helicase RecQ	bi (<->)	0.923	0.994	Unknown	'NO'	#N/A	#N/A	#N/A	#N/A	#N/A	#N/A	#N/A
fig|85011.4.PEG.1508	1	PATRIC.85011.4.85011.4.con.0001.CDS.1596504.1596641.rev	CDS		1596504	1596641	138	-		45	hypothetical protein	0	0	0	Cytoplasmic	'NO'	#N/A	#N/A	#N/A	#N/A	#N/A	#N/A	#N/A
fig|85011.4.PEG.1509	1	PATRIC.85011.4.85011.4.con.0001.CDS.1596658.1597320.fwd	CDS		1596658	1597320	663	+		220	hypothetical protein	bi (<->)	0.836	0.995	CytoplasmicMembrane	'NO'	#N/A	#N/A	#N/A	#N/A	#N/A	#N/A	#N/A
fig|85011.4.PEG.1510	1	PATRIC.85011.4.85011.4.con.0001.CDS.1597336.1597704.rev	CDS		1597336	1597704	369	-		122	hypothetical protein	bi (<->)	0.984	0.992	Unknown	'NO'	#N/A	#N/A	#N/A	#N/A	#N/A	#N/A	#N/A
fig|85011.4.PEG.1511	1	PATRIC.85011.4.85011.4.con.0001.CDS.1597801.1598421.rev	CDS		1597801	1598421	621	-	FIG00638284	206	Translation initiation factor 2	bi (<->)	0.801	0.995	Unknown	'NO'	#N/A	#N/A	#N/A	#N/A	#N/A	#N/A	#N/A
fig|85011.4.PEG.1512	1	PATRIC.85011.4.85011.4.con.0001.CDS.1598418.1598528.rev	CDS		1598418	1598528	111	-		36	hypothetical protein	0	0	0	Unknown	'NO'	#N/A	#N/A	#N/A	#N/A	#N/A	#N/A	#N/A
fig|85011.4.PEG.1513	1	PATRIC.85011.4.85011.4.con.0001.CDS.1598638.1601235.rev	CDS		1598638	1601235	2598	-	FIG00638284	865	hypothetical protein	bi (<->)	0.856	0.999	CytoplasmicMembrane	'NO'	#N/A	#N/A	#N/A	#N/A	#N/A	#N/A	#N/A
fig|85011.4.PEG.1514	1	PATRIC.85011.4.85011.4.con.0001.CDS.1601406.1602311.rev	CDS		1601406	1602311	906	-		301	hypothetical protein	bi (<->)	0.755	0.997	Unknown	'NO'	#N/A	#N/A	#N/A	#N/A	#N/A	#N/A	#N/A
fig|85011.4.PEG.1515	1	PATRIC.85011.4.85011.4.con.0001.CDS.1602404.1603450.rev	CDS		1602404	1603450	1047	-	FIG00000126	348	Ribonuclease HII (EC 3.1.26.4)	bi (<->)	0.897	0.743	Cytoplasmic	'NO'	#N/A	#N/A	#N/A	#N/A	#N/A	#N/A	#N/A
fig|85011.4.PEG.1516	1	PATRIC.85011.4.85011.4.con.0001.CDS.1603472.1604962.rev	CDS		1603472	1604962	1491	-	FIG00638284	496	hypothetical protein	bi (<->)	0.794	0.971	Unknown	'NO'	#N/A	#N/A	#N/A	#N/A	#N/A	#N/A	#N/A
fig|85011.4.PEG.1517	1	PATRIC.85011.4.85011.4.con.0001.CDS.1605146.1605670.rev	CDS		1605146	1605670	525	-		174	Transcriptional regulator, HxlR family	bi (<->)	0.879	0.994	Cytoplasmic	'NO'	#N/A	#N/A	#N/A	#N/A	#N/A	#N/A	#N/A
fig|85011.4.PEG.1518	1	PATRIC.85011.4.85011.4.con.0001.CDS.1605791.1607185.fwd	CDS		1605791	1607185	1395	+	FIG00638284	464	hypothetical protein	bi (<->)	0.853	0.965	CytoplasmicMembrane	'NO'	#N/A	#N/A	#N/A	#N/A	#N/A	#N/A	#N/A
fig|85011.4.PEG.1519	1	PATRIC.85011.4.85011.4.con.0001.CDS.1607364.1608989.fwd	CDS		1607364	1608989	1626	+	FIG00761799	541	FIG00761799: membrane protein	bi (<->)	0.939	0.998	CytoplasmicMembrane	'NO'	#N/A	#N/A	#N/A	#N/A	#N/A	#N/A	#N/A
fig|85011.4.PEG.1520	1	PATRIC.85011.4.85011.4.con.0001.CDS.1609038.1609631.rev	CDS		1609038	1609631	594	-	FIG01349038	197	Lysine decarboxylase family	bi (<->)	0.888	0.995	Unknown	'NO'	#N/A	#N/A	#N/A	#N/A	#N/A	#N/A	#N/A
fig|85011.4.PEG.1521	1	PATRIC.85011.4.85011.4.con.0001.CDS.1609921.1610511.fwd	CDS		1609921	1610511	591	+		196	hypothetical protein	bi (<->)	0.994	0.873	Cytoplasmic	'NO'	#N/A	#N/A	#N/A	#N/A	#N/A	#N/A	#N/A
fig|85011.4.PEG.1522	1	PATRIC.85011.4.85011.4.con.0001.CDS.1610621.1612240.fwd	CDS		1610621	1612240	1620	+	FIG00638284	539	FIG00761799: membrane protein	bi (<->)	0.955	0.998	CytoplasmicMembrane	'NO'	#N/A	#N/A	#N/A	#N/A	#N/A	#N/A	#N/A
fig|85011.4.PEG.1523	1	PATRIC.85011.4.85011.4.con.0001.CDS.1612297.1612974.fwd	CDS		1612297	1612974	678	+	FIG00000017	225	Peptide deformylase (EC 3.5.1.88)	bi (<->)	0.962	0.92	Cytoplasmic	'NO'	#N/A	#N/A	#N/A	#N/A	#N/A	#N/A	#N/A
fig|85011.4.PEG.1524	1	PATRIC.85011.4.85011.4.con.0001.CDS.1613094.1615946.rev	CDS		1613094	1615946	2853	-	FIG00010285	950	Ribonucleotide reductase of class II (coenzyme B12-dependent) (EC 1.17.4.1)	bi (<->)	0.974	0.999	Cytoplasmic	'NO'	#N/A	#N/A	#N/A	#N/A	#N/A	#N/A	#N/A
fig|85011.4.PEG.1525	1	PATRIC.85011.4.85011.4.con.0001.CDS.1616112.1616615.rev	CDS		1616112	1616615	504	-	FIG00000382	167	Ribonucleotide reductase transcriptional regulator NrdR	bi (<->)	0.958	0.994	Cytoplasmic	'NO'	PHI:3464	#N/A	#N/A	#N/A	#N/A	#N/A	#N/A
fig|85011.4.PEG.1526	1	PATRIC.85011.4.85011.4.con.0001.CDS.1617183.1617974.fwd	CDS	SM9	1617183	1617974	792	+	FIG00000510	263	SOS-response repressor and protease LexA (EC 3.4.21.88)	bi (<->)	0.958	0.996	Cytoplasmic	'NO'	#N/A	#N/A	#N/A	#N/A	#N/A	#N/A	#N/A
fig|85011.4.PEG.1527	1	PATRIC.85011.4.85011.4.con.0001.CDS.1618159.1618365.rev	CDS	SM9	1618159	1618365	207	-		68	hypothetical protein	0	0	0	Unknown	'NO'	#N/A	#N/A	#N/A	#N/A	#N/A	#N/A	#N/A
fig|85011.4.PEG.1528	1	PATRIC.85011.4.85011.4.con.0001.CDS.1618437.1620470.rev	CDS	SM9	1618437	1620470	2034	-	FIG00000680	677	DinG family ATP-dependent helicase YoaA	bi (<->)	0.919	0.99	Cytoplasmic	'NO'	#N/A	#N/A	#N/A	#N/A	#N/A	#N/A	#N/A
fig|85011.4.PEG.1529	1	PATRIC.85011.4.85011.4.con.0001.CDS.1620554.1621510.rev	CDS	SM9	1620554	1621510	957	-	FIG01121198	318	lipolytic enzyme, G-D-S-L family	bi (<->)	0.84	0.886	Extracellular	'YES' Cleavage site between pos. 24 and 25: ACS-DD	#N/A	#N/A	#N/A	CBM13	Lipase_GDSL_2|Ricin_B_lectin	#N/A	Hsp70 protein. Hsp70 chaperones help to fold many proteins. Hsp70 assisted folding involves repeated cycles of substrate binding and release. Hsp70 activity is ATP dependent. Hsp70 proteins are made up of two regions: the amino terminus is the ATPase domain and the carboxyl terminus is the substrate binding region./MreB/Mbl protein. This family consists of bacterial MreB and Mbl proteins as well …
fig|85011.4.PEG.1530	1	PATRIC.85011.4.85011.4.con.0001.CDS.1621629.1622495.rev	CDS	SM9	1621629	1622495	867	-	FIG00638284	288	hypothetical protein	bi (<->)	0.941	0.997	Cytoplasmic	'NO'	#N/A	#N/A	#N/A	#N/A	#N/A	#N/A	#N/A
fig|85011.4.PEG.1531	1	PATRIC.85011.4.85011.4.con.0001.CDS.1622574.1624328.rev	CDS	SM9	1622574	1624328	1755	-	FIG00149245	584	Siderophore synthetase component, ligase	bi (<->)	0.873	0.998	Cytoplasmic	'NO'	#N/A	#N/A	#N/A	#N/A	#N/A	#N/A	#N/A
fig|85011.4.PEG.1532	1	PATRIC.85011.4.85011.4.con.0001.CDS.1624363.1625835.rev	CDS	SM9	1624363	1625835	1473	-	FIG00148941	490	Siderophore biosynthesis protein, monooxygenase	bi (<->)	0.906	0.998	Cytoplasmic	'NO'	PHI:3610	#N/A	#N/A	#N/A	#N/A	#N/A	#N/A
fig|85011.4.PEG.1533	1	PATRIC.85011.4.85011.4.con.0001.CDS.1625832.1626500.rev	CDS	SM9	1625832	1626500	669	-	FIG00148731	222	Siderophore synthetase small component, acetyltransferase	bi (<->)	0.787	0.991	Cytoplasmic	'NO'	#N/A	#N/A	#N/A	#N/A	#N/A	#N/A	#N/A
fig|85011.4.PEG.1534	1	PATRIC.85011.4.85011.4.con.0001.CDS.1626529.1628298.rev	CDS	SM9	1626529	1628298	1770	-	FIG01955894	589	Siderophore synthetase superfamily, group A @ Siderophore synthetase large component, acetyltransferase	bi (<->)	0.878	0.998	Cytoplasmic	'NO'	#N/A	#N/A	#N/A	#N/A	#N/A	#N/A	#N/A
fig|85011.4.PEG.1535	1	PATRIC.85011.4.85011.4.con.0001.CDS.1628308.1628457.fwd	CDS	SM9	1628308	1628457	150	+		49	hypothetical protein	0	0	0	Unknown	'NO'	#N/A	#N/A	#N/A	#N/A	#N/A	#N/A	#N/A
fig|85011.4.PEG.1536	1	PATRIC.85011.4.85011.4.con.0001.CDS.1628478.1630034.rev	CDS	SM9	1628478	1630034	1557	-	FIG00076487	518	Siderophore biosynthesis L-2,4-diaminobutyrate decarboxylase	bi (<->)	0.818	0.99	Unknown	'NO'	#N/A	#N/A	#N/A	#N/A	#N/A	#N/A	#N/A
fig|85011.4.PEG.1537	1	PATRIC.85011.4.85011.4.con.0001.CDS.1630031.1632112.rev	CDS	SM9	1630031	1632112	2082	-	FIG00073050	693	Siderophore biosynthesis diaminobutyrate--2-oxoglutarate aminotransferase (EC 2.6.1.76)	bi (<->)	0.868	0.977	Cytoplasmic	'NO'	#N/A	#N/A	#N/A	GT2	Glycos_transf_2|AMP-binding|AMP-binding_C|ketoacyl-synt|Ketoacyl-synt_C|Acyl_transf_1|Aminotran_3	#N/A	Histidine phosphatase superfamily (branch 1). The histidine phosphatase superfamily is so named because catalysis centres on a conserved His residue that is transiently phosphorylated during the catalytic cycle. Other conserved residues contribute to a 'phosphate pocket' and interact with the phospho group of substrate before, during and after its transfer to the His residue. Structure and sequen…
fig|85011.4.PEG.1538	1	PATRIC.85011.4.85011.4.con.0001.CDS.1632326.1633417.fwd	CDS	SM9	1632326	1633417	1092	+		363	putative secreted protein	bi (<->)	0.868	0.997	Unknown	'YES' Cleavage site between pos. 26 and 27: VMA-LT	#N/A	#N/A	#N/A	#N/A	#N/A	#N/A	#N/A
fig|85011.4.PEG.1539	1	PATRIC.85011.4.85011.4.con.0001.CDS.1633480.1635021.rev	CDS		1633480	1635021	1542	-	FIG00000304	513	Ribosome LSU-associated GTP-binding protein HflX	bi (<->)	0.969	0.996	Cytoplasmic	'NO'	#N/A	#N/A	#N/A	#N/A	#N/A	#N/A	#N/A
fig|85011.4.PEG.1540	1	PATRIC.85011.4.85011.4.con.0001.CDS.1635126.1635836.rev	CDS		1635126	1635836	711	-		236	hypothetical protein	bi (<->)	0.899	0.996	Unknown	'YES' Cleavage site between pos. 34 and 35: HDA-EK	#N/A	#N/A	#N/A	#N/A	#N/A	#N/A	#N/A
fig|85011.4.PEG.1541	1	PATRIC.85011.4.85011.4.con.0001.CDS.1636063.1636806.rev	CDS		1636063	1636806	744	-	FIG00638284	247	hypothetical protein	bi (<->)	0.818	0.996	Cytoplasmic	'NO'	#N/A	#N/A	#N/A	#N/A	#N/A	#N/A	#N/A
fig|85011.4.PEG.1542	1	PATRIC.85011.4.85011.4.con.0001.CDS.1636920.1637774.rev	CDS		1636920	1637774	855	-	FIG00000421	284	Diaminopimelate epimerase (EC 5.1.1.7)	bi (<->)	0.894	0.996	Cytoplasmic	'NO'	#N/A	#N/A	#N/A	#N/A	#N/A	#N/A	#N/A
fig|85011.4.PEG.1543	1	PATRIC.85011.4.85011.4.con.0001.CDS.1637864.1639678.rev	CDS		1637864	1639678	1815	-	FIG00005992	604	Gamma-glutamyltranspeptidase (EC 2.3.2.2) @ Glutathione hydrolase (EC 3.4.19.13)	bi (<->)	0.912	0.998	Extracellular	'YES' Cleavage site between pos. 27 and 28: ASA-SP	#N/A	#N/A	#N/A	GT2	G_glu_transpept|Glyco_tranf_2_3	#N/A	Histidine phosphatase superfamily (branch 1). The histidine phosphatase superfamily is so named because catalysis centres on a conserved His residue that is transiently phosphorylated during the catalytic cycle. Other conserved residues contribute to a 'phosphate pocket' and interact with the phospho group of substrate before, during and after its transfer to the His residue. Structure and sequen…
fig|85011.4.PEG.1544	1	PATRIC.85011.4.85011.4.con.0001.CDS.1639816.1640790.rev	CDS		1639816	1640790	975	-	FIG00000196	324	tRNA dimethylallyltransferase (EC 2.5.1.75)	bi (<->)	0.931	0.981	Cytoplasmic	'NO'	#N/A	#N/A	#N/A	#N/A	#N/A	#N/A	#N/A
fig|85011.4.PEG.1545	1	PATRIC.85011.4.85011.4.con.0001.CDS.1640903.1641244.fwd	CDS		1640903	1641244	342	+		113	hypothetical protein	bi (<->)	0.539	0.628	Unknown	'NO'	#N/A	#N/A	#N/A	#N/A	#N/A	#N/A	#N/A
fig|85011.4.PEG.1546	1	PATRIC.85011.4.85011.4.con.0001.CDS.1641391.1642074.rev	CDS		1641391	1642074	684	-		227	hypothetical protein	bi (<->)	0.828	0.996	Unknown	'NO'	#N/A	#N/A	#N/A	#N/A	#N/A	#N/A	#N/A
fig|85011.4.PEG.1547	1	PATRIC.85011.4.85011.4.con.0001.CDS.1642172.1642759.fwd	CDS		1642172	1642759	588	+	FIG01308292	195	putative phosphoglycerate mutase family protein	bi (<->)	0.903	0.995	Cytoplasmic	'NO'	#N/A	#N/A	#N/A	#N/A	#N/A	#N/A	#N/A
fig|85011.4.PEG.1548	1	PATRIC.85011.4.85011.4.con.0001.CDS.1642784.1644265.rev	CDS		1642784	1644265	1482	-	FIG00108342	493	tRNA-i(6)A37 methylthiotransferase (EC 2.8.4.3)	bi (<->)	0.952	0.987	Cytoplasmic	'NO'	#N/A	#N/A	#N/A	#N/A	#N/A	#N/A	#N/A
fig|85011.4.PEG.1549	1	PATRIC.85011.4.85011.4.con.0001.CDS.1644304.1645335.fwd	CDS		1644304	1645335	1032	+	FIG00008895	343	TRAP transporter solute receptor, TAXI family precursor	bi (<->)	0.892	0.997	CytoplasmicMembrane	'NO'	#N/A	#N/A	#N/A	#N/A	#N/A	#N/A	#N/A
fig|85011.4.PEG.1550	1	PATRIC.85011.4.85011.4.con.0001.CDS.1645335.1645475.fwd	CDS		1645335	1645475	141	+		46	hypothetical protein	0	0	0	CytoplasmicMembrane	'NO'	#N/A	#N/A	#N/A	#N/A	#N/A	#N/A	#N/A
fig|85011.4.PEG.1551	1	PATRIC.85011.4.85011.4.con.0001.CDS.1645544.1647457.fwd	CDS		1645544	1647457	1914	+	FIG00638284	637	hypothetical protein	bi (<->)	0.895	0.998	CytoplasmicMembrane	'NO'	PHI:2554	#N/A	#N/A	CBM6	Pkinase|CBM_6	#N/A	Type I phosphodiesterase / nucleotide pyrophosphatase. This family consists of phosphodiesterases, including human plasma-cell membrane glycoprotein PC-1 / alkaline phosphodiesterase i / nucleotide pyrophosphatase (nppase). These enzymes catalyze the cleavage of phosphodiester and phosphosulfate bonds in NAD, deoxynucleotides and nucleotide sugars. Also in this family is ATX an autotaxin, tumour …
fig|85011.4.PEG.1552	1	PATRIC.85011.4.85011.4.con.0001.CDS.1647566.1648981.rev	CDS		1647566	1648981	1416	-	FIG00868571	471	Two-component system sensor histidine kinase	bi (<->)	0.963	0.968	CytoplasmicMembrane	'YES' Cleavage site between pos. 31 and 32: AAA-HQ	PHI:1137	#N/A	#N/A	GT2	Glyco_tranf_2_3|HisKA|HATPase_c|Response_reg	#N/A	Histidine phosphatase superfamily (branch 1). The histidine phosphatase superfamily is so named because catalysis centres on a conserved His residue that is transiently phosphorylated during the catalytic cycle. Other conserved residues contribute to a 'phosphate pocket' and interact with the phospho group of substrate before, during and after its transfer to the His residue. Structure and sequen…
fig|85011.4.PEG.1553	1	PATRIC.85011.4.85011.4.con.0001.CDS.1649018.1649695.rev	CDS		1649018	1649695	678	-	FIG01124340	225	Two-component transcriptional response regulator, LuxR family	bi (<->)	0.978	0.996	Cytoplasmic	'NO'	PHI:708	#N/A	#N/A	GT2	Response_reg|Glycos_transf_2	#N/A	Histidine phosphatase superfamily (branch 1). The histidine phosphatase superfamily is so named because catalysis centres on a conserved His residue that is transiently phosphorylated during the catalytic cycle. Other conserved residues contribute to a 'phosphate pocket' and interact with the phospho group of substrate before, during and after its transfer to the His residue. Structure and sequen…
fig|85011.4.PEG.1554	1	PATRIC.85011.4.85011.4.con.0001.CDS.1649882.1650700.fwd	CDS		1649882	1650700	819	+	FIG00738617	272	putative glutamate uptake system ATP-binding protein	bi (<->)	0.96	0.996	CytoplasmicMembrane	'NO'	PHI:3928	#N/A	#N/A	#N/A	#N/A	#N/A	#N/A
fig|85011.4.PEG.1555	1	PATRIC.85011.4.85011.4.con.0001.CDS.1650808.1651758.fwd	CDS		1650808	1651758	951	+	FIG00672266	316	putative glutamate binding protein	bi (<->)	0.923	0.997	Unknown	'YES' Cleavage site between pos. 23 and 24: ACG-KD	#N/A	#N/A	#N/A	GH1	Glyco_hydro_1|SBP_bac_3|Glyco_hydro_1	#N/A	NAD dependent epimerase/dehydratase family. This family of proteins utilise NAD as a cofactor. The proteins in this family use nucleotide-sugar substrates for a variety of chemical reactions./RmlD substrate binding domain. L-rhamnose is a saccharide required for the virulence of some bacteria. Its precursor, dTDP-L-rhamnose, is synthesised by four different enzymes the final one of which is RmlD.…
fig|85011.4.PEG.1556	1	PATRIC.85011.4.85011.4.con.0001.CDS.1651908.1652555.fwd	CDS		1651908	1652555	648	+		215	hypothetical protein	bi (<->)	0.921	0.995	CytoplasmicMembrane	'NO'	#N/A	#N/A	#N/A	#N/A	#N/A	#N/A	#N/A
[truncated: 8,935 more rows]

## Sheet: b.RAST annotation
contig_id	feature_id	location	start	stop	length	strand	function	figfam	evidence_codes	nucleotide_sequence	aa_sequence
[truncated: 9,923 more rows]

[truncated: 16 more sheets: c.PFAM annotations, d.Unique FIGFam NF3, e.Secreted unique proteins NF3, f.KEGG mapping sec met NF3, g.Comparison to DSM41855, h.Comparison to all, i.CAZymes abundance, j.CAZymes unique NF3, k.AntiSMASH_NF3vsDSM41855, l.Bagel3_NF3, m.PHI hits, n.Ab res genes PATRIC, o.Chitinases CBPs, p.Enrichment host int prot, r.Enrichment sec met, s.Aminoacid utilization]
