# Supplementary material for: Genome mining of Streptomyces scabrisporus NF3 reveals symbiotic features including genes related to plant interactions
Source: PLoS One. 2018 Feb 15;13(2):e0192618. doi: 10.1371/journal.pone.0192618 (PMC5813959; doi:10.1371/journal.pone.0192618)
Supplement: S2 Table — (XLSX) [file pone.0192618.s003.xlsx]

## Sheet: OG with gene names
OGF	FIGfam ID	S. scabrisporus NF3	Bifidobacterium breve DSM 20213 = JCM 1192	Bacillus anthracis str. Sterne	Corynebacterium pseudotuberculosis C231	Kitasatospora setae KM-6054	Streptomyces avermitilis MA-4680	Streptomyces coelicolor A3(2)	Streptomyces griseus subsp. griseus NBRC 13350	Streptomyces hygroscopicus subsp. limoneus strain KCTC 1717	Streptomyces sp. TLI_053	Streptomyces venezuelae ATCC 15439	Product
2264	FIG00638284	fig|85011.4.peg.5	fig|518634.20.peg.876	fig|260799.41.peg.5778	fig|681645.3.peg.984	fig|452652.3.peg.901	fig|227882.9.peg.908	fig|100226.15.peg.965	fig|455632.4.peg.851	fig|264445.3.peg.1	fig|1855352.4.peg.846	fig|54571.11.peg.988	hypothetical protein
5654	FIG01729083	fig|85011.4.peg.8	#N/A	#N/A	#N/A	#N/A	#N/A	fig|100226.15.peg.7947	fig|455632.4.peg.91	#N/A	#N/A	#N/A	ATP/GTP-binding protein
2264	FIG00638284	fig|85011.4.peg.10	fig|518634.20.peg.876	fig|260799.41.peg.5778	fig|681645.3.peg.984	fig|452652.3.peg.901	fig|227882.9.peg.908	fig|100226.15.peg.965	fig|455632.4.peg.851	fig|264445.3.peg.1	fig|1855352.4.peg.846	fig|54571.11.peg.988	hypothetical protein
1131	FIG00008370	fig|85011.4.peg.12	fig|518634.20.peg.1476	#N/A	#N/A	#N/A	#N/A	fig|100226.15.peg.6760	#N/A	fig|264445.3.peg.6754	#N/A	#N/A	Creatinine amidohydrolase (EC 3.5.2.10)
2264	FIG00638284	fig|85011.4.peg.14	fig|518634.20.peg.876	fig|260799.41.peg.5778	fig|681645.3.peg.984	fig|452652.3.peg.901	fig|227882.9.peg.908	fig|100226.15.peg.965	fig|455632.4.peg.851	fig|264445.3.peg.1	fig|1855352.4.peg.846	fig|54571.11.peg.988	hypothetical protein
5476	FIG01401293	fig|85011.4.peg.15	#N/A	#N/A	#N/A	#N/A	fig|227882.9.peg.5627	fig|100226.15.peg.2826	fig|455632.4.peg.4898	fig|264445.3.peg.2993	#N/A	fig|54571.11.peg.5427	Acetohydroxy acid synthase
1605	FIG00052802	fig|85011.4.peg.16	#N/A	fig|260799.41.peg.2920	#N/A	#N/A	fig|227882.9.peg.5626	fig|100226.15.peg.2827	fig|455632.4.peg.4897	fig|264445.3.peg.2994	#N/A	fig|54571.11.peg.5426	Guanidinobutyrase (EC 3.5.3.7)
2264	FIG00638284	fig|85011.4.peg.18	fig|518634.20.peg.876	fig|260799.41.peg.5778	fig|681645.3.peg.984	fig|452652.3.peg.901	fig|227882.9.peg.908	fig|100226.15.peg.965	fig|455632.4.peg.851	fig|264445.3.peg.1	fig|1855352.4.peg.846	fig|54571.11.peg.988	Aldehyde dehydrogenase (EC 1.2.1.3)
1599	FIG00051439	fig|85011.4.peg.28	fig|518634.20.peg.649	fig|260799.41.peg.2497	fig|681645.3.peg.902	fig|452652.3.peg.5108	fig|227882.9.peg.2942	fig|100226.15.peg.5578	fig|455632.4.peg.1136	fig|264445.3.peg.5482	fig|1855352.4.peg.3187	fig|54571.11.peg.2708	DNA ligase (NAD(+)) (EC 6.5.1.2)
2264	FIG00638284	fig|85011.4.peg.37	fig|518634.20.peg.876	fig|260799.41.peg.5778	fig|681645.3.peg.984	fig|452652.3.peg.901	fig|227882.9.peg.908	fig|100226.15.peg.965	fig|455632.4.peg.851	fig|264445.3.peg.1	fig|1855352.4.peg.846	fig|54571.11.peg.988	hypothetical protein
2264	FIG00638284	fig|85011.4.peg.38	fig|518634.20.peg.876	fig|260799.41.peg.5778	fig|681645.3.peg.984	fig|452652.3.peg.901	fig|227882.9.peg.908	fig|100226.15.peg.965	fig|455632.4.peg.851	fig|264445.3.peg.1	fig|1855352.4.peg.846	fig|54571.11.peg.988	hypothetical protein
2264	FIG00638284	fig|85011.4.peg.40	fig|518634.20.peg.876	fig|260799.41.peg.5778	fig|681645.3.peg.984	fig|452652.3.peg.901	fig|227882.9.peg.908	fig|100226.15.peg.965	fig|455632.4.peg.851	fig|264445.3.peg.1	fig|1855352.4.peg.846	fig|54571.11.peg.988	hypothetical protein
2264	FIG00638284	fig|85011.4.peg.41	fig|518634.20.peg.876	fig|260799.41.peg.5778	fig|681645.3.peg.984	fig|452652.3.peg.901	fig|227882.9.peg.908	fig|100226.15.peg.965	fig|455632.4.peg.851	fig|264445.3.peg.1	fig|1855352.4.peg.846	fig|54571.11.peg.988	hypothetical protein
2599	FIG00945653	fig|85011.4.peg.43	#N/A	#N/A	fig|681645.3.peg.1102	fig|452652.3.peg.1344	fig|227882.9.peg.972	fig|100226.15.peg.954	fig|455632.4.peg.1244	fig|264445.3.peg.1103	fig|1855352.4.peg.1381	fig|54571.11.peg.1147	Aldo/keto reductase, SCO7087 family
2264	FIG00638284	fig|85011.4.peg.44	fig|518634.20.peg.876	fig|260799.41.peg.5778	fig|681645.3.peg.984	fig|452652.3.peg.901	fig|227882.9.peg.908	fig|100226.15.peg.965	fig|455632.4.peg.851	fig|264445.3.peg.1	fig|1855352.4.peg.846	fig|54571.11.peg.988	hypothetical protein
2264	FIG00638284	fig|85011.4.peg.48	fig|518634.20.peg.876	fig|260799.41.peg.5778	fig|681645.3.peg.984	fig|452652.3.peg.901	fig|227882.9.peg.908	fig|100226.15.peg.965	fig|455632.4.peg.851	fig|264445.3.peg.1	fig|1855352.4.peg.846	fig|54571.11.peg.988	putative membrane protein
2264	FIG00638284	fig|85011.4.peg.49	fig|518634.20.peg.876	fig|260799.41.peg.5778	fig|681645.3.peg.984	fig|452652.3.peg.901	fig|227882.9.peg.908	fig|100226.15.peg.965	fig|455632.4.peg.851	fig|264445.3.peg.1	fig|1855352.4.peg.846	fig|54571.11.peg.988	hypothetical protein
1473	FIG00028203	fig|85011.4.peg.51	fig|518634.20.peg.7	fig|260799.41.peg.2792	fig|681645.3.peg.5	fig|452652.3.peg.3918	fig|227882.9.peg.4601	fig|100226.15.peg.3947	fig|455632.4.peg.897	fig|264445.3.peg.3975	fig|1855352.4.peg.4227	fig|54571.11.peg.4291	DNA gyrase subunit B (EC 5.99.1.3)
2264	FIG00638284	fig|85011.4.peg.53	fig|518634.20.peg.876	fig|260799.41.peg.5778	fig|681645.3.peg.984	fig|452652.3.peg.901	fig|227882.9.peg.908	fig|100226.15.peg.965	fig|455632.4.peg.851	fig|264445.3.peg.1	fig|1855352.4.peg.846	fig|54571.11.peg.988	hypothetical protein
2264	FIG00638284	fig|85011.4.peg.54	fig|518634.20.peg.876	fig|260799.41.peg.5778	fig|681645.3.peg.984	fig|452652.3.peg.901	fig|227882.9.peg.908	fig|100226.15.peg.965	fig|455632.4.peg.851	fig|264445.3.peg.1	fig|1855352.4.peg.846	fig|54571.11.peg.988	hypothetical protein
4645	FIG01134384	fig|85011.4.peg.56	#N/A	#N/A	#N/A	#N/A	#N/A	#N/A	fig|455632.4.peg.4425	#N/A	#N/A	#N/A	FIG01134385: hypothetical protein
2121	FIG00510130	fig|85011.4.peg.59	fig|518634.20.peg.826	fig|260799.41.peg.1696	fig|681645.3.peg.747	fig|452652.3.peg.1577	fig|227882.9.peg.1281	fig|100226.15.peg.2331	fig|455632.4.peg.978	fig|264445.3.peg.131	fig|1855352.4.peg.901	fig|54571.11.peg.1762	Transcriptional regulator, AraC family
2777	FIG01108996	fig|85011.4.peg.60	#N/A	fig|260799.41.peg.3620	#N/A	#N/A	fig|227882.9.peg.1291	fig|100226.15.peg.2517	#N/A	fig|264445.3.peg.293	fig|1855352.4.peg.2307	#N/A	Transcriptional regulator, LysR family
1006	FIG00005027	fig|85011.4.peg.61	#N/A	#N/A	fig|681645.3.peg.1719	fig|452652.3.peg.1887	fig|227882.9.peg.1457	fig|100226.15.peg.2438	fig|455632.4.peg.5219	fig|264445.3.peg.2588	fig|1855352.4.peg.3838	fig|54571.11.peg.2671	Putative oxidoreductase YncB
2264	FIG00638284	fig|85011.4.peg.67	fig|518634.20.peg.876	fig|260799.41.peg.5778	fig|681645.3.peg.984	fig|452652.3.peg.901	fig|227882.9.peg.908	fig|100226.15.peg.965	fig|455632.4.peg.851	fig|264445.3.peg.1	fig|1855352.4.peg.846	fig|54571.11.peg.988	hypothetical protein
2264	FIG00638284	fig|85011.4.peg.69	fig|518634.20.peg.876	fig|260799.41.peg.5778	fig|681645.3.peg.984	fig|452652.3.peg.901	fig|227882.9.peg.908	fig|100226.15.peg.965	fig|455632.4.peg.851	fig|264445.3.peg.1	fig|1855352.4.peg.846	fig|54571.11.peg.988	FIG01127558: hypothetical protein
5281	FIG01336027	fig|85011.4.peg.70	#N/A	#N/A	#N/A	#N/A	#N/A	#N/A	#N/A	#N/A	#N/A	#N/A	Carboxylesterase, type B
2264	FIG00638284	fig|85011.4.peg.72	fig|518634.20.peg.876	fig|260799.41.peg.5778	fig|681645.3.peg.984	fig|452652.3.peg.901	fig|227882.9.peg.908	fig|100226.15.peg.965	fig|455632.4.peg.851	fig|264445.3.peg.1	fig|1855352.4.peg.846	fig|54571.11.peg.988	hypothetical protein
674	FIG00001622	fig|85011.4.peg.73	#N/A	fig|260799.41.peg.79	#N/A	fig|452652.3.peg.2447	fig|227882.9.peg.4833	fig|100226.15.peg.3706	fig|455632.4.peg.3488	fig|264445.3.peg.4189	fig|1855352.4.peg.5642	fig|54571.11.peg.4535	Tryptophan 2,3-dioxygenase (EC 1.13.11.11)
1346	FIG00018699	fig|85011.4.peg.76	fig|518634.20.peg.925	fig|260799.41.peg.1716	fig|681645.3.peg.1609	fig|452652.3.peg.1299	fig|227882.9.peg.910	fig|100226.15.peg.2166	fig|455632.4.peg.887	fig|264445.3.peg.1387	fig|1855352.4.peg.872	fig|54571.11.peg.1007	Long-chain-fatty-acid--CoA ligase (EC 6.2.1.3)
2264	FIG00638284	fig|85011.4.peg.79	fig|518634.20.peg.876	fig|260799.41.peg.5778	fig|681645.3.peg.984	fig|452652.3.peg.901	fig|227882.9.peg.908	fig|100226.15.peg.965	fig|455632.4.peg.851	fig|264445.3.peg.1	fig|1855352.4.peg.846	fig|54571.11.peg.988	hypothetical protein
2264	FIG00638284	fig|85011.4.peg.82	fig|518634.20.peg.876	fig|260799.41.peg.5778	fig|681645.3.peg.984	fig|452652.3.peg.901	fig|227882.9.peg.908	fig|100226.15.peg.965	fig|455632.4.peg.851	fig|264445.3.peg.1	fig|1855352.4.peg.846	fig|54571.11.peg.988	hypothetical protein
2264	FIG00638284	fig|85011.4.peg.83	fig|518634.20.peg.876	fig|260799.41.peg.5778	fig|681645.3.peg.984	fig|452652.3.peg.901	fig|227882.9.peg.908	fig|100226.15.peg.965	fig|455632.4.peg.851	fig|264445.3.peg.1	fig|1855352.4.peg.846	fig|54571.11.peg.988	Efflux pump transporter of major facilitator superfamily (MFS)
1302	FIG00016132	fig|85011.4.peg.84	#N/A	#N/A	fig|681645.3.peg.2043	fig|452652.3.peg.3717	fig|227882.9.peg.6136	fig|100226.15.peg.303	fig|455632.4.peg.4270	fig|264445.3.peg.1814	fig|1855352.4.peg.2228	fig|54571.11.peg.1462	putative esterase
2264	FIG00638284	fig|85011.4.peg.85	fig|518634.20.peg.876	fig|260799.41.peg.5778	fig|681645.3.peg.984	fig|452652.3.peg.901	fig|227882.9.peg.908	fig|100226.15.peg.965	fig|455632.4.peg.851	fig|264445.3.peg.1	fig|1855352.4.peg.846	fig|54571.11.peg.988	Transcriptional regulator, AfsR family
5149	FIG01317963	fig|85011.4.peg.86	#N/A	#N/A	#N/A	#N/A	#N/A	#N/A	#N/A	#N/A	#N/A	#N/A	Tryptophan halogenase
2264	FIG00638284	fig|85011.4.peg.88	fig|518634.20.peg.876	fig|260799.41.peg.5778	fig|681645.3.peg.984	fig|452652.3.peg.901	fig|227882.9.peg.908	fig|100226.15.peg.965	fig|455632.4.peg.851	fig|264445.3.peg.1	fig|1855352.4.peg.846	fig|54571.11.peg.988	hypothetical protein
5149	FIG01317963	fig|85011.4.peg.89	#N/A	#N/A	#N/A	#N/A	#N/A	#N/A	#N/A	#N/A	#N/A	#N/A	Tryptophan halogenase
666	FIG00001585	fig|85011.4.peg.90	#N/A	fig|260799.41.peg.77	#N/A	fig|452652.3.peg.2448	fig|227882.9.peg.4834	fig|100226.15.peg.3705	fig|455632.4.peg.3487	fig|264445.3.peg.4190	fig|1855352.4.peg.5640	fig|54571.11.peg.4536	Kynureninase (EC 3.7.1.3)
2264	FIG00638284	fig|85011.4.peg.91	fig|518634.20.peg.876	fig|260799.41.peg.5778	fig|681645.3.peg.984	fig|452652.3.peg.901	fig|227882.9.peg.908	fig|100226.15.peg.965	fig|455632.4.peg.851	fig|264445.3.peg.1	fig|1855352.4.peg.846	fig|54571.11.peg.988	Transcriptional regulator, AfsR family
1205	FIG00010844	fig|85011.4.peg.93	#N/A	fig|260799.41.peg.1432	#N/A	#N/A	#N/A	#N/A	#N/A	#N/A	#N/A	#N/A	hypothetical protein
2267	FIG00639501	fig|85011.4.peg.95	#N/A	#N/A	#N/A	fig|452652.3.peg.1107	fig|227882.9.peg.1252	fig|100226.15.peg.2418	fig|455632.4.peg.846	fig|264445.3.peg.5358	fig|1855352.4.peg.2131	fig|54571.11.peg.5676	Oxidoreductase, aldo/keto reductase family
5039	FIG01307911	fig|85011.4.peg.99	#N/A	fig|260799.41.peg.5822	#N/A	#N/A	#N/A	#N/A	#N/A	#N/A	#N/A	#N/A	Phage integrase family protein
5281	FIG01336027	fig|85011.4.peg.100	#N/A	#N/A	#N/A	#N/A	#N/A	#N/A	#N/A	#N/A	#N/A	#N/A	Carboxylesterase, type B
2264	FIG00638284	fig|85011.4.peg.103	fig|518634.20.peg.876	fig|260799.41.peg.5778	fig|681645.3.peg.984	fig|452652.3.peg.901	fig|227882.9.peg.908	fig|100226.15.peg.965	fig|455632.4.peg.851	fig|264445.3.peg.1	fig|1855352.4.peg.846	fig|54571.11.peg.988	hypothetical protein
2264	FIG00638284	fig|85011.4.peg.105	fig|518634.20.peg.876	fig|260799.41.peg.5778	fig|681645.3.peg.984	fig|452652.3.peg.901	fig|227882.9.peg.908	fig|100226.15.peg.965	fig|455632.4.peg.851	fig|264445.3.peg.1	fig|1855352.4.peg.846	fig|54571.11.peg.988	hypothetical protein
2264	FIG00638284	fig|85011.4.peg.107	fig|518634.20.peg.876	fig|260799.41.peg.5778	fig|681645.3.peg.984	fig|452652.3.peg.901	fig|227882.9.peg.908	fig|100226.15.peg.965	fig|455632.4.peg.851	fig|264445.3.peg.1	fig|1855352.4.peg.846	fig|54571.11.peg.988	FIG00815925: hypothetical protein
2227	FIG00621114	fig|85011.4.peg.108	fig|518634.20.peg.119	fig|260799.41.peg.3648	fig|681645.3.peg.2137	fig|452652.3.peg.1122	fig|227882.9.peg.979	fig|100226.15.peg.967	fig|455632.4.peg.850	fig|264445.3.peg.1363	fig|1855352.4.peg.1323	fig|54571.11.peg.996	Short-chain dehydrogenase/reductase SDR
2227	FIG00621114	fig|85011.4.peg.109	fig|518634.20.peg.119	fig|260799.41.peg.3648	fig|681645.3.peg.2137	fig|452652.3.peg.1122	fig|227882.9.peg.979	fig|100226.15.peg.967	fig|455632.4.peg.850	fig|264445.3.peg.1363	fig|1855352.4.peg.1323	fig|54571.11.peg.996	3-oxoacyl-[acyl-carrier protein] reductase (EC 1.1.1.100)
947	FIG00003845	fig|85011.4.peg.115	#N/A	fig|260799.41.peg.5650	fig|681645.3.peg.1527	fig|452652.3.peg.1586	fig|227882.9.peg.1410	fig|100226.15.peg.1004	fig|455632.4.peg.854	fig|264445.3.peg.1383	fig|1855352.4.peg.1099	fig|54571.11.peg.1516	Transcriptional regulator, ArsR family
5297	FIG01339319	fig|85011.4.peg.116	#N/A	#N/A	#N/A	#N/A	#N/A	fig|100226.15.peg.2916	fig|455632.4.peg.1883	#N/A	#N/A	#N/A	Probable glutathione S-transferase-related transmembrane protein (EC 2.5.1.18)
5506	FIG01424807	fig|85011.4.peg.117	#N/A	#N/A	fig|681645.3.peg.1399	#N/A	#N/A	fig|100226.15.peg.3762	fig|455632.4.peg.3889	fig|264445.3.peg.2964	#N/A	fig|54571.11.peg.3820	Bifunctional deaminase-reductase domain protein
590	FIG00001276	fig|85011.4.peg.119	#N/A	#N/A	#N/A	fig|452652.3.peg.7444	fig|227882.9.peg.174	fig|100226.15.peg.2259	fig|455632.4.peg.5426	fig|264445.3.peg.7925	fig|1855352.4.peg.1998	fig|54571.11.peg.6163	Flavodoxin reductases (ferredoxin-NADPH reductases) family 1; Vanillate O-demethylase oxidoreductase (EC 1.14.13.-)
2264	FIG00638284	fig|85011.4.peg.121	fig|518634.20.peg.876	fig|260799.41.peg.5778	fig|681645.3.peg.984	fig|452652.3.peg.901	fig|227882.9.peg.908	fig|100226.15.peg.965	fig|455632.4.peg.851	fig|264445.3.peg.1	fig|1855352.4.peg.846	fig|54571.11.peg.988	hypothetical protein
2264	FIG00638284	fig|85011.4.peg.125	fig|518634.20.peg.876	fig|260799.41.peg.5778	fig|681645.3.peg.984	fig|452652.3.peg.901	fig|227882.9.peg.908	fig|100226.15.peg.965	fig|455632.4.peg.851	fig|264445.3.peg.1	fig|1855352.4.peg.846	fig|54571.11.peg.988	hypothetical protein
2199	FIG00554417	fig|85011.4.peg.126	fig|518634.20.peg.1546	fig|260799.41.peg.5801	fig|681645.3.peg.1128	fig|452652.3.peg.960	fig|227882.9.peg.947	fig|100226.15.peg.1000	fig|455632.4.peg.940	fig|264445.3.peg.1064	fig|1855352.4.peg.925	fig|54571.11.peg.1137	hypothetical protein
1063	FIG00006551	fig|85011.4.peg.128	fig|518634.20.peg.1583	fig|260799.41.peg.899	#N/A	fig|452652.3.peg.2041	fig|227882.9.peg.6536	fig|100226.15.peg.2042	fig|455632.4.peg.1186	fig|264445.3.peg.2173	fig|1855352.4.peg.5965	fig|54571.11.peg.1917	Branched-chain amino acid transport ATP-binding protein LivF (TC 3.A.1.4.1)
1376	FIG00020185	fig|85011.4.peg.129	fig|518634.20.peg.1584	fig|260799.41.peg.900	#N/A	fig|452652.3.peg.2040	fig|227882.9.peg.6537	fig|100226.15.peg.2041	fig|455632.4.peg.1185	fig|264445.3.peg.2172	fig|1855352.4.peg.5966	fig|54571.11.peg.1852	Branched-chain amino acid transport ATP-binding protein LivG (TC 3.A.1.4.1)
902	FIG00003435	fig|85011.4.peg.130	fig|518634.20.peg.1586	fig|260799.41.peg.898	#N/A	fig|452652.3.peg.2038	fig|227882.9.peg.6538	fig|100226.15.peg.2039	fig|455632.4.peg.1184	fig|264445.3.peg.2170	fig|1855352.4.peg.5968	fig|54571.11.peg.1915	High-affinity branched-chain amino acid transport system permease protein LivH (TC 3.A.1.4.1)
745	FIG00002013	fig|85011.4.peg.133	#N/A	#N/A	#N/A	#N/A	#N/A	#N/A	#N/A	#N/A	#N/A	fig|54571.11.peg.889	N-methylhydantoinase B (EC 3.5.2.14)
682	FIG00001649	fig|85011.4.peg.134	#N/A	#N/A	#N/A	#N/A	#N/A	#N/A	#N/A	#N/A	#N/A	fig|54571.11.peg.888	N-methylhydantoinase A (EC 3.5.2.14)
2064	FIG00450481	fig|85011.4.peg.135	#N/A	#N/A	fig|681645.3.peg.1212	#N/A	fig|227882.9.peg.6555	fig|100226.15.peg.2063	fig|455632.4.peg.5608	fig|264445.3.peg.1837	#N/A	fig|54571.11.peg.6353	L-carnitine dehydratase/bile acid-inducible protein F
1346	FIG00018699	fig|85011.4.peg.136	fig|518634.20.peg.925	fig|260799.41.peg.1716	fig|681645.3.peg.1609	fig|452652.3.peg.1299	fig|227882.9.peg.910	fig|100226.15.peg.2166	fig|455632.4.peg.887	fig|264445.3.peg.1387	fig|1855352.4.peg.872	fig|54571.11.peg.1007	hypothetical protein
493	FIG00000963	fig|85011.4.peg.137	#N/A	fig|260799.41.peg.286	#N/A	fig|452652.3.peg.2689	fig|227882.9.peg.5617	fig|100226.15.peg.2835	fig|455632.4.peg.4864	fig|264445.3.peg.3006	fig|1855352.4.peg.5372	fig|54571.11.peg.5405	Pyruvate:Oxaloacetate transcarboxylase domain protein
742	FIG00002008	fig|85011.4.peg.142	#N/A	#N/A	#N/A	fig|452652.3.peg.6365	fig|227882.9.peg.2134	fig|100226.15.peg.6361	fig|455632.4.peg.1295	fig|264445.3.peg.6354	fig|1855352.4.peg.2003	fig|54571.11.peg.1989	Allantoinase (EC 3.5.2.5)
1410	FIG00022569	fig|85011.4.peg.143	fig|518634.20.peg.1856	fig|260799.41.peg.5384	#N/A	fig|452652.3.peg.1903	fig|227882.9.peg.2135	fig|100226.15.peg.1897	fig|455632.4.peg.1014	fig|264445.3.peg.1485	fig|1855352.4.peg.1486	fig|54571.11.peg.1511	Transcriptional regulator, IclR family
2064	FIG00450481	fig|85011.4.peg.145	#N/A	#N/A	fig|681645.3.peg.1212	#N/A	fig|227882.9.peg.6555	fig|100226.15.peg.2063	fig|455632.4.peg.5608	fig|264445.3.peg.1837	#N/A	fig|54571.11.peg.6353	L-carnitine dehydratase/bile acid-inducible protein F
1183	FIG00010100	fig|85011.4.peg.148	#N/A	#N/A	fig|681645.3.peg.1209	fig|452652.3.peg.2476	fig|227882.9.peg.6169	fig|100226.15.peg.2064	fig|455632.4.peg.5263	fig|264445.3.peg.2199	fig|1855352.4.peg.5585	fig|54571.11.peg.5949	Similar to citrate lyase beta chain, 3
5102	FIG01312984	fig|85011.4.peg.150	#N/A	fig|260799.41.peg.4356	#N/A	#N/A	#N/A	#N/A	#N/A	#N/A	#N/A	#N/A	Aliphatic amidase AmiE (EC 3.5.1.4)
4910	FIG01292786	fig|85011.4.peg.151	fig|518634.20.peg.537	fig|260799.41.peg.1530	fig|681645.3.peg.1972	fig|452652.3.peg.1356	fig|227882.9.peg.1268	fig|100226.15.peg.1172	fig|455632.4.peg.2677	fig|264445.3.peg.1019	fig|1855352.4.peg.1839	fig|54571.11.peg.349	Aldehyde dehydrogenase (EC 1.2.1.3)
2264	FIG00638284	fig|85011.4.peg.153	fig|518634.20.peg.876	fig|260799.41.peg.5778	fig|681645.3.peg.984	fig|452652.3.peg.901	fig|227882.9.peg.908	fig|100226.15.peg.965	fig|455632.4.peg.851	fig|264445.3.peg.1	fig|1855352.4.peg.846	fig|54571.11.peg.988	hypothetical protein
2264	FIG00638284	fig|85011.4.peg.154	fig|518634.20.peg.876	fig|260799.41.peg.5778	fig|681645.3.peg.984	fig|452652.3.peg.901	fig|227882.9.peg.908	fig|100226.15.peg.965	fig|455632.4.peg.851	fig|264445.3.peg.1	fig|1855352.4.peg.846	fig|54571.11.peg.988	hypothetical protein
2264	FIG00638284	fig|85011.4.peg.156	fig|518634.20.peg.876	fig|260799.41.peg.5778	fig|681645.3.peg.984	fig|452652.3.peg.901	fig|227882.9.peg.908	fig|100226.15.peg.965	fig|455632.4.peg.851	fig|264445.3.peg.1	fig|1855352.4.peg.846	fig|54571.11.peg.988	Ferric siderophore transport system, periplasmic binding protein TonB
2264	FIG00638284	fig|85011.4.peg.157	fig|518634.20.peg.876	fig|260799.41.peg.5778	fig|681645.3.peg.984	fig|452652.3.peg.901	fig|227882.9.peg.908	fig|100226.15.peg.965	fig|455632.4.peg.851	fig|264445.3.peg.1	fig|1855352.4.peg.846	fig|54571.11.peg.988	hypothetical protein
1410	FIG00022569	fig|85011.4.peg.158	fig|518634.20.peg.1856	fig|260799.41.peg.5384	#N/A	fig|452652.3.peg.1903	fig|227882.9.peg.2135	fig|100226.15.peg.1897	fig|455632.4.peg.1014	fig|264445.3.peg.1485	fig|1855352.4.peg.1486	fig|54571.11.peg.1511	Transcriptional regulator, IclR family
2286	FIG00661309	fig|85011.4.peg.160	#N/A	#N/A	#N/A	#N/A	#N/A	#N/A	fig|455632.4.peg.334	#N/A	#N/A	#N/A	arylmalonate decarboxylase
2264	FIG00638284	fig|85011.4.peg.161	fig|518634.20.peg.876	fig|260799.41.peg.5778	fig|681645.3.peg.984	fig|452652.3.peg.901	fig|227882.9.peg.908	fig|100226.15.peg.965	fig|455632.4.peg.851	fig|264445.3.peg.1	fig|1855352.4.peg.846	fig|54571.11.peg.988	hypothetical protein
2264	FIG00638284	fig|85011.4.peg.163	fig|518634.20.peg.876	fig|260799.41.peg.5778	fig|681645.3.peg.984	fig|452652.3.peg.901	fig|227882.9.peg.908	fig|100226.15.peg.965	fig|455632.4.peg.851	fig|264445.3.peg.1	fig|1855352.4.peg.846	fig|54571.11.peg.988	hypothetical protein
2264	FIG00638284	fig|85011.4.peg.164	fig|518634.20.peg.876	fig|260799.41.peg.5778	fig|681645.3.peg.984	fig|452652.3.peg.901	fig|227882.9.peg.908	fig|100226.15.peg.965	fig|455632.4.peg.851	fig|264445.3.peg.1	fig|1855352.4.peg.846	fig|54571.11.peg.988	hypothetical protein
2264	FIG00638284	fig|85011.4.peg.165	fig|518634.20.peg.876	fig|260799.41.peg.5778	fig|681645.3.peg.984	fig|452652.3.peg.901	fig|227882.9.peg.908	fig|100226.15.peg.965	fig|455632.4.peg.851	fig|264445.3.peg.1	fig|1855352.4.peg.846	fig|54571.11.peg.988	hypothetical protein
2264	FIG00638284	fig|85011.4.peg.166	fig|518634.20.peg.876	fig|260799.41.peg.5778	fig|681645.3.peg.984	fig|452652.3.peg.901	fig|227882.9.peg.908	fig|100226.15.peg.965	fig|455632.4.peg.851	fig|264445.3.peg.1	fig|1855352.4.peg.846	fig|54571.11.peg.988	hypothetical protein
2264	FIG00638284	fig|85011.4.peg.168	fig|518634.20.peg.876	fig|260799.41.peg.5778	fig|681645.3.peg.984	fig|452652.3.peg.901	fig|227882.9.peg.908	fig|100226.15.peg.965	fig|455632.4.peg.851	fig|264445.3.peg.1	fig|1855352.4.peg.846	fig|54571.11.peg.988	hypothetical protein
4910	FIG01292786	fig|85011.4.peg.170	fig|518634.20.peg.537	fig|260799.41.peg.1530	fig|681645.3.peg.1972	fig|452652.3.peg.1356	fig|227882.9.peg.1268	fig|100226.15.peg.1172	fig|455632.4.peg.2677	fig|264445.3.peg.1019	fig|1855352.4.peg.1839	fig|54571.11.peg.349	Aldehyde dehydrogenase (EC 1.2.1.3)
2264	FIG00638284	fig|85011.4.peg.172	fig|518634.20.peg.876	fig|260799.41.peg.5778	fig|681645.3.peg.984	fig|452652.3.peg.901	fig|227882.9.peg.908	fig|100226.15.peg.965	fig|455632.4.peg.851	fig|264445.3.peg.1	fig|1855352.4.peg.846	fig|54571.11.peg.988	Aldehyde dehydrogenase (EC 1.2.1.3)
1153	FIG00009149	fig|85011.4.peg.173	#N/A	fig|260799.41.peg.2951	#N/A	fig|452652.3.peg.1826	fig|227882.9.peg.1354	fig|100226.15.peg.1196	fig|455632.4.peg.991	fig|264445.3.peg.1204	fig|1855352.4.peg.2212	fig|54571.11.peg.1056	Acyl-CoA dehydrogenase
1536	FIG00039067	fig|85011.4.peg.174	#N/A	#N/A	#N/A	fig|452652.3.peg.894	fig|227882.9.peg.1581	fig|100226.15.peg.1080	fig|455632.4.peg.3106	fig|264445.3.peg.1096	fig|1855352.4.peg.4609	fig|54571.11.peg.3672	NADH-FMN oxidoreductase
2582	FIG00945183	fig|85011.4.peg.178	#N/A	#N/A	#N/A	fig|452652.3.peg.1074	fig|227882.9.peg.1309	fig|100226.15.peg.1898	fig|455632.4.peg.1265	fig|264445.3.peg.2015	fig|1855352.4.peg.2260	fig|54571.11.peg.3595	Acetyltransferase
2697	FIG01007645	fig|85011.4.peg.179	#N/A	#N/A	#N/A	#N/A	fig|227882.9.peg.2505	fig|100226.15.peg.3374	#N/A	fig|264445.3.peg.6663	#N/A	#N/A	Fe-S protein, homolog of lactate dehydrogenase SO1521
2264	FIG00638284	fig|85011.4.peg.181	fig|518634.20.peg.876	fig|260799.41.peg.5778	fig|681645.3.peg.984	fig|452652.3.peg.901	fig|227882.9.peg.908	fig|100226.15.peg.965	fig|455632.4.peg.851	fig|264445.3.peg.1	fig|1855352.4.peg.846	fig|54571.11.peg.988	Ferredoxin, 2Fe-2S
1657	FIG00059898	fig|85011.4.peg.184	#N/A	#N/A	#N/A	fig|452652.3.peg.5905	fig|227882.9.peg.2487	fig|100226.15.peg.2514	fig|455632.4.peg.4364	fig|264445.3.peg.2648	fig|1855352.4.peg.7729	fig|54571.11.peg.4957	Assimilatory nitrate reductase large subunit (EC:1.7.99.4)
1819	FIG00132885	fig|85011.4.peg.188	#N/A	fig|260799.41.peg.1811	fig|681645.3.peg.1268	fig|452652.3.peg.3729	fig|227882.9.peg.1163	fig|100226.15.peg.3128	fig|455632.4.peg.1228	fig|264445.3.peg.3305	fig|1855352.4.peg.3379	fig|54571.11.peg.4157	RNA polymerase sigma factor SigB
4940	FIG01303902	fig|85011.4.peg.189	fig|518634.20.peg.1298	fig|260799.41.peg.4703	fig|681645.3.peg.51	fig|452652.3.peg.1933	fig|227882.9.peg.977	fig|100226.15.peg.1740	fig|455632.4.peg.2349	fig|264445.3.peg.1840	fig|1855352.4.peg.863	fig|54571.11.peg.2662	RNA polymerase sigma-70 factor
1143	FIG00008708	fig|85011.4.peg.190	#N/A	fig|260799.41.peg.3218	fig|681645.3.peg.1056	fig|452652.3.peg.2584	fig|227882.9.peg.2021	fig|100226.15.peg.132	fig|455632.4.peg.218	fig|264445.3.peg.3336	fig|1855352.4.peg.1677	fig|54571.11.peg.4061	NADH dehydrogenase (EC 1.6.99.3)
2264	FIG00638284	fig|85011.4.peg.196	fig|518634.20.peg.876	fig|260799.41.peg.5778	fig|681645.3.peg.984	fig|452652.3.peg.901	fig|227882.9.peg.908	fig|100226.15.peg.965	fig|455632.4.peg.851	fig|264445.3.peg.1	fig|1855352.4.peg.846	fig|54571.11.peg.988	hypothetical protein
1810	FIG00132629	fig|85011.4.peg.197	fig|518634.20.peg.1494	fig|260799.41.peg.4352	fig|681645.3.peg.1749	fig|452652.3.peg.2211	fig|227882.9.peg.6414	fig|100226.15.peg.2190	fig|455632.4.peg.296	fig|264445.3.peg.2327	fig|1855352.4.peg.4824	fig|54571.11.peg.6229	Cytochrome c oxidase polypeptide I (EC 1.9.3.1)
4326	FIG01128947	fig|85011.4.peg.198	#N/A	#N/A	#N/A	#N/A	#N/A	fig|100226.15.peg.7473	#N/A	fig|264445.3.peg.7517	#N/A	#N/A	MFS-type drug/proton antiporter
1274	FIG00014339	fig|85011.4.peg.200	#N/A	#N/A	#N/A	#N/A	#N/A	fig|100226.15.peg.6297	#N/A	fig|264445.3.peg.789	#N/A	#N/A	ADP-heptose synthase (EC 2.7.-.-) / D-glycero-beta-D-manno-heptose 7-phosphate kinase
371	FIG00000620	fig|85011.4.peg.201	#N/A	#N/A	#N/A	#N/A	#N/A	fig|100226.15.peg.6296	#N/A	fig|264445.3.peg.790	#N/A	#N/A	sugar isomerase (SIS)
1336	FIG00018328	fig|85011.4.peg.202	#N/A	#N/A	#N/A	fig|452652.3.peg.2185	fig|227882.9.peg.6434	fig|100226.15.peg.2167	fig|455632.4.peg.5501	fig|264445.3.peg.2307	fig|1855352.4.peg.5810	fig|54571.11.peg.6249	Glycosyl transferase, group 1
1118	FIG00007960	fig|85011.4.peg.203	fig|518634.20.peg.560	fig|260799.41.peg.1600	fig|681645.3.peg.312	fig|452652.3.peg.2426	fig|227882.9.peg.6216	fig|100226.15.peg.2355	#N/A	fig|264445.3.peg.2510	fig|1855352.4.peg.2436	fig|54571.11.peg.3235	Glycosyltransferase
5729	FIG01955817	fig|85011.4.peg.205	#N/A	#N/A	#N/A	#N/A	#N/A	fig|100226.15.peg.6292	#N/A	#N/A	#N/A	#N/A	D-glycero-beta-D-manno-heptose-1,7-bisphosphate 7-phosphatase (EC 3.1.3.82); Histidinol-phosphatase (EC 3.1.3.15)
2712	FIG01030283	fig|85011.4.peg.206	#N/A	#N/A	#N/A	#N/A	#N/A	fig|100226.15.peg.6290	#N/A	fig|264445.3.peg.796	#N/A	#N/A	Carbamoyltransferase
1491	FIG00030688	fig|85011.4.peg.207	fig|518634.20.peg.1898	fig|260799.41.peg.1589	fig|681645.3.peg.245	fig|452652.3.peg.1816	fig|227882.9.peg.1019	fig|100226.15.peg.6289	fig|455632.4.peg.6077	fig|264445.3.peg.7418	fig|1855352.4.peg.4900	fig|54571.11.peg.3239	UDP-glucuronate decarboxylase (EC 4.1.1.35)
1819	FIG00132885	fig|85011.4.peg.210	#N/A	fig|260799.41.peg.1811	fig|681645.3.peg.1268	fig|452652.3.peg.3729	fig|227882.9.peg.1163	fig|100226.15.peg.3128	fig|455632.4.peg.1228	fig|264445.3.peg.3305	fig|1855352.4.peg.3379	fig|54571.11.peg.4157	RNA polymerase sigma factor SigB
2264	FIG00638284	fig|85011.4.peg.212	fig|518634.20.peg.876	fig|260799.41.peg.5778	fig|681645.3.peg.984	fig|452652.3.peg.901	fig|227882.9.peg.908	fig|100226.15.peg.965	fig|455632.4.peg.851	fig|264445.3.peg.1	fig|1855352.4.peg.846	fig|54571.11.peg.988	FIG01130261: hypothetical protein
202	FIG00000313	fig|85011.4.peg.213	#N/A	fig|260799.41.peg.1654	fig|681645.3.peg.181	fig|452652.3.peg.1824	fig|227882.9.peg.1476	fig|100226.15.peg.355	fig|455632.4.peg.1331	fig|264445.3.peg.5222	fig|1855352.4.peg.1892	fig|54571.11.peg.2017	Catalase KatE (EC 1.11.1.6) / Glutamine amidotransferase-like domain
1501	FIG00032108	fig|85011.4.peg.215	#N/A	#N/A	#N/A	#N/A	#N/A	fig|100226.15.peg.5320	fig|455632.4.peg.1291	fig|264445.3.peg.5252	#N/A	fig|54571.11.peg.1987	Enoyl-[acyl-carrier-protein] reductase [NADPH] (EC 1.3.1.10)
2227	FIG00621114	fig|85011.4.peg.216	fig|518634.20.peg.119	fig|260799.41.peg.3648	fig|681645.3.peg.2137	fig|452652.3.peg.1122	fig|227882.9.peg.979	fig|100226.15.peg.967	fig|455632.4.peg.850	fig|264445.3.peg.1363	fig|1855352.4.peg.1323	fig|54571.11.peg.996	3-oxoacyl-[acyl-carrier protein] reductase (EC 1.1.1.100)
4909	FIG01292486	fig|85011.4.peg.217	#N/A	#N/A	#N/A	#N/A	fig|227882.9.peg.6130	fig|100226.15.peg.2443	fig|455632.4.peg.6845	fig|264445.3.peg.2593	#N/A	fig|54571.11.peg.7792	Threonine dehydrogenase and related Zn-dependent dehydrogenases
1088	FIG00007171	fig|85011.4.peg.219	#N/A	#N/A	#N/A	fig|452652.3.peg.6109	#N/A	fig|100226.15.peg.3912	fig|455632.4.peg.4136	fig|264445.3.peg.690	fig|1855352.4.peg.6321	fig|54571.11.peg.3609	Catechol 1,2-dioxygenase 1 (EC 1.13.11.1)
5665	FIG01760269	fig|85011.4.peg.220	#N/A	#N/A	#N/A	#N/A	#N/A	fig|100226.15.peg.6342	#N/A	#N/A	fig|1855352.4.peg.2627	#N/A	hypothetical protein SC2H4.10
2264	FIG00638284	fig|85011.4.peg.221	fig|518634.20.peg.876	fig|260799.41.peg.5778	fig|681645.3.peg.984	fig|452652.3.peg.901	fig|227882.9.peg.908	fig|100226.15.peg.965	fig|455632.4.peg.851	fig|264445.3.peg.1	fig|1855352.4.peg.846	fig|54571.11.peg.988	N-acyl-D-amino-acid deacylase (EC 3.5.1.81)
700	FIG00001750	fig|85011.4.peg.225	#N/A	fig|260799.41.peg.2869	fig|681645.3.peg.1709	#N/A	#N/A	#N/A	fig|455632.4.peg.2338	#N/A	#N/A	#N/A	Carbon starvation protein A
5334	FIG01347644	fig|85011.4.peg.227	#N/A	fig|260799.41.peg.2083	#N/A	fig|452652.3.peg.4924	fig|227882.9.peg.3231	fig|100226.15.peg.5312	#N/A	fig|264445.3.peg.5248	fig|1855352.4.peg.3393	fig|54571.11.peg.2949	Na+/solute symporter
3105	FIG01121797	fig|85011.4.peg.228	#N/A	#N/A	fig|681645.3.peg.443	fig|452652.3.peg.1019	fig|227882.9.peg.1033	fig|100226.15.peg.1576	fig|455632.4.peg.4227	fig|264445.3.peg.1654	fig|1855352.4.peg.2813	fig|54571.11.peg.462	Putative RNA polymerase sigma factor
2264	FIG00638284	fig|85011.4.peg.230	fig|518634.20.peg.876	fig|260799.41.peg.5778	fig|681645.3.peg.984	fig|452652.3.peg.901	fig|227882.9.peg.908	fig|100226.15.peg.965	fig|455632.4.peg.851	fig|264445.3.peg.1	fig|1855352.4.peg.846	fig|54571.11.peg.988	Chitinase (EC 3.2.1.14)
2218	FIG00613966	fig|85011.4.peg.231	fig|518634.20.peg.905	#N/A	fig|681645.3.peg.759	fig|452652.3.peg.5632	fig|227882.9.peg.1895	fig|100226.15.peg.6795	fig|455632.4.peg.4932	fig|264445.3.peg.2103	fig|1855352.4.peg.2633	fig|54571.11.peg.6423	Uncharacterized MFS-type transporter
2264	FIG00638284	fig|85011.4.peg.232	fig|518634.20.peg.876	fig|260799.41.peg.5778	fig|681645.3.peg.984	fig|452652.3.peg.901	fig|227882.9.peg.908	fig|100226.15.peg.965	fig|455632.4.peg.851	fig|264445.3.peg.1	fig|1855352.4.peg.846	fig|54571.11.peg.988	hypothetical protein
2850	FIG01120952	fig|85011.4.peg.233	#N/A	#N/A	#N/A	#N/A	fig|227882.9.peg.6618	fig|100226.15.peg.2020	fig|455632.4.peg.5676	fig|264445.3.peg.2149	fig|1855352.4.peg.1736	#N/A	FIG01120953: hypothetical protein
2264	FIG00638284	fig|85011.4.peg.234	fig|518634.20.peg.876	fig|260799.41.peg.5778	fig|681645.3.peg.984	fig|452652.3.peg.901	fig|227882.9.peg.908	fig|100226.15.peg.965	fig|455632.4.peg.851	fig|264445.3.peg.1	fig|1855352.4.peg.846	fig|54571.11.peg.988	hypothetical protein
2264	FIG00638284	fig|85011.4.peg.235	fig|518634.20.peg.876	fig|260799.41.peg.5778	fig|681645.3.peg.984	fig|452652.3.peg.901	fig|227882.9.peg.908	fig|100226.15.peg.965	fig|455632.4.peg.851	fig|264445.3.peg.1	fig|1855352.4.peg.846	fig|54571.11.peg.988	hypothetical protein
1711	FIG00075702	fig|85011.4.peg.236	#N/A	fig|260799.41.peg.1777	fig|681645.3.peg.97	fig|452652.3.peg.1571	fig|227882.9.peg.7065	fig|100226.15.peg.1677	fig|455632.4.peg.5989	fig|264445.3.peg.1766	fig|1855352.4.peg.1714	fig|54571.11.peg.6780	Glycerol kinase (EC 2.7.1.30)
1569	FIG00045413	fig|85011.4.peg.237	fig|518634.20.peg.239	fig|260799.41.peg.1778	fig|681645.3.peg.98	#N/A	fig|227882.9.peg.7066	fig|100226.15.peg.1676	fig|455632.4.peg.5990	fig|264445.3.peg.1475	fig|1855352.4.peg.1713	fig|54571.11.peg.6781	Glycerol uptake facilitator protein
5421	FIG01372345	fig|85011.4.peg.239	#N/A	#N/A	#N/A	fig|452652.3.peg.1569	fig|227882.9.peg.7067	fig|100226.15.peg.1675	fig|455632.4.peg.5991	fig|264445.3.peg.1764	fig|1855352.4.peg.1712	fig|54571.11.peg.6782	Glycerol operon regulatory protein
1558	FIG00043723	fig|85011.4.peg.240	#N/A	fig|260799.41.peg.1776	#N/A	fig|452652.3.peg.1572	fig|227882.9.peg.7064	fig|100226.15.peg.1678	fig|455632.4.peg.5988	fig|264445.3.peg.1767	fig|1855352.4.peg.1715	fig|54571.11.peg.6779	Aerobic glycerol-3-phosphate dehydrogenase (EC 1.1.5.3)
2199	FIG00554417	fig|85011.4.peg.242	fig|518634.20.peg.1546	fig|260799.41.peg.5801	fig|681645.3.peg.1128	fig|452652.3.peg.960	fig|227882.9.peg.947	fig|100226.15.peg.1000	fig|455632.4.peg.940	fig|264445.3.peg.1064	fig|1855352.4.peg.925	fig|54571.11.peg.1137	Transcriptional regulator, AcrR family
2264	FIG00638284	fig|85011.4.peg.243	fig|518634.20.peg.876	fig|260799.41.peg.5778	fig|681645.3.peg.984	fig|452652.3.peg.901	fig|227882.9.peg.908	fig|100226.15.peg.965	fig|455632.4.peg.851	fig|264445.3.peg.1	fig|1855352.4.peg.846	fig|54571.11.peg.988	Uncharacterized MFS-type transporter
2490	FIG00826878	fig|85011.4.peg.245	#N/A	#N/A	#N/A	fig|452652.3.peg.6838	fig|227882.9.peg.7876	fig|100226.15.peg.781	fig|455632.4.peg.463	fig|264445.3.peg.7342	#N/A	fig|54571.11.peg.7644	DNA-dependent DNA polymerase beta chain
796	FIG00002298	fig|85011.4.peg.246	#N/A	fig|260799.41.peg.2972	#N/A	fig|452652.3.peg.2443	fig|227882.9.peg.6272	fig|100226.15.peg.2326	fig|455632.4.peg.814	fig|264445.3.peg.2474	fig|1855352.4.peg.5647	fig|54571.11.peg.1467	Membrane protein, distant similarity to thiosulphate:quinone oxidoreductase DoxD
1608	FIG00052980	fig|85011.4.peg.247	#N/A	#N/A	#N/A	fig|452652.3.peg.529	fig|227882.9.peg.1808	fig|100226.15.peg.1201	fig|455632.4.peg.1020	fig|264445.3.peg.1209	fig|1855352.4.peg.7214	fig|54571.11.peg.1809	ATP-dependent DNA ligase (EC 6.5.1.1)
1776	FIG00111848	fig|85011.4.peg.248	#N/A	#N/A	#N/A	#N/A	fig|227882.9.peg.1809	fig|100226.15.peg.6814	fig|455632.4.peg.1021	fig|264445.3.peg.6813	fig|1855352.4.peg.7215	fig|54571.11.peg.1810	ATP-dependent DNA ligase (EC 6.5.1.1) LigC
2264	FIG00638284	fig|85011.4.peg.249	fig|518634.20.peg.876	fig|260799.41.peg.5778	fig|681645.3.peg.984	fig|452652.3.peg.901	fig|227882.9.peg.908	fig|100226.15.peg.965	fig|455632.4.peg.851	fig|264445.3.peg.1	fig|1855352.4.peg.846	fig|54571.11.peg.988	hypothetical protein
2264	FIG00638284	fig|85011.4.peg.252	fig|518634.20.peg.876	fig|260799.41.peg.5778	fig|681645.3.peg.984	fig|452652.3.peg.901	fig|227882.9.peg.908	fig|100226.15.peg.965	fig|455632.4.peg.851	fig|264445.3.peg.1	fig|1855352.4.peg.846	fig|54571.11.peg.988	hypothetical protein
2114	FIG00501923	fig|85011.4.peg.253	fig|518634.20.peg.1741	#N/A	#N/A	#N/A	fig|227882.9.peg.2525	fig|100226.15.peg.246	fig|455632.4.peg.2470	fig|264445.3.peg.616	fig|1855352.4.peg.7115	#N/A	N-acetyl-D-glucosamine ABC transporter, permease protein 2
1141	FIG00008591	fig|85011.4.peg.254	fig|518634.20.peg.1742	#N/A	#N/A	fig|452652.3.peg.7428	fig|227882.9.peg.1154	fig|100226.15.peg.2474	#N/A	fig|264445.3.peg.615	fig|1855352.4.peg.7114	#N/A	N-acetyl-D-glucosamine ABC transporter, permease protein 1
2264	FIG00638284	fig|85011.4.peg.255	fig|518634.20.peg.876	fig|260799.41.peg.5778	fig|681645.3.peg.984	fig|452652.3.peg.901	fig|227882.9.peg.908	fig|100226.15.peg.965	fig|455632.4.peg.851	fig|264445.3.peg.1	fig|1855352.4.peg.846	fig|54571.11.peg.988	N-Acetyl-D-glucosamine ABC transport system, sugar-binding protein
2227	FIG00621114	fig|85011.4.peg.256	fig|518634.20.peg.119	fig|260799.41.peg.3648	fig|681645.3.peg.2137	fig|452652.3.peg.1122	fig|227882.9.peg.979	fig|100226.15.peg.967	fig|455632.4.peg.850	fig|264445.3.peg.1363	fig|1855352.4.peg.1323	fig|54571.11.peg.996	3-oxoacyl-[acyl-carrier protein] reductase (EC 1.1.1.100)
5190	FIG01322679	fig|85011.4.peg.257	#N/A	#N/A	#N/A	#N/A	#N/A	#N/A	#N/A	#N/A	fig|1855352.4.peg.7111	#N/A	ATP-NAD kinase (EC 2.7.1.23)
600	FIG00001328	fig|85011.4.peg.258	#N/A	fig|260799.41.peg.4061	#N/A	#N/A	#N/A	#N/A	#N/A	#N/A	fig|1855352.4.peg.7110	#N/A	Glycine dehydrogenase [decarboxylating] (glycine cleavage system P2 protein) (EC 1.4.4.2)
610	FIG00001364	fig|85011.4.peg.259	#N/A	fig|260799.41.peg.4060	#N/A	#N/A	#N/A	#N/A	#N/A	#N/A	fig|1855352.4.peg.7109	#N/A	Glycine dehydrogenase [decarboxylating] (glycine cleavage system P1 protein) (EC 1.4.4.2)
651	FIG00001548	fig|85011.4.peg.260	fig|518634.20.peg.12	fig|260799.41.peg.2526	#N/A	fig|452652.3.peg.3804	fig|227882.9.peg.1045	fig|100226.15.peg.957	fig|455632.4.peg.2471	fig|264445.3.peg.178	fig|1855352.4.peg.1547	fig|54571.11.peg.1503	beta-galactosidase (EC 3.2.1.23)
2229	FIG00621925	fig|85011.4.peg.261	fig|518634.20.peg.694	fig|260799.41.peg.1452	fig|681645.3.peg.2116	fig|452652.3.peg.114	fig|227882.9.peg.1393	fig|100226.15.peg.1262	fig|455632.4.peg.1281	fig|264445.3.peg.1354	fig|1855352.4.peg.101	fig|54571.11.peg.1885	Transcriptional regulator, GntR family
2264	FIG00638284	fig|85011.4.peg.262	fig|518634.20.peg.876	fig|260799.41.peg.5778	fig|681645.3.peg.984	fig|452652.3.peg.901	fig|227882.9.peg.908	fig|100226.15.peg.965	fig|455632.4.peg.851	fig|264445.3.peg.1	fig|1855352.4.peg.846	fig|54571.11.peg.988	hypothetical protein
2264	FIG00638284	fig|85011.4.peg.265	fig|518634.20.peg.876	fig|260799.41.peg.5778	fig|681645.3.peg.984	fig|452652.3.peg.901	fig|227882.9.peg.908	fig|100226.15.peg.965	fig|455632.4.peg.851	fig|264445.3.peg.1	fig|1855352.4.peg.846	fig|54571.11.peg.988	hypothetical protein
2769	FIG01105913	fig|85011.4.peg.267	#N/A	#N/A	#N/A	fig|452652.3.peg.602	#N/A	#N/A	#N/A	fig|264445.3.peg.1190	fig|1855352.4.peg.6197	#N/A	Amidase
905	FIG00003463	fig|85011.4.peg.268	#N/A	#N/A	#N/A	fig|452652.3.peg.4774	#N/A	fig|100226.15.peg.5136	fig|455632.4.peg.2517	fig|264445.3.peg.5053	fig|1855352.4.peg.3550	fig|54571.11.peg.3105	Uncharacterized amino acid permease, GabP family
2264	FIG00638284	fig|85011.4.peg.270	fig|518634.20.peg.876	fig|260799.41.peg.5778	fig|681645.3.peg.984	fig|452652.3.peg.901	fig|227882.9.peg.908	fig|100226.15.peg.965	fig|455632.4.peg.851	fig|264445.3.peg.1	fig|1855352.4.peg.846	fig|54571.11.peg.988	hypothetical protein
1825	FIG00133034	fig|85011.4.peg.271	fig|518634.20.peg.590	#N/A	fig|681645.3.peg.780	fig|452652.3.peg.1884	fig|227882.9.peg.2247	fig|100226.15.peg.6620	fig|455632.4.peg.1003	fig|264445.3.peg.3695	fig|1855352.4.peg.6994	fig|54571.11.peg.1109	Excinuclease ABC subunit A paralog of unknown function
2264	FIG00638284	fig|85011.4.peg.272	fig|518634.20.peg.876	fig|260799.41.peg.5778	fig|681645.3.peg.984	fig|452652.3.peg.901	fig|227882.9.peg.908	fig|100226.15.peg.965	fig|455632.4.peg.851	fig|264445.3.peg.1	fig|1855352.4.peg.846	fig|54571.11.peg.988	hypothetical protein
1153	FIG00009149	fig|85011.4.peg.276	#N/A	fig|260799.41.peg.2951	#N/A	fig|452652.3.peg.1826	fig|227882.9.peg.1354	fig|100226.15.peg.1196	fig|455632.4.peg.991	fig|264445.3.peg.1204	fig|1855352.4.peg.2212	fig|54571.11.peg.1056	Acyl-CoA dehydrogenase, short-chain specific (EC 1.3.8.1)
4854	FIG01248773	fig|85011.4.peg.277	#N/A	fig|260799.41.peg.5274	#N/A	fig|452652.3.peg.6993	fig|227882.9.peg.1038	fig|100226.15.peg.1089	fig|455632.4.peg.1146	fig|264445.3.peg.1108	#N/A	fig|54571.11.peg.7542	Lactoylglutathione lyase and related lyases
2264	FIG00638284	fig|85011.4.peg.278	fig|518634.20.peg.876	fig|260799.41.peg.5778	fig|681645.3.peg.984	fig|452652.3.peg.901	fig|227882.9.peg.908	fig|100226.15.peg.965	fig|455632.4.peg.851	fig|264445.3.peg.1	fig|1855352.4.peg.846	fig|54571.11.peg.988	hypothetical protein
2146	FIG00525068	fig|85011.4.peg.280	fig|518634.20.peg.705	#N/A	fig|681645.3.peg.581	fig|452652.3.peg.2990	fig|227882.9.peg.1232	fig|100226.15.peg.1380	fig|455632.4.peg.1144	fig|264445.3.peg.1439	fig|1855352.4.peg.1686	fig|54571.11.peg.2364	Rhomboid family protein
2264	FIG00638284	fig|85011.4.peg.282	fig|518634.20.peg.876	fig|260799.41.peg.5778	fig|681645.3.peg.984	fig|452652.3.peg.901	fig|227882.9.peg.908	fig|100226.15.peg.965	fig|455632.4.peg.851	fig|264445.3.peg.1	fig|1855352.4.peg.846	fig|54571.11.peg.988	hypothetical protein
338	FIG00000538	fig|85011.4.peg.286	fig|518634.20.peg.1492	fig|260799.41.peg.2888	fig|681645.3.peg.956	fig|452652.3.peg.200	fig|227882.9.peg.1627	fig|100226.15.peg.1111	fig|455632.4.peg.6378	fig|264445.3.peg.1135	fig|1855352.4.peg.2644	fig|54571.11.peg.7126	Uracil-DNA glycosylase, family 1 (EC 3.2.2.27)
2245	FIG00629105	fig|85011.4.peg.287	fig|518634.20.peg.211	#N/A	fig|681645.3.peg.161	fig|452652.3.peg.836	fig|227882.9.peg.7544	fig|100226.15.peg.1211	fig|455632.4.peg.6466	fig|264445.3.peg.1219	fig|1855352.4.peg.1557	fig|54571.11.peg.7217	proposed amino acid ligase found clustered with an amidotransferase
2242	FIG00628704	fig|85011.4.peg.288	fig|518634.20.peg.212	#N/A	fig|681645.3.peg.160	fig|452652.3.peg.837	fig|227882.9.peg.7543	fig|100226.15.peg.1212	fig|455632.4.peg.6465	fig|264445.3.peg.1220	fig|1855352.4.peg.1558	fig|54571.11.peg.7216	Putative amidotransferase similar to cobyric acid synthase
323	FIG00000503	fig|85011.4.peg.289	fig|518634.20.peg.1401	fig|260799.41.peg.1072	fig|681645.3.peg.930	fig|452652.3.peg.1256	fig|227882.9.peg.7465	fig|100226.15.peg.6858	fig|455632.4.peg.971	fig|264445.3.peg.6843	fig|1855352.4.peg.6386	fig|54571.11.peg.1754	Cobalt-zinc-cadmium resistance protein CzcD
2264	FIG00638284	fig|85011.4.peg.292	fig|518634.20.peg.876	fig|260799.41.peg.5778	fig|681645.3.peg.984	fig|452652.3.peg.901	fig|227882.9.peg.908	fig|100226.15.peg.965	fig|455632.4.peg.851	fig|264445.3.peg.1	fig|1855352.4.peg.846	fig|54571.11.peg.988	FIG01141345: hypothetical protein
2264	FIG00638284	fig|85011.4.peg.293	fig|518634.20.peg.876	fig|260799.41.peg.5778	fig|681645.3.peg.984	fig|452652.3.peg.901	fig|227882.9.peg.908	fig|100226.15.peg.965	fig|455632.4.peg.851	fig|264445.3.peg.1	fig|1855352.4.peg.846	fig|54571.11.peg.988	hypothetical protein
2264	FIG00638284	fig|85011.4.peg.294	fig|518634.20.peg.876	fig|260799.41.peg.5778	fig|681645.3.peg.984	fig|452652.3.peg.901	fig|227882.9.peg.908	fig|100226.15.peg.965	fig|455632.4.peg.851	fig|264445.3.peg.1	fig|1855352.4.peg.846	fig|54571.11.peg.988	hypothetical protein
3105	FIG01121797	fig|85011.4.peg.298	#N/A	#N/A	fig|681645.3.peg.443	fig|452652.3.peg.1019	fig|227882.9.peg.1033	fig|100226.15.peg.1576	fig|455632.4.peg.4227	fig|264445.3.peg.1654	fig|1855352.4.peg.2813	fig|54571.11.peg.462	Putative RNA polymerase sigma factor
2264	FIG00638284	fig|85011.4.peg.303	fig|518634.20.peg.876	fig|260799.41.peg.5778	fig|681645.3.peg.984	fig|452652.3.peg.901	fig|227882.9.peg.908	fig|100226.15.peg.965	fig|455632.4.peg.851	fig|264445.3.peg.1	fig|1855352.4.peg.846	fig|54571.11.peg.988	hypothetical protein
789	FIG00002246	fig|85011.4.peg.304	#N/A	fig|260799.41.peg.1633	#N/A	fig|452652.3.peg.1504	fig|227882.9.peg.2447	fig|100226.15.peg.1266	fig|455632.4.peg.1352	fig|264445.3.peg.251	fig|1855352.4.peg.1144	fig|54571.11.peg.5915	3-oxoacyl-[acyl-carrier-protein] synthase, KASII (EC 2.3.1.179)
2264	FIG00638284	fig|85011.4.peg.309	fig|518634.20.peg.876	fig|260799.41.peg.5778	fig|681645.3.peg.984	fig|452652.3.peg.901	fig|227882.9.peg.908	fig|100226.15.peg.965	fig|455632.4.peg.851	fig|264445.3.peg.1	fig|1855352.4.peg.846	fig|54571.11.peg.988	FIG01123664: hypothetical protein
2264	FIG00638284	fig|85011.4.peg.310	fig|518634.20.peg.876	fig|260799.41.peg.5778	fig|681645.3.peg.984	fig|452652.3.peg.901	fig|227882.9.peg.908	fig|100226.15.peg.965	fig|455632.4.peg.851	fig|264445.3.peg.1	fig|1855352.4.peg.846	fig|54571.11.peg.988	hypothetical protein
5546	FIG01473707	fig|85011.4.peg.311	#N/A	#N/A	#N/A	fig|452652.3.peg.4868	fig|227882.9.peg.978	fig|100226.15.peg.964	fig|455632.4.peg.2296	fig|264445.3.peg.1239	fig|1855352.4.peg.6873	fig|54571.11.peg.3006	Putative reductase
1503	FIG00032437	fig|85011.4.peg.315	#N/A	fig|260799.41.peg.196	#N/A	fig|452652.3.peg.1923	fig|227882.9.peg.124	fig|100226.15.peg.1206	fig|455632.4.peg.885	fig|264445.3.peg.1054	fig|1855352.4.peg.1295	fig|54571.11.peg.995	Putative cytochrome P450 hydroxylase
2264	FIG00638284	fig|85011.4.peg.317	fig|518634.20.peg.876	fig|260799.41.peg.5778	fig|681645.3.peg.984	fig|452652.3.peg.901	fig|227882.9.peg.908	fig|100226.15.peg.965	fig|455632.4.peg.851	fig|264445.3.peg.1	fig|1855352.4.peg.846	fig|54571.11.peg.988	hypothetical protein
2264	FIG00638284	fig|85011.4.peg.320	fig|518634.20.peg.876	fig|260799.41.peg.5778	fig|681645.3.peg.984	fig|452652.3.peg.901	fig|227882.9.peg.908	fig|100226.15.peg.965	fig|455632.4.peg.851	fig|264445.3.peg.1	fig|1855352.4.peg.846	fig|54571.11.peg.988	Coenzyme F420-dependent N5,N10-methylene tetrahydromethanopterin reductase and related flavin-dependent oxidoreductases
2264	FIG00638284	fig|85011.4.peg.321	fig|518634.20.peg.876	fig|260799.41.peg.5778	fig|681645.3.peg.984	fig|452652.3.peg.901	fig|227882.9.peg.908	fig|100226.15.peg.965	fig|455632.4.peg.851	fig|264445.3.peg.1	fig|1855352.4.peg.846	fig|54571.11.peg.988	hypothetical protein
210	FIG00000328	fig|85011.4.peg.325	fig|518634.20.peg.315	fig|260799.41.peg.4632	fig|681645.3.peg.1345	fig|452652.3.peg.2000	fig|227882.9.peg.2067	fig|100226.15.peg.1995	fig|455632.4.peg.1200	fig|264445.3.peg.2112	fig|1855352.4.peg.4692	fig|54571.11.peg.1926	Methylated-DNA--protein-cysteine methyltransferase (EC 2.1.1.63)
2264	FIG00638284	fig|85011.4.peg.329	fig|518634.20.peg.876	fig|260799.41.peg.5778	fig|681645.3.peg.984	fig|452652.3.peg.901	fig|227882.9.peg.908	fig|100226.15.peg.965	fig|455632.4.peg.851	fig|264445.3.peg.1	fig|1855352.4.peg.846	fig|54571.11.peg.988	hypothetical protein
2264	FIG00638284	fig|85011.4.peg.332	fig|518634.20.peg.876	fig|260799.41.peg.5778	fig|681645.3.peg.984	fig|452652.3.peg.901	fig|227882.9.peg.908	fig|100226.15.peg.965	fig|455632.4.peg.851	fig|264445.3.peg.1	fig|1855352.4.peg.846	fig|54571.11.peg.988	Efflux pump transporter of major facilitator superfamily (MFS)
2264	FIG00638284	fig|85011.4.peg.333	fig|518634.20.peg.876	fig|260799.41.peg.5778	fig|681645.3.peg.984	fig|452652.3.peg.901	fig|227882.9.peg.908	fig|100226.15.peg.965	fig|455632.4.peg.851	fig|264445.3.peg.1	fig|1855352.4.peg.846	fig|54571.11.peg.988	Putative DNA-binding protein
23	FIG00000065	fig|85011.4.peg.334	fig|518634.20.peg.1260	fig|260799.41.peg.2425	fig|681645.3.peg.1899	fig|452652.3.peg.6420	fig|227882.9.peg.2104	fig|100226.15.peg.3234	fig|455632.4.peg.1259	fig|264445.3.peg.3421	fig|1855352.4.peg.1971	fig|54571.11.peg.1960	Exodeoxyribonuclease III (EC 3.1.11.2)
2264	FIG00638284	fig|85011.4.peg.336	fig|518634.20.peg.876	fig|260799.41.peg.5778	fig|681645.3.peg.984	fig|452652.3.peg.901	fig|227882.9.peg.908	fig|100226.15.peg.965	fig|455632.4.peg.851	fig|264445.3.peg.1	fig|1855352.4.peg.846	fig|54571.11.peg.988	hypothetical protein
244	FIG00000376	fig|85011.4.peg.338	#N/A	fig|260799.41.peg.1310	fig|681645.3.peg.1445	#N/A	#N/A	#N/A	#N/A	#N/A	#N/A	fig|54571.11.peg.6377	L-asparaginase (EC 3.5.1.1)
128	FIG00000210	fig|85011.4.peg.340	fig|518634.20.peg.740	fig|260799.41.peg.1307	fig|681645.3.peg.970	fig|452652.3.peg.2029	fig|227882.9.peg.6611	fig|100226.15.peg.2025	fig|455632.4.peg.1660	fig|264445.3.peg.2156	fig|1855352.4.peg.5980	fig|54571.11.peg.226	SSU ribosomal protein S1p
5751	FIG01956052	fig|85011.4.peg.341	fig|518634.20.peg.1070	fig|260799.41.peg.5576	fig|681645.3.peg.1135	fig|452652.3.peg.1070	fig|227882.9.peg.1239	fig|100226.15.peg.1827	fig|455632.4.peg.3704	fig|264445.3.peg.1928	fig|1855352.4.peg.1153	fig|54571.11.peg.1100	Bis-ABC ATPase SCO6512
2227	FIG00621114	fig|85011.4.peg.343	fig|518634.20.peg.119	fig|260799.41.peg.3648	fig|681645.3.peg.2137	fig|452652.3.peg.1122	fig|227882.9.peg.979	fig|100226.15.peg.967	fig|455632.4.peg.850	fig|264445.3.peg.1363	fig|1855352.4.peg.1323	fig|54571.11.peg.996	3-oxoacyl-[acyl-carrier protein] reductase (EC 1.1.1.100)
2264	FIG00638284	fig|85011.4.peg.346	fig|518634.20.peg.876	fig|260799.41.peg.5778	fig|681645.3.peg.984	fig|452652.3.peg.901	fig|227882.9.peg.908	fig|100226.15.peg.965	fig|455632.4.peg.851	fig|264445.3.peg.1	fig|1855352.4.peg.846	fig|54571.11.peg.988	Permease of the drug/metabolite transporter (DMT) superfamily
2264	FIG00638284	fig|85011.4.peg.348	fig|518634.20.peg.876	fig|260799.41.peg.5778	fig|681645.3.peg.984	fig|452652.3.peg.901	fig|227882.9.peg.908	fig|100226.15.peg.965	fig|455632.4.peg.851	fig|264445.3.peg.1	fig|1855352.4.peg.846	fig|54571.11.peg.988	hypothetical protein
2264	FIG00638284	fig|85011.4.peg.350	fig|518634.20.peg.876	fig|260799.41.peg.5778	fig|681645.3.peg.984	fig|452652.3.peg.901	fig|227882.9.peg.908	fig|100226.15.peg.965	fig|455632.4.peg.851	fig|264445.3.peg.1	fig|1855352.4.peg.846	fig|54571.11.peg.988	hypothetical protein
19	FIG00000048	fig|85011.4.peg.351	fig|518634.20.peg.1635	fig|260799.41.peg.2143	fig|681645.3.peg.661	fig|452652.3.peg.5988	fig|227882.9.peg.2131	fig|100226.15.peg.2871	fig|455632.4.peg.402	fig|264445.3.peg.2978	fig|1855352.4.peg.975	fig|54571.11.peg.1031	Dihydrofolate reductase (EC 1.5.1.3)
2264	FIG00638284	fig|85011.4.peg.352	fig|518634.20.peg.876	fig|260799.41.peg.5778	fig|681645.3.peg.984	fig|452652.3.peg.901	fig|227882.9.peg.908	fig|100226.15.peg.965	fig|455632.4.peg.851	fig|264445.3.peg.1	fig|1855352.4.peg.846	fig|54571.11.peg.988	hypothetical protein
1143	FIG00008708	fig|85011.4.peg.356	#N/A	fig|260799.41.peg.3218	fig|681645.3.peg.1056	fig|452652.3.peg.2584	fig|227882.9.peg.2021	fig|100226.15.peg.132	fig|455632.4.peg.218	fig|264445.3.peg.3336	fig|1855352.4.peg.1677	fig|54571.11.peg.4061	NADH dehydrogenase (EC 1.6.99.3)
2264	FIG00638284	fig|85011.4.peg.357	fig|518634.20.peg.876	fig|260799.41.peg.5778	fig|681645.3.peg.984	fig|452652.3.peg.901	fig|227882.9.peg.908	fig|100226.15.peg.965	fig|455632.4.peg.851	fig|264445.3.peg.1	fig|1855352.4.peg.846	fig|54571.11.peg.988	hypothetical protein
1695	FIG00069725	fig|85011.4.peg.358	#N/A	#N/A	#N/A	fig|452652.3.peg.1286	fig|227882.9.peg.141	fig|100226.15.peg.2724	fig|455632.4.peg.3920	fig|264445.3.peg.2894	fig|1855352.4.peg.2186	fig|54571.11.peg.5493	Protein-L-isoaspartate O-methyltransferase (EC 2.1.1.77)
2264	FIG00638284	fig|85011.4.peg.359	fig|518634.20.peg.876	fig|260799.41.peg.5778	fig|681645.3.peg.984	fig|452652.3.peg.901	fig|227882.9.peg.908	fig|100226.15.peg.965	fig|455632.4.peg.851	fig|264445.3.peg.1	fig|1855352.4.peg.846	fig|54571.11.peg.988	hypothetical protein
2264	FIG00638284	fig|85011.4.peg.360	fig|518634.20.peg.876	fig|260799.41.peg.5778	fig|681645.3.peg.984	fig|452652.3.peg.901	fig|227882.9.peg.908	fig|100226.15.peg.965	fig|455632.4.peg.851	fig|264445.3.peg.1	fig|1855352.4.peg.846	fig|54571.11.peg.988	3-oxoacyl-[acyl-carrier protein] reductase (EC 1.1.1.100)
2264	FIG00638284	fig|85011.4.peg.362	fig|518634.20.peg.876	fig|260799.41.peg.5778	fig|681645.3.peg.984	fig|452652.3.peg.901	fig|227882.9.peg.908	fig|100226.15.peg.965	fig|455632.4.peg.851	fig|264445.3.peg.1	fig|1855352.4.peg.846	fig|54571.11.peg.988	FIG01127483: hypothetical protein
2264	FIG00638284	fig|85011.4.peg.363	fig|518634.20.peg.876	fig|260799.41.peg.5778	fig|681645.3.peg.984	fig|452652.3.peg.901	fig|227882.9.peg.908	fig|100226.15.peg.965	fig|455632.4.peg.851	fig|264445.3.peg.1	fig|1855352.4.peg.846	fig|54571.11.peg.988	hypothetical protein
2264	FIG00638284	fig|85011.4.peg.365	fig|518634.20.peg.876	fig|260799.41.peg.5778	fig|681645.3.peg.984	fig|452652.3.peg.901	fig|227882.9.peg.908	fig|100226.15.peg.965	fig|455632.4.peg.851	fig|264445.3.peg.1	fig|1855352.4.peg.846	fig|54571.11.peg.988	hypothetical protein
2264	FIG00638284	fig|85011.4.peg.369	fig|518634.20.peg.876	fig|260799.41.peg.5778	fig|681645.3.peg.984	fig|452652.3.peg.901	fig|227882.9.peg.908	fig|100226.15.peg.965	fig|455632.4.peg.851	fig|264445.3.peg.1	fig|1855352.4.peg.846	fig|54571.11.peg.988	hypothetical protein
333	FIG00000528	fig|85011.4.peg.370	#N/A	#N/A	fig|681645.3.peg.1508	fig|452652.3.peg.2243	fig|227882.9.peg.6377	fig|100226.15.peg.2230	fig|455632.4.peg.5450	fig|264445.3.peg.2365	fig|1855352.4.peg.5754	fig|54571.11.peg.6187	Octanoate-[acyl-carrier-protein]-protein-N-octanoyltransferase (EC 2.3.1.181)
2264	FIG00638284	fig|85011.4.peg.371	fig|518634.20.peg.876	fig|260799.41.peg.5778	fig|681645.3.peg.984	fig|452652.3.peg.901	fig|227882.9.peg.908	fig|100226.15.peg.965	fig|455632.4.peg.851	fig|264445.3.peg.1	fig|1855352.4.peg.846	fig|54571.11.peg.988	hypothetical protein
1509	FIG00033206	fig|85011.4.peg.372	#N/A	fig|260799.41.peg.3759	fig|681645.3.peg.640	fig|452652.3.peg.4838	fig|227882.9.peg.1438	fig|100226.15.peg.1860	fig|455632.4.peg.976	fig|264445.3.peg.1053	fig|1855352.4.peg.877	fig|54571.11.peg.1760	Enoyl-CoA hydratase (EC 4.2.1.17)
2264	FIG00638284	fig|85011.4.peg.374	fig|518634.20.peg.876	fig|260799.41.peg.5778	fig|681645.3.peg.984	fig|452652.3.peg.901	fig|227882.9.peg.908	fig|100226.15.peg.965	fig|455632.4.peg.851	fig|264445.3.peg.1	fig|1855352.4.peg.846	fig|54571.11.peg.988	hypothetical protein
2264	FIG00638284	fig|85011.4.peg.377	fig|518634.20.peg.876	fig|260799.41.peg.5778	fig|681645.3.peg.984	fig|452652.3.peg.901	fig|227882.9.peg.908	fig|100226.15.peg.965	fig|455632.4.peg.851	fig|264445.3.peg.1	fig|1855352.4.peg.846	fig|54571.11.peg.988	hypothetical protein
4907	FIG01290653	fig|85011.4.peg.379	fig|518634.20.peg.1773	fig|260799.41.peg.2532	fig|681645.3.peg.270	fig|452652.3.peg.3457	fig|227882.9.peg.4237	fig|100226.15.peg.4292	fig|455632.4.peg.1085	fig|264445.3.peg.3661	fig|1855352.4.peg.4675	fig|54571.11.peg.3970	Two-component system response regulator protein
2264	FIG00638284	fig|85011.4.peg.380	fig|518634.20.peg.876	fig|260799.41.peg.5778	fig|681645.3.peg.984	fig|452652.3.peg.901	fig|227882.9.peg.908	fig|100226.15.peg.965	fig|455632.4.peg.851	fig|264445.3.peg.1	fig|1855352.4.peg.846	fig|54571.11.peg.988	sensor histidine kinase
3681	FIG01124340	fig|85011.4.peg.382	fig|518634.20.peg.1079	#N/A	fig|681645.3.peg.455	fig|452652.3.peg.942	fig|227882.9.peg.1369	fig|100226.15.peg.1260	fig|455632.4.peg.1286	fig|264445.3.peg.1352	fig|1855352.4.peg.1326	fig|54571.11.peg.161	Two-component transcriptional response regulator, LuxR family
2264	FIG00638284	fig|85011.4.peg.383	fig|518634.20.peg.876	fig|260799.41.peg.5778	fig|681645.3.peg.984	fig|452652.3.peg.901	fig|227882.9.peg.908	fig|100226.15.peg.965	fig|455632.4.peg.851	fig|264445.3.peg.1	fig|1855352.4.peg.846	fig|54571.11.peg.988	Two-component system sensor histidine kinase
1144	FIG00008736	fig|85011.4.peg.384	#N/A	fig|260799.41.peg.2210	fig|681645.3.peg.133	fig|452652.3.peg.6825	fig|227882.9.peg.7385	fig|100226.15.peg.1368	fig|455632.4.peg.6329	fig|264445.3.peg.1431	fig|1855352.4.peg.1679	fig|54571.11.peg.7050	Predicted transcriptional regulator of pyridoxine metabolism
2264	FIG00638284	fig|85011.4.peg.385	fig|518634.20.peg.876	fig|260799.41.peg.5778	fig|681645.3.peg.984	fig|452652.3.peg.901	fig|227882.9.peg.908	fig|100226.15.peg.965	fig|455632.4.peg.851	fig|264445.3.peg.1	fig|1855352.4.peg.846	fig|54571.11.peg.988	hypothetical protein
2264	FIG00638284	fig|85011.4.peg.386	fig|518634.20.peg.876	fig|260799.41.peg.5778	fig|681645.3.peg.984	fig|452652.3.peg.901	fig|227882.9.peg.908	fig|100226.15.peg.965	fig|455632.4.peg.851	fig|264445.3.peg.1	fig|1855352.4.peg.846	fig|54571.11.peg.988	hypothetical protein
5751	FIG01956052	fig|85011.4.peg.387	fig|518634.20.peg.1070	fig|260799.41.peg.5576	fig|681645.3.peg.1135	fig|452652.3.peg.1070	fig|227882.9.peg.1239	fig|100226.15.peg.1827	fig|455632.4.peg.3704	fig|264445.3.peg.1928	fig|1855352.4.peg.1153	fig|54571.11.peg.1100	ABC transporter, ATP-binding protein
5415	FIG01370638	fig|85011.4.peg.388	#N/A	#N/A	#N/A	fig|452652.3.peg.117	fig|227882.9.peg.1314	fig|100226.15.peg.3595	fig|455632.4.peg.1163	fig|264445.3.peg.4365	fig|1855352.4.peg.3873	fig|54571.11.peg.1138	probable exported protease [EC:3.4.-.-]
584	FIG00001245	fig|85011.4.peg.390	#N/A	fig|260799.41.peg.1611	fig|681645.3.peg.1690	fig|452652.3.peg.5466	fig|227882.9.peg.3544	fig|100226.15.peg.2725	fig|455632.4.peg.4969	fig|264445.3.peg.2895	fig|1855352.4.peg.2828	fig|54571.11.peg.4819	Hemoglobin-like protein HbO
2264	FIG00638284	fig|85011.4.peg.392	fig|518634.20.peg.876	fig|260799.41.peg.5778	fig|681645.3.peg.984	fig|452652.3.peg.901	fig|227882.9.peg.908	fig|100226.15.peg.965	fig|455632.4.peg.851	fig|264445.3.peg.1	fig|1855352.4.peg.846	fig|54571.11.peg.988	Uncharacterized amino acid permease, GabP family
1016	FIG00005243	fig|85011.4.peg.394	fig|518634.20.peg.1234	fig|260799.41.peg.2589	fig|681645.3.peg.1480	fig|452652.3.peg.1703	fig|227882.9.peg.1584	fig|100226.15.peg.1082	fig|455632.4.peg.1952	fig|264445.3.peg.1099	fig|1855352.4.peg.1046	fig|54571.11.peg.2626	Acyl-CoA:1-acyl-sn-glycerol-3-phosphate acyltransferase (EC 2.3.1.51)
1392	FIG00021583	fig|85011.4.peg.396	#N/A	fig|260799.41.peg.4247	#N/A	#N/A	fig|227882.9.peg.1644	#N/A	fig|455632.4.peg.1220	fig|264445.3.peg.480	fig|1855352.4.peg.1384	fig|54571.11.peg.1002	3-hydroxyisobutyrate dehydrogenase family protein
2121	FIG00510130	fig|85011.4.peg.397	fig|518634.20.peg.826	fig|260799.41.peg.1696	fig|681645.3.peg.747	fig|452652.3.peg.1577	fig|227882.9.peg.1281	fig|100226.15.peg.2331	fig|455632.4.peg.978	fig|264445.3.peg.131	fig|1855352.4.peg.901	fig|54571.11.peg.1762	Transcriptional regulator, AraC family
380	FIG00000642	fig|85011.4.peg.398	#N/A	fig|260799.41.peg.2919	#N/A	fig|452652.3.peg.3827	fig|227882.9.peg.4826	fig|100226.15.peg.1323	fig|455632.4.peg.3496	fig|264445.3.peg.1396	fig|1855352.4.peg.4133	fig|54571.11.peg.4526	Spermidine synthase-like protein
2264	FIG00638284	fig|85011.4.peg.399	fig|518634.20.peg.876	fig|260799.41.peg.5778	fig|681645.3.peg.984	fig|452652.3.peg.901	fig|227882.9.peg.908	fig|100226.15.peg.965	fig|455632.4.peg.851	fig|264445.3.peg.1	fig|1855352.4.peg.846	fig|54571.11.peg.988	hypothetical protein
2264	FIG00638284	fig|85011.4.peg.401	fig|518634.20.peg.876	fig|260799.41.peg.5778	fig|681645.3.peg.984	fig|452652.3.peg.901	fig|227882.9.peg.908	fig|100226.15.peg.965	fig|455632.4.peg.851	fig|264445.3.peg.1	fig|1855352.4.peg.846	fig|54571.11.peg.988	hypothetical protein
2264	FIG00638284	fig|85011.4.peg.402	fig|518634.20.peg.876	fig|260799.41.peg.5778	fig|681645.3.peg.984	fig|452652.3.peg.901	fig|227882.9.peg.908	fig|100226.15.peg.965	fig|455632.4.peg.851	fig|264445.3.peg.1	fig|1855352.4.peg.846	fig|54571.11.peg.988	hypothetical protein
2199	FIG00554417	fig|85011.4.peg.403	fig|518634.20.peg.1546	fig|260799.41.peg.5801	fig|681645.3.peg.1128	fig|452652.3.peg.960	fig|227882.9.peg.947	fig|100226.15.peg.1000	fig|455632.4.peg.940	fig|264445.3.peg.1064	fig|1855352.4.peg.925	fig|54571.11.peg.1137	Transcriptional regulator, AcrR family
2227	FIG00621114	fig|85011.4.peg.405	fig|518634.20.peg.119	fig|260799.41.peg.3648	fig|681645.3.peg.2137	fig|452652.3.peg.1122	fig|227882.9.peg.979	fig|100226.15.peg.967	fig|455632.4.peg.850	fig|264445.3.peg.1363	fig|1855352.4.peg.1323	fig|54571.11.peg.996	Dehydrogenases with different specificities (related to short-chain alcohol dehydrogenases)
2199	FIG00554417	fig|85011.4.peg.406	fig|518634.20.peg.1546	fig|260799.41.peg.5801	fig|681645.3.peg.1128	fig|452652.3.peg.960	fig|227882.9.peg.947	fig|100226.15.peg.1000	fig|455632.4.peg.940	fig|264445.3.peg.1064	fig|1855352.4.peg.925	fig|54571.11.peg.1137	Transcriptional regulator, AcrR family
2264	FIG00638284	fig|85011.4.peg.408	fig|518634.20.peg.876	fig|260799.41.peg.5778	fig|681645.3.peg.984	fig|452652.3.peg.901	fig|227882.9.peg.908	fig|100226.15.peg.965	fig|455632.4.peg.851	fig|264445.3.peg.1	fig|1855352.4.peg.846	fig|54571.11.peg.988	hypothetical protein
2264	FIG00638284	fig|85011.4.peg.411	fig|518634.20.peg.876	fig|260799.41.peg.5778	fig|681645.3.peg.984	fig|452652.3.peg.901	fig|227882.9.peg.908	fig|100226.15.peg.965	fig|455632.4.peg.851	fig|264445.3.peg.1	fig|1855352.4.peg.846	fig|54571.11.peg.988	hypothetical protein
5233	FIG01327243	fig|85011.4.peg.414	#N/A	#N/A	#N/A	#N/A	fig|227882.9.peg.4742	fig|100226.15.peg.6773	#N/A	#N/A	#N/A	#N/A	Two-component transcriptional response regulator, LuxR family
2776	FIG01107919	fig|85011.4.peg.420	#N/A	fig|260799.41.peg.1345	#N/A	fig|452652.3.peg.2759	fig|227882.9.peg.3350	fig|100226.15.peg.2344	fig|455632.4.peg.1086	fig|264445.3.peg.2495	fig|1855352.4.peg.3500	fig|54571.11.peg.4116	sensor histidine kinase
1339	FIG00018396	fig|85011.4.peg.421	fig|518634.20.peg.2009	fig|260799.41.peg.1311	fig|681645.3.peg.2201	fig|452652.3.peg.3903	fig|227882.9.peg.927	fig|100226.15.peg.1200	fig|455632.4.peg.1991	fig|264445.3.peg.1208	fig|1855352.4.peg.4210	fig|54571.11.peg.4275	Thioredoxin reductase (EC 1.8.1.9)
1022	FIG00005529	fig|85011.4.peg.426	#N/A	fig|260799.41.peg.694	#N/A	fig|452652.3.peg.1633	fig|227882.9.peg.5452	fig|100226.15.peg.184	fig|455632.4.peg.4671	fig|264445.3.peg.3194	fig|1855352.4.peg.1633	fig|54571.11.peg.1345	Nitrate/nitrite transporter
3335	FIG01122706	fig|85011.4.peg.428	#N/A	#N/A	#N/A	#N/A	fig|227882.9.peg.5773	#N/A	fig|455632.4.peg.4321	#N/A	#N/A	#N/A	FAD-dependent oxygenase
1935	FIG00138942	fig|85011.4.peg.429	#N/A	fig|260799.41.peg.688	#N/A	fig|452652.3.peg.2528	fig|227882.9.peg.6017	fig|100226.15.peg.2530	fig|455632.4.peg.5169	fig|264445.3.peg.2658	fig|1855352.4.peg.1634	fig|54571.11.peg.4952	Nitrite reductase [NAD(P)H] small subunit (EC 1.7.1.4)
461	FIG00000873	fig|85011.4.peg.430	#N/A	fig|260799.41.peg.687	#N/A	fig|452652.3.peg.2527	fig|227882.9.peg.6018	fig|100226.15.peg.2528	fig|455632.4.peg.5170	fig|264445.3.peg.2656	fig|1855352.4.peg.1635	fig|54571.11.peg.5694	Nitrite reductase [NAD(P)H] large subunit (EC 1.7.1.4)
2452	FIG00816213	fig|85011.4.peg.431	#N/A	#N/A	#N/A	fig|452652.3.peg.2890	#N/A	#N/A	#N/A	#N/A	fig|1855352.4.peg.1636	#N/A	Putative uroporphyrinogen-III synthase (EC 4.2.1.75), related to YjjA (in BS) / Response regulator
2264	FIG00638284	fig|85011.4.peg.432	fig|518634.20.peg.876	fig|260799.41.peg.5778	fig|681645.3.peg.984	fig|452652.3.peg.901	fig|227882.9.peg.908	fig|100226.15.peg.965	fig|455632.4.peg.851	fig|264445.3.peg.1	fig|1855352.4.peg.846	fig|54571.11.peg.988	hypothetical protein
2264	FIG00638284	fig|85011.4.peg.434	fig|518634.20.peg.876	fig|260799.41.peg.5778	fig|681645.3.peg.984	fig|452652.3.peg.901	fig|227882.9.peg.908	fig|100226.15.peg.965	fig|455632.4.peg.851	fig|264445.3.peg.1	fig|1855352.4.peg.846	fig|54571.11.peg.988	hypothetical protein
2264	FIG00638284	fig|85011.4.peg.435	fig|518634.20.peg.876	fig|260799.41.peg.5778	fig|681645.3.peg.984	fig|452652.3.peg.901	fig|227882.9.peg.908	fig|100226.15.peg.965	fig|455632.4.peg.851	fig|264445.3.peg.1	fig|1855352.4.peg.846	fig|54571.11.peg.988	FIG01000055: hypothetical protein
5222	FIG01326599	fig|85011.4.peg.438	fig|518634.20.peg.1134	#N/A	#N/A	fig|452652.3.peg.4267	fig|227882.9.peg.1753	fig|100226.15.peg.1241	fig|455632.4.peg.953	fig|264445.3.peg.1253	fig|1855352.4.peg.3710	fig|54571.11.peg.1318	Putative DNA-binding protein
2545	FIG00905474	fig|85011.4.peg.439	fig|518634.20.peg.881	fig|260799.41.peg.3629	fig|681645.3.peg.1484	fig|452652.3.peg.967	fig|227882.9.peg.1441	fig|100226.15.peg.971	fig|455632.4.peg.1040	fig|264445.3.peg.1136	fig|1855352.4.peg.1826	fig|54571.11.peg.1123	putative secreted protein
2264	FIG00638284	fig|85011.4.peg.442	fig|518634.20.peg.876	fig|260799.41.peg.5778	fig|681645.3.peg.984	fig|452652.3.peg.901	fig|227882.9.peg.908	fig|100226.15.peg.965	fig|455632.4.peg.851	fig|264445.3.peg.1	fig|1855352.4.peg.846	fig|54571.11.peg.988	hypothetical protein
1444	FIG00025213	fig|85011.4.peg.444	fig|518634.20.peg.1904	#N/A	fig|681645.3.peg.2076	fig|452652.3.peg.182	fig|227882.9.peg.2397	fig|100226.15.peg.3102	fig|455632.4.peg.1499	fig|264445.3.peg.3279	fig|1855352.4.peg.1162	fig|54571.11.peg.2845	Cell envelope-associated transcriptional attenuator LytR-CpsA-Psr, subfamily A1 (as in PMID19099556)
5011	FIG01306568	fig|85011.4.peg.447	fig|518634.20.peg.898	fig|260799.41.peg.5661	#N/A	fig|452652.3.peg.96	fig|227882.9.peg.951	fig|100226.15.peg.1002	fig|455632.4.peg.90	fig|264445.3.peg.111	fig|1855352.4.peg.139	fig|54571.11.peg.1411	Mobile element protein
5011	FIG01306568	fig|85011.4.peg.448	fig|518634.20.peg.898	fig|260799.41.peg.5661	#N/A	fig|452652.3.peg.96	fig|227882.9.peg.951	fig|100226.15.peg.1002	fig|455632.4.peg.90	fig|264445.3.peg.111	fig|1855352.4.peg.139	fig|54571.11.peg.1411	Mobile element protein
2264	FIG00638284	fig|85011.4.peg.449	fig|518634.20.peg.876	fig|260799.41.peg.5778	fig|681645.3.peg.984	fig|452652.3.peg.901	fig|227882.9.peg.908	fig|100226.15.peg.965	fig|455632.4.peg.851	fig|264445.3.peg.1	fig|1855352.4.peg.846	fig|54571.11.peg.988	hypothetical protein
2202	FIG00554610	fig|85011.4.peg.451	fig|518634.20.peg.1544	fig|260799.41.peg.1421	fig|681645.3.peg.1876	fig|452652.3.peg.1130	fig|227882.9.peg.1265	fig|100226.15.peg.1066	fig|455632.4.peg.845	fig|264445.3.peg.1078	fig|1855352.4.peg.1028	fig|54571.11.peg.152	Transcriptional regulator, MarR family
2264	FIG00638284	fig|85011.4.peg.452	fig|518634.20.peg.876	fig|260799.41.peg.5778	fig|681645.3.peg.984	fig|452652.3.peg.901	fig|227882.9.peg.908	fig|100226.15.peg.965	fig|455632.4.peg.851	fig|264445.3.peg.1	fig|1855352.4.peg.846	fig|54571.11.peg.988	FIG01056462: hypothetical protein
2264	FIG00638284	fig|85011.4.peg.453	fig|518634.20.peg.876	fig|260799.41.peg.5778	fig|681645.3.peg.984	fig|452652.3.peg.901	fig|227882.9.peg.908	fig|100226.15.peg.965	fig|455632.4.peg.851	fig|264445.3.peg.1	fig|1855352.4.peg.846	fig|54571.11.peg.988	hypothetical protein
2264	FIG00638284	fig|85011.4.peg.454	fig|518634.20.peg.876	fig|260799.41.peg.5778	fig|681645.3.peg.984	fig|452652.3.peg.901	fig|227882.9.peg.908	fig|100226.15.peg.965	fig|455632.4.peg.851	fig|264445.3.peg.1	fig|1855352.4.peg.846	fig|54571.11.peg.988	Phenylacetic acid degradation operon negative regulatory protein PaaX
4878	FIG01272034	fig|85011.4.peg.455	fig|518634.20.peg.1540	fig|260799.41.peg.28	fig|681645.3.peg.1744	fig|452652.3.peg.987	fig|227882.9.peg.1312	fig|100226.15.peg.2936	fig|455632.4.peg.1339	fig|264445.3.peg.5982	fig|1855352.4.peg.2667	fig|54571.11.peg.1675	Acetyltransferase, GNAT family
1020	FIG00005520	fig|85011.4.peg.456	fig|518634.20.peg.1463	fig|260799.41.peg.159	#N/A	fig|452652.3.peg.1507	fig|227882.9.peg.1053	fig|100226.15.peg.1290	fig|455632.4.peg.2759	fig|264445.3.peg.1512	fig|1855352.4.peg.1177	fig|54571.11.peg.1629	Transcriptional regulator, GntR family domain / Aspartate aminotransferase (EC 2.6.1.1)
1592	FIG00050603	fig|85011.4.peg.458	fig|518634.20.peg.931	fig|260799.41.peg.1411	fig|681645.3.peg.1498	fig|452652.3.peg.2828	fig|227882.9.peg.2910	fig|100226.15.peg.5610	fig|455632.4.peg.2012	fig|264445.3.peg.5522	fig|1855352.4.peg.3169	fig|54571.11.peg.1005	Branched-chain amino acid aminotransferase (EC 2.6.1.42)
1320	FIG00017059	fig|85011.4.peg.461	fig|518634.20.peg.1928	fig|260799.41.peg.2266	#N/A	fig|452652.3.peg.2582	fig|227882.9.peg.2527	fig|100226.15.peg.2504	fig|455632.4.peg.1603	fig|264445.3.peg.2639	fig|1855352.4.peg.5477	fig|54571.11.peg.5705	Efflux ABC transporter, permease/ATP-binding protein SCO2463
1320	FIG00017059	fig|85011.4.peg.462	fig|518634.20.peg.1928	fig|260799.41.peg.2266	#N/A	fig|452652.3.peg.2582	fig|227882.9.peg.2527	fig|100226.15.peg.2504	fig|455632.4.peg.1603	fig|264445.3.peg.2639	fig|1855352.4.peg.5477	fig|54571.11.peg.5705	Efflux ABC transporter, permease/ATP-binding protein SCO2464
2264	FIG00638284	fig|85011.4.peg.463	fig|518634.20.peg.876	fig|260799.41.peg.5778	fig|681645.3.peg.984	fig|452652.3.peg.901	fig|227882.9.peg.908	fig|100226.15.peg.965	fig|455632.4.peg.851	fig|264445.3.peg.1	fig|1855352.4.peg.846	fig|54571.11.peg.988	hypothetical protein
2229	FIG00621925	fig|85011.4.peg.464	fig|518634.20.peg.694	fig|260799.41.peg.1452	fig|681645.3.peg.2116	fig|452652.3.peg.114	fig|227882.9.peg.1393	fig|100226.15.peg.1262	fig|455632.4.peg.1281	fig|264445.3.peg.1354	fig|1855352.4.peg.101	fig|54571.11.peg.1885	Transcriptional regulator, GntR family
68	FIG00000134	fig|85011.4.peg.465	fig|518634.20.peg.699	fig|260799.41.peg.865	fig|681645.3.peg.1551	fig|452652.3.peg.4393	fig|227882.9.peg.3121	fig|100226.15.peg.4361	fig|455632.4.peg.2217	fig|264445.3.peg.3624	fig|1855352.4.peg.3300	fig|54571.11.peg.299	Threonine synthase (EC 4.2.3.1)
1297	FIG00015923	fig|85011.4.peg.466	fig|518634.20.peg.1101	fig|260799.41.peg.1182	#N/A	fig|452652.3.peg.302	fig|227882.9.peg.1776	fig|100226.15.peg.6618	fig|455632.4.peg.977	fig|264445.3.peg.3232	fig|1855352.4.peg.1253	fig|54571.11.peg.1653	Transcriptional regulator, AraC family
1238	FIG00012387	fig|85011.4.peg.468	#N/A	#N/A	#N/A	fig|452652.3.peg.1341	fig|227882.9.peg.2254	fig|100226.15.peg.4909	fig|455632.4.peg.744	fig|264445.3.peg.4854	fig|1855352.4.peg.3908	fig|54571.11.peg.7915	Probable carboxyvinyl-carboxyphosphonate phosphorylmutase (EC 2.7.8.23)
1346	FIG00018699	fig|85011.4.peg.469	fig|518634.20.peg.925	fig|260799.41.peg.1716	fig|681645.3.peg.1609	fig|452652.3.peg.1299	fig|227882.9.peg.910	fig|100226.15.peg.2166	fig|455632.4.peg.887	fig|264445.3.peg.1387	fig|1855352.4.peg.872	fig|54571.11.peg.1007	Long-chain-fatty-acid--CoA ligase (EC 6.2.1.3)
1591	FIG00050592	fig|85011.4.peg.471	#N/A	#N/A	fig|681645.3.peg.2089	#N/A	#N/A	#N/A	#N/A	#N/A	#N/A	#N/A	Superoxide dismutase [Mn/Fe] (EC 1.15.1.1)
2264	FIG00638284	fig|85011.4.peg.472	fig|518634.20.peg.876	fig|260799.41.peg.5778	fig|681645.3.peg.984	fig|452652.3.peg.901	fig|227882.9.peg.908	fig|100226.15.peg.965	fig|455632.4.peg.851	fig|264445.3.peg.1	fig|1855352.4.peg.846	fig|54571.11.peg.988	hypothetical protein
503	FIG00000995	fig|85011.4.peg.474	#N/A	fig|260799.41.peg.5412	#N/A	fig|452652.3.peg.426	fig|227882.9.peg.6641	fig|100226.15.peg.2001	fig|455632.4.peg.5685	fig|264445.3.peg.2119	fig|1855352.4.peg.1331	fig|54571.11.peg.6418	Uridine kinase (EC 2.7.1.48)
4848	FIG01239241	fig|85011.4.peg.475	fig|518634.20.peg.1423	fig|260799.41.peg.2603	fig|681645.3.peg.639	fig|452652.3.peg.1753	fig|227882.9.peg.1975	fig|100226.15.peg.6655	fig|455632.4.peg.1125	fig|264445.3.peg.1337	fig|1855352.4.peg.1857	fig|54571.11.peg.1853	oxidoreductase of aldo/keto reductase family, subgroup 1
5285	FIG01336429	fig|85011.4.peg.476	#N/A	#N/A	#N/A	fig|452652.3.peg.94	fig|227882.9.peg.2430	fig|100226.15.peg.2291	fig|455632.4.peg.1347	fig|264445.3.peg.1336	fig|1855352.4.peg.3930	fig|54571.11.peg.4946	Putative transmembrane efflux protein
2202	FIG00554610	fig|85011.4.peg.477	fig|518634.20.peg.1544	fig|260799.41.peg.1421	fig|681645.3.peg.1876	fig|452652.3.peg.1130	fig|227882.9.peg.1265	fig|100226.15.peg.1066	fig|455632.4.peg.845	fig|264445.3.peg.1078	fig|1855352.4.peg.1028	fig|54571.11.peg.152	Transcriptional regulator, MarR family
2264	FIG00638284	fig|85011.4.peg.478	fig|518634.20.peg.876	fig|260799.41.peg.5778	fig|681645.3.peg.984	fig|452652.3.peg.901	fig|227882.9.peg.908	fig|100226.15.peg.965	fig|455632.4.peg.851	fig|264445.3.peg.1	fig|1855352.4.peg.846	fig|54571.11.peg.988	6-phosphogluconolactonase (EC 3.1.1.31)
2199	FIG00554417	fig|85011.4.peg.480	fig|518634.20.peg.1546	fig|260799.41.peg.5801	fig|681645.3.peg.1128	fig|452652.3.peg.960	fig|227882.9.peg.947	fig|100226.15.peg.1000	fig|455632.4.peg.940	fig|264445.3.peg.1064	fig|1855352.4.peg.925	fig|54571.11.peg.1137	Transcriptional regulator, AcrR family
2664	FIG00995347	fig|85011.4.peg.481	fig|518634.20.peg.1266	#N/A	fig|681645.3.peg.1619	fig|452652.3.peg.1071	fig|227882.9.peg.1004	fig|100226.15.peg.1027	fig|455632.4.peg.981	fig|264445.3.peg.1152	fig|1855352.4.peg.1855	fig|54571.11.peg.1476	ABC transporter, ATP-binding protein
3781	FIG01124815	fig|85011.4.peg.482	#N/A	#N/A	#N/A	fig|452652.3.peg.5028	fig|227882.9.peg.2987	fig|100226.15.peg.3480	fig|455632.4.peg.2176	fig|264445.3.peg.5372	fig|1855352.4.peg.3266	fig|54571.11.peg.2808	putative ABC transporter transmembrane protein
2380	FIG00743946	fig|85011.4.peg.483	#N/A	fig|260799.41.peg.1483	#N/A	fig|452652.3.peg.3702	fig|227882.9.peg.970	fig|100226.15.peg.2222	fig|455632.4.peg.4357	fig|264445.3.peg.2356	fig|1855352.4.peg.1992	fig|54571.11.peg.1858	Transcriptional regulator, DeoR family
2252	FIG00629921	fig|85011.4.peg.486	fig|518634.20.peg.1242	fig|260799.41.peg.5678	fig|681645.3.peg.515	fig|452652.3.peg.221	fig|227882.9.peg.1114	fig|100226.15.peg.2247	fig|455632.4.peg.1139	fig|264445.3.peg.1813	fig|1855352.4.peg.2857	fig|54571.11.peg.390	transcriptional regulator
2264	FIG00638284	fig|85011.4.peg.491	fig|518634.20.peg.876	fig|260799.41.peg.5778	fig|681645.3.peg.984	fig|452652.3.peg.901	fig|227882.9.peg.908	fig|100226.15.peg.965	fig|455632.4.peg.851	fig|264445.3.peg.1	fig|1855352.4.peg.846	fig|54571.11.peg.988	hypothetical protein
47	FIG00000106	fig|85011.4.peg.492	fig|518634.20.peg.1303	fig|260799.41.peg.3827	fig|681645.3.peg.1672	fig|452652.3.peg.2625	fig|227882.9.peg.5804	fig|100226.15.peg.2660	fig|455632.4.peg.5037	fig|264445.3.peg.2801	fig|1855352.4.peg.5431	fig|54571.11.peg.5558	Dihydrofolate synthase (EC 6.3.2.12) @ Folylpolyglutamate synthase (EC 6.3.2.17)
2155	FIG00543846	fig|85011.4.peg.494	#N/A	fig|260799.41.peg.1128	fig|681645.3.peg.1064	fig|452652.3.peg.2811	fig|227882.9.peg.1557	fig|100226.15.peg.1433	fig|455632.4.peg.1884	fig|264445.3.peg.1506	fig|1855352.4.peg.1090	fig|54571.11.peg.2792	Undecaprenyl-phosphate mannosyltransferase (EC 2.4.1.54)
2108	FIG00485890	fig|85011.4.peg.496	fig|518634.20.peg.1024	#N/A	fig|681645.3.peg.1063	fig|452652.3.peg.1140	fig|227882.9.peg.7337	fig|100226.15.peg.1431	fig|455632.4.peg.6266	fig|264445.3.peg.1516	fig|1855352.4.peg.6883	fig|54571.11.peg.7012	FIG00820327: hypothetical protein
1325	FIG00017431	fig|85011.4.peg.497	#N/A	fig|260799.41.peg.1809	#N/A	fig|452652.3.peg.995	fig|227882.9.peg.995	fig|100226.15.peg.2605	fig|455632.4.peg.1554	fig|264445.3.peg.921	fig|1855352.4.peg.1328	fig|54571.11.peg.175	Serine phosphatase RsbU, regulator of sigma subunit
2264	FIG00638284	fig|85011.4.peg.498	fig|518634.20.peg.876	fig|260799.41.peg.5778	fig|681645.3.peg.984	fig|452652.3.peg.901	fig|227882.9.peg.908	fig|100226.15.peg.965	fig|455632.4.peg.851	fig|264445.3.peg.1	fig|1855352.4.peg.846	fig|54571.11.peg.988	hypothetical protein
4721	FIG01193004	fig|85011.4.peg.501	#N/A	#N/A	#N/A	fig|452652.3.peg.3289	fig|227882.9.peg.2848	fig|100226.15.peg.4659	#N/A	fig|264445.3.peg.4607	#N/A	fig|54571.11.peg.2608	Multimeric flavodoxin WrbA
2264	FIG00638284	fig|85011.4.peg.502	fig|518634.20.peg.876	fig|260799.41.peg.5778	fig|681645.3.peg.984	fig|452652.3.peg.901	fig|227882.9.peg.908	fig|100226.15.peg.965	fig|455632.4.peg.851	fig|264445.3.peg.1	fig|1855352.4.peg.846	fig|54571.11.peg.988	hypothetical protein
2264	FIG00638284	fig|85011.4.peg.505	fig|518634.20.peg.876	fig|260799.41.peg.5778	fig|681645.3.peg.984	fig|452652.3.peg.901	fig|227882.9.peg.908	fig|100226.15.peg.965	fig|455632.4.peg.851	fig|264445.3.peg.1	fig|1855352.4.peg.846	fig|54571.11.peg.988	hypothetical protein
3374	FIG01122864	fig|85011.4.peg.511	#N/A	#N/A	#N/A	#N/A	#N/A	#N/A	fig|455632.4.peg.2924	#N/A	fig|1855352.4.peg.4054	fig|54571.11.peg.3538	FIG01122865: hypothetical protein
2264	FIG00638284	fig|85011.4.peg.512	fig|518634.20.peg.876	fig|260799.41.peg.5778	fig|681645.3.peg.984	fig|452652.3.peg.901	fig|227882.9.peg.908	fig|100226.15.peg.965	fig|455632.4.peg.851	fig|264445.3.peg.1	fig|1855352.4.peg.846	fig|54571.11.peg.988	hypothetical protein
2264	FIG00638284	fig|85011.4.peg.513	fig|518634.20.peg.876	fig|260799.41.peg.5778	fig|681645.3.peg.984	fig|452652.3.peg.901	fig|227882.9.peg.908	fig|100226.15.peg.965	fig|455632.4.peg.851	fig|264445.3.peg.1	fig|1855352.4.peg.846	fig|54571.11.peg.988	hypothetical protein
2264	FIG00638284	fig|85011.4.peg.514	fig|518634.20.peg.876	fig|260799.41.peg.5778	fig|681645.3.peg.984	fig|452652.3.peg.901	fig|227882.9.peg.908	fig|100226.15.peg.965	fig|455632.4.peg.851	fig|264445.3.peg.1	fig|1855352.4.peg.846	fig|54571.11.peg.988	Phage tail length tape-measure protein
2264	FIG00638284	fig|85011.4.peg.520	fig|518634.20.peg.876	fig|260799.41.peg.5778	fig|681645.3.peg.984	fig|452652.3.peg.901	fig|227882.9.peg.908	fig|100226.15.peg.965	fig|455632.4.peg.851	fig|264445.3.peg.1	fig|1855352.4.peg.846	fig|54571.11.peg.988	hypothetical protein
2264	FIG00638284	fig|85011.4.peg.539	fig|518634.20.peg.876	fig|260799.41.peg.5778	fig|681645.3.peg.984	fig|452652.3.peg.901	fig|227882.9.peg.908	fig|100226.15.peg.965	fig|455632.4.peg.851	fig|264445.3.peg.1	fig|1855352.4.peg.846	fig|54571.11.peg.988	Replicative DNA helicase (EC 3.6.1.-)
2264	FIG00638284	fig|85011.4.peg.544	fig|518634.20.peg.876	fig|260799.41.peg.5778	fig|681645.3.peg.984	fig|452652.3.peg.901	fig|227882.9.peg.908	fig|100226.15.peg.965	fig|455632.4.peg.851	fig|264445.3.peg.1	fig|1855352.4.peg.846	fig|54571.11.peg.988	hypothetical protein
2264	FIG00638284	fig|85011.4.peg.549	fig|518634.20.peg.876	fig|260799.41.peg.5778	fig|681645.3.peg.984	fig|452652.3.peg.901	fig|227882.9.peg.908	fig|100226.15.peg.965	fig|455632.4.peg.851	fig|264445.3.peg.1	fig|1855352.4.peg.846	fig|54571.11.peg.988	hypothetical protein
2550	FIG00906075	fig|85011.4.peg.561	#N/A	fig|260799.41.peg.1954	#N/A	fig|452652.3.peg.1936	fig|227882.9.peg.1037	fig|100226.15.peg.1329	fig|455632.4.peg.2596	fig|264445.3.peg.1402	fig|1855352.4.peg.2620	fig|54571.11.peg.1480	Transcriptional regulator, HxlR family
2299	FIG00662601	fig|85011.4.peg.562	#N/A	fig|260799.41.peg.965	#N/A	fig|452652.3.peg.1131	fig|227882.9.peg.955	fig|100226.15.peg.1100	fig|455632.4.peg.996	fig|264445.3.peg.1120	fig|1855352.4.peg.2069	fig|54571.11.peg.2395	Putative hydrolase
1020	FIG00005520	fig|85011.4.peg.563	fig|518634.20.peg.1463	fig|260799.41.peg.159	#N/A	fig|452652.3.peg.1507	fig|227882.9.peg.1053	fig|100226.15.peg.1290	fig|455632.4.peg.2759	fig|264445.3.peg.1512	fig|1855352.4.peg.1177	fig|54571.11.peg.1629	Transcriptional regulator, GntR family domain / Aspartate aminotransferase (EC 2.6.1.1)
2393	FIG00761799	fig|85011.4.peg.564	fig|518634.20.peg.1073	#N/A	fig|681645.3.peg.1230	fig|452652.3.peg.1757	fig|227882.9.peg.1052	fig|100226.15.peg.1020	fig|455632.4.peg.1019	fig|264445.3.peg.1050	fig|1855352.4.peg.856	fig|54571.11.peg.1120	Integral membrane protein
5067	FIG01310319	fig|85011.4.peg.565	fig|518634.20.peg.40	fig|260799.41.peg.3627	#N/A	fig|452652.3.peg.1144	fig|227882.9.peg.7334	fig|100226.15.peg.1434	fig|455632.4.peg.6263	fig|264445.3.peg.1520	fig|1855352.4.peg.6879	fig|54571.11.peg.7009	Exoenzymes regulatory protein AepA in lipid-linked oligosaccharide synthesis cluster
941	FIG00003800	fig|85011.4.peg.566	#N/A	fig|260799.41.peg.5176	#N/A	fig|452652.3.peg.1145	fig|227882.9.peg.4642	fig|100226.15.peg.1300	fig|455632.4.peg.3816	fig|264445.3.peg.1373	fig|1855352.4.peg.4270	fig|54571.11.peg.4339	Leucine-responsive regulatory protein, regulator for leucine (or lrp) regulon and high-affinity branched-chain amino acid transport system
2264	FIG00638284	fig|85011.4.peg.569	fig|518634.20.peg.876	fig|260799.41.peg.5778	fig|681645.3.peg.984	fig|452652.3.peg.901	fig|227882.9.peg.908	fig|100226.15.peg.965	fig|455632.4.peg.851	fig|264445.3.peg.1	fig|1855352.4.peg.846	fig|54571.11.peg.988	Hemerythrin domain protein
1153	FIG00009149	fig|85011.4.peg.571	#N/A	fig|260799.41.peg.2951	#N/A	fig|452652.3.peg.1826	fig|227882.9.peg.1354	fig|100226.15.peg.1196	fig|455632.4.peg.991	fig|264445.3.peg.1204	fig|1855352.4.peg.2212	fig|54571.11.peg.1056	Acyl-CoA dehydrogenase, short-chain specific (EC 1.3.8.1)
5099	FIG01312689	fig|85011.4.peg.575	#N/A	#N/A	#N/A	fig|452652.3.peg.1896	fig|227882.9.peg.1794	fig|100226.15.peg.6837	fig|455632.4.peg.992	fig|264445.3.peg.6827	fig|1855352.4.peg.6189	fig|54571.11.peg.1784	Alpha-methylacyl-CoA racemase (EC 5.1.99.4)
613	FIG00001377	fig|85011.4.peg.576	#N/A	#N/A	fig|681645.3.peg.1822	fig|452652.3.peg.4268	fig|227882.9.peg.1028	fig|100226.15.peg.6263	fig|455632.4.peg.1374	fig|264445.3.peg.6285	fig|1855352.4.peg.4483	fig|54571.11.peg.2134	Pyruvate dehydrogenase (quinone) (EC 1.2.5.1)
5480	FIG01404707	fig|85011.4.peg.577	#N/A	#N/A	#N/A	fig|452652.3.peg.1148	fig|227882.9.peg.7323	fig|100226.15.peg.1444	fig|455632.4.peg.6254	fig|264445.3.peg.1533	fig|1855352.4.peg.6874	fig|54571.11.peg.7000	putative CbxX/CfqX family protein
2252	FIG00629921	fig|85011.4.peg.578	fig|518634.20.peg.1242	fig|260799.41.peg.5678	fig|681645.3.peg.515	fig|452652.3.peg.221	fig|227882.9.peg.1114	fig|100226.15.peg.2247	fig|455632.4.peg.1139	fig|264445.3.peg.1813	fig|1855352.4.peg.2857	fig|54571.11.peg.390	transcriptional regulator
432	FIG00000811	fig|85011.4.peg.581	fig|518634.20.peg.1034	fig|260799.41.peg.1402	fig|681645.3.peg.1095	fig|452652.3.peg.1153	fig|227882.9.peg.7319	fig|100226.15.peg.1448	fig|455632.4.peg.6250	fig|264445.3.peg.1537	fig|1855352.4.peg.6869	fig|54571.11.peg.6996	ATP phosphoribosyltransferase (EC 2.4.2.17) => HisGl
459	FIG00000871	fig|85011.4.peg.582	fig|518634.20.peg.1035	fig|260799.41.peg.1395	fig|681645.3.peg.1096	fig|452652.3.peg.1154	fig|227882.9.peg.7318	fig|100226.15.peg.1449	fig|455632.4.peg.6249	fig|264445.3.peg.1538	fig|1855352.4.peg.6868	fig|54571.11.peg.6995	Phosphoribosyl-ATP pyrophosphatase (EC 3.6.1.31)
147	FIG00000231	fig|85011.4.peg.583	#N/A	fig|260799.41.peg.4173	fig|681645.3.peg.1163	fig|452652.3.peg.1155	fig|227882.9.peg.7317	fig|100226.15.peg.1450	fig|455632.4.peg.6248	fig|264445.3.peg.1539	fig|1855352.4.peg.6867	fig|54571.11.peg.6994	6,7-dimethyl-8-ribityllumazine synthase (EC 2.5.1.78)
246	FIG00000378	fig|85011.4.peg.584	#N/A	fig|260799.41.peg.4174	fig|681645.3.peg.1164	fig|452652.3.peg.1156	fig|227882.9.peg.7316	fig|100226.15.peg.1451	fig|455632.4.peg.6247	fig|264445.3.peg.1540	fig|1855352.4.peg.177	fig|54571.11.peg.6993	3,4-dihydroxy-2-butanone 4-phosphate synthase (EC 4.1.99.12) / GTP cyclohydrolase II (EC 3.5.4.25)
1798	FIG00126067	fig|85011.4.peg.585	#N/A	#N/A	fig|681645.3.peg.717	fig|452652.3.peg.1157	fig|227882.9.peg.7315	fig|100226.15.peg.1452	fig|455632.4.peg.6246	fig|264445.3.peg.1541	fig|1855352.4.peg.6865	fig|54571.11.peg.6992	Riboflavin transporter PnuX
177	FIG00000273	fig|85011.4.peg.586	#N/A	fig|260799.41.peg.4175	fig|681645.3.peg.1165	fig|452652.3.peg.1158	fig|227882.9.peg.7314	fig|100226.15.peg.1453	fig|455632.4.peg.6245	fig|264445.3.peg.1542	fig|1855352.4.peg.6864	fig|54571.11.peg.6991	Riboflavin synthase eubacterial/eukaryotic (EC 2.5.1.9)
250	FIG00000384	fig|85011.4.peg.587	#N/A	fig|260799.41.peg.4176	#N/A	fig|452652.3.peg.4789	#N/A	fig|100226.15.peg.2744	fig|455632.4.peg.6244	#N/A	#N/A	fig|54571.11.peg.6990	Diaminohydroxyphosphoribosylaminopyrimidine deaminase (EC 3.5.4.26) / 5-amino-6-(5-phosphoribosylamino)uracil reductase (EC 1.1.1.193)
18	FIG00000047	fig|85011.4.peg.590	fig|518634.20.peg.1036	fig|260799.41.peg.4507	fig|681645.3.peg.1167	fig|452652.3.peg.1363	fig|227882.9.peg.7291	fig|100226.15.peg.1473	fig|455632.4.peg.6215	fig|264445.3.peg.1558	fig|1855352.4.peg.6583	fig|54571.11.peg.6969	Ribulose-phosphate 3-epimerase (EC 5.1.3.1)
2264	FIG00638284	fig|85011.4.peg.591	fig|518634.20.peg.876	fig|260799.41.peg.5778	fig|681645.3.peg.984	fig|452652.3.peg.901	fig|227882.9.peg.908	fig|100226.15.peg.965	fig|455632.4.peg.851	fig|264445.3.peg.1	fig|1855352.4.peg.846	fig|54571.11.peg.988	hypothetical protein
1906	FIG00138175	fig|85011.4.peg.593	#N/A	#N/A	fig|681645.3.peg.1168	fig|452652.3.peg.1373	#N/A	#N/A	#N/A	fig|264445.3.peg.1559	fig|1855352.4.peg.6530	fig|54571.11.peg.6968	16S rRNA (cytosine(967)-C(5))-methyltransferase (EC 2.1.1.176)
52	FIG00000112	fig|85011.4.peg.594	fig|518634.20.peg.1520	fig|260799.41.peg.4501	fig|681645.3.peg.1169	fig|452652.3.peg.1374	fig|227882.9.peg.7287	fig|100226.15.peg.1482	fig|455632.4.peg.6213	fig|264445.3.peg.1560	fig|1855352.4.peg.6529	fig|54571.11.peg.6967	Methionyl-tRNA formyltransferase (EC 2.1.2.9)
6	FIG00000017	fig|85011.4.peg.595	fig|518634.20.peg.1108	fig|260799.41.peg.4320	fig|681645.3.peg.1170	fig|452652.3.peg.1375	fig|227882.9.peg.3239	fig|100226.15.peg.1210	fig|455632.4.peg.2346	fig|264445.3.peg.1218	fig|1855352.4.peg.3411	fig|54571.11.peg.2954	Peptide deformylase (EC 3.5.1.88)
1721	FIG00080955	fig|85011.4.peg.597	fig|518634.20.peg.1518	fig|260799.41.peg.4499	fig|681645.3.peg.1171	fig|452652.3.peg.1378	fig|227882.9.peg.7285	fig|100226.15.peg.1484	fig|455632.4.peg.6211	fig|264445.3.peg.1562	fig|1855352.4.peg.6526	fig|54571.11.peg.6965	Helicase PriA essential for oriC/DnaA-independent DNA replication
1721	FIG00080955	fig|85011.4.peg.598	fig|518634.20.peg.1518	fig|260799.41.peg.4499	fig|681645.3.peg.1171	fig|452652.3.peg.1378	fig|227882.9.peg.7285	fig|100226.15.peg.1484	fig|455632.4.peg.6211	fig|264445.3.peg.1562	fig|1855352.4.peg.6526	fig|54571.11.peg.6965	Helicase PriA essential for oriC/DnaA-independent DNA replication
2264	FIG00638284	fig|85011.4.peg.604	fig|518634.20.peg.876	fig|260799.41.peg.5778	fig|681645.3.peg.984	fig|452652.3.peg.901	fig|227882.9.peg.908	fig|100226.15.peg.965	fig|455632.4.peg.851	fig|264445.3.peg.1	fig|1855352.4.peg.846	fig|54571.11.peg.988	hypothetical protein
2264	FIG00638284	fig|85011.4.peg.605	fig|518634.20.peg.876	fig|260799.41.peg.5778	fig|681645.3.peg.984	fig|452652.3.peg.901	fig|227882.9.peg.908	fig|100226.15.peg.965	fig|455632.4.peg.851	fig|264445.3.peg.1	fig|1855352.4.peg.846	fig|54571.11.peg.988	Permease of the drug/metabolite transporter (DMT) superfamily
5734	FIG01955890	fig|85011.4.peg.608	#N/A	fig|260799.41.peg.5046	#N/A	#N/A	fig|227882.9.peg.1246	fig|100226.15.peg.215	#N/A	fig|264445.3.peg.723	#N/A	#N/A	Glyoxalase family protein
4480	FIG01130952	fig|85011.4.peg.609	#N/A	#N/A	#N/A	#N/A	fig|227882.9.peg.7927	#N/A	#N/A	#N/A	#N/A	#N/A	FIG01130954: hypothetical protein
2264	FIG00638284	fig|85011.4.peg.611	fig|518634.20.peg.876	fig|260799.41.peg.5778	fig|681645.3.peg.984	fig|452652.3.peg.901	fig|227882.9.peg.908	fig|100226.15.peg.965	fig|455632.4.peg.851	fig|264445.3.peg.1	fig|1855352.4.peg.846	fig|54571.11.peg.988	hypothetical protein
346	FIG00000555	fig|85011.4.peg.612	fig|518634.20.peg.1002	fig|260799.41.peg.125	fig|681645.3.peg.1101	fig|452652.3.peg.1602	fig|227882.9.peg.1406	fig|100226.15.peg.1330	fig|455632.4.peg.6394	fig|264445.3.peg.1403	fig|1855352.4.peg.1737	fig|54571.11.peg.7139	Undecaprenyl-diphosphatase (EC 3.6.1.27)
998	FIG00004809	fig|85011.4.peg.618	#N/A	#N/A	#N/A	#N/A	#N/A	fig|100226.15.peg.7546	#N/A	#N/A	#N/A	#N/A	Putative benzaldehyde dehydrogenase oxidoreductase protein (EC 1.2.1.28)
4727	FIG01201435	fig|85011.4.peg.619	#N/A	#N/A	#N/A	fig|452652.3.peg.1089	fig|227882.9.peg.1591	fig|100226.15.peg.951	fig|455632.4.peg.1400	fig|264445.3.peg.1107	fig|1855352.4.peg.3377	fig|54571.11.peg.2179	FIG01201438: hypothetical protein
2227	FIG00621114	fig|85011.4.peg.620	fig|518634.20.peg.119	fig|260799.41.peg.3648	fig|681645.3.peg.2137	fig|452652.3.peg.1122	fig|227882.9.peg.979	fig|100226.15.peg.967	fig|455632.4.peg.850	fig|264445.3.peg.1363	fig|1855352.4.peg.1323	fig|54571.11.peg.996	3-oxoacyl-[acyl-carrier protein] reductase (EC 1.1.1.100)
2696	FIG01007502	fig|85011.4.peg.622	#N/A	fig|260799.41.peg.181	fig|681645.3.peg.1713	fig|452652.3.peg.2336	fig|227882.9.peg.1221	fig|100226.15.peg.171	fig|455632.4.peg.3113	fig|264445.3.peg.1011	fig|1855352.4.peg.1475	fig|54571.11.peg.3249	Alcohol dehydrogenase (EC 1.1.1.1)
734	FIG00001907	fig|85011.4.peg.624	#N/A	fig|260799.41.peg.1779	#N/A	#N/A	#N/A	#N/A	#N/A	#N/A	#N/A	#N/A	Glycerol-3-phosphate responsive antiterminator (mRNA-binding)
2014	FIG00229386	fig|85011.4.peg.626	#N/A	#N/A	fig|681645.3.peg.1943	#N/A	fig|227882.9.peg.5331	fig|100226.15.peg.4847	fig|455632.4.peg.2815	fig|264445.3.peg.4770	fig|1855352.4.peg.2350	fig|54571.11.peg.3425	Glycerol-3-phosphate dehydrogenase (EC 1.1.5.3)
1711	FIG00075702	fig|85011.4.peg.627	#N/A	fig|260799.41.peg.1777	fig|681645.3.peg.97	fig|452652.3.peg.1571	fig|227882.9.peg.7065	fig|100226.15.peg.1677	fig|455632.4.peg.5989	fig|264445.3.peg.1766	fig|1855352.4.peg.1714	fig|54571.11.peg.6780	Glycerol kinase (EC 2.7.1.30)
2063	FIG00450284	fig|85011.4.peg.628	fig|518634.20.peg.1873	fig|260799.41.peg.1520	#N/A	fig|452652.3.peg.968	#N/A	fig|100226.15.peg.6951	#N/A	fig|264445.3.peg.5890	#N/A	#N/A	Uncharacterized MFS-type transporter
2365	FIG00731824	fig|85011.4.peg.629	#N/A	#N/A	#N/A	fig|452652.3.peg.6313	#N/A	#N/A	#N/A	#N/A	fig|1855352.4.peg.2028	#N/A	L-glyceraldehyde 3-phosphate reductase
2124	FIG00511730	fig|85011.4.peg.630	#N/A	#N/A	#N/A	#N/A	#N/A	fig|100226.15.peg.7815	#N/A	#N/A	#N/A	#N/A	FIG00511731: hypothetical protein
2202	FIG00554610	fig|85011.4.peg.631	fig|518634.20.peg.1544	fig|260799.41.peg.1421	fig|681645.3.peg.1876	fig|452652.3.peg.1130	fig|227882.9.peg.1265	fig|100226.15.peg.1066	fig|455632.4.peg.845	fig|264445.3.peg.1078	fig|1855352.4.peg.1028	fig|54571.11.peg.152	Transcriptional regulator, MarR family
2264	FIG00638284	fig|85011.4.peg.632	fig|518634.20.peg.876	fig|260799.41.peg.5778	fig|681645.3.peg.984	fig|452652.3.peg.901	fig|227882.9.peg.908	fig|100226.15.peg.965	fig|455632.4.peg.851	fig|264445.3.peg.1	fig|1855352.4.peg.846	fig|54571.11.peg.988	hypothetical protein
2264	FIG00638284	fig|85011.4.peg.633	fig|518634.20.peg.876	fig|260799.41.peg.5778	fig|681645.3.peg.984	fig|452652.3.peg.901	fig|227882.9.peg.908	fig|100226.15.peg.965	fig|455632.4.peg.851	fig|264445.3.peg.1	fig|1855352.4.peg.846	fig|54571.11.peg.988	Putative hydrolase SCO1113
2264	FIG00638284	fig|85011.4.peg.635	fig|518634.20.peg.876	fig|260799.41.peg.5778	fig|681645.3.peg.984	fig|452652.3.peg.901	fig|227882.9.peg.908	fig|100226.15.peg.965	fig|455632.4.peg.851	fig|264445.3.peg.1	fig|1855352.4.peg.846	fig|54571.11.peg.988	hypothetical protein
2264	FIG00638284	fig|85011.4.peg.637	fig|518634.20.peg.876	fig|260799.41.peg.5778	fig|681645.3.peg.984	fig|452652.3.peg.901	fig|227882.9.peg.908	fig|100226.15.peg.965	fig|455632.4.peg.851	fig|264445.3.peg.1	fig|1855352.4.peg.846	fig|54571.11.peg.988	hypothetical protein
2264	FIG00638284	fig|85011.4.peg.639	fig|518634.20.peg.876	fig|260799.41.peg.5778	fig|681645.3.peg.984	fig|452652.3.peg.901	fig|227882.9.peg.908	fig|100226.15.peg.965	fig|455632.4.peg.851	fig|264445.3.peg.1	fig|1855352.4.peg.846	fig|54571.11.peg.988	hypothetical protein
5355	FIG01352018	fig|85011.4.peg.640	#N/A	#N/A	#N/A	fig|452652.3.peg.3253	fig|227882.9.peg.1737	fig|100226.15.peg.2942	fig|455632.4.peg.925	fig|264445.3.peg.1056	fig|1855352.4.peg.2039	fig|54571.11.peg.1714	Small Ras-like GTPase, component of G-protein-coupled receptor (GPCR) system
2784	FIG01120757	fig|85011.4.peg.641	#N/A	#N/A	#N/A	fig|452652.3.peg.4595	#N/A	#N/A	fig|455632.4.peg.7021	#N/A	fig|1855352.4.peg.3982	fig|54571.11.peg.7700	Germacradienol/germacrene D synthase (EC 4.2.3.22)
2550	FIG00906075	fig|85011.4.peg.648	#N/A	fig|260799.41.peg.1954	#N/A	fig|452652.3.peg.1936	fig|227882.9.peg.1037	fig|100226.15.peg.1329	fig|455632.4.peg.2596	fig|264445.3.peg.1402	fig|1855352.4.peg.2620	fig|54571.11.peg.1480	Transcriptional regulator, HxlR family
140	FIG00000224	fig|85011.4.peg.649	#N/A	fig|260799.41.peg.1288	fig|681645.3.peg.1191	fig|452652.3.peg.1409	fig|227882.9.peg.7266	fig|100226.15.peg.1503	#N/A	fig|264445.3.peg.1582	fig|1855352.4.peg.2178	fig|54571.11.peg.6945	3-dehydroquinate synthase (EC 4.2.3.4)
407	FIG00000717	fig|85011.4.peg.651	fig|518634.20.peg.917	fig|260799.41.peg.3400	fig|681645.3.peg.819	#N/A	fig|227882.9.peg.7685	fig|100226.15.peg.958	#N/A	fig|264445.3.peg.7171	#N/A	#N/A	Glucose-1-phosphate adenylyltransferase (EC 2.7.7.27)
2264	FIG00638284	fig|85011.4.peg.652	fig|518634.20.peg.876	fig|260799.41.peg.5778	fig|681645.3.peg.984	fig|452652.3.peg.901	fig|227882.9.peg.908	fig|100226.15.peg.965	fig|455632.4.peg.851	fig|264445.3.peg.1	fig|1855352.4.peg.846	fig|54571.11.peg.988	hypothetical protein
2264	FIG00638284	fig|85011.4.peg.653	fig|518634.20.peg.876	fig|260799.41.peg.5778	fig|681645.3.peg.984	fig|452652.3.peg.901	fig|227882.9.peg.908	fig|100226.15.peg.965	fig|455632.4.peg.851	fig|264445.3.peg.1	fig|1855352.4.peg.846	fig|54571.11.peg.988	hypothetical protein
2264	FIG00638284	fig|85011.4.peg.655	fig|518634.20.peg.876	fig|260799.41.peg.5778	fig|681645.3.peg.984	fig|452652.3.peg.901	fig|227882.9.peg.908	fig|100226.15.peg.965	fig|455632.4.peg.851	fig|264445.3.peg.1	fig|1855352.4.peg.846	fig|54571.11.peg.988	hypothetical protein
538	FIG00001100	fig|85011.4.peg.657	#N/A	#N/A	fig|681645.3.peg.1827	fig|452652.3.peg.4391	fig|227882.9.peg.4199	fig|100226.15.peg.4358	fig|455632.4.peg.3303	fig|264445.3.peg.3626	fig|1855352.4.peg.4618	fig|54571.11.peg.3882	Alpha,alpha-trehalose-phosphate synthase [UDP-forming] (EC 2.4.1.15)
2264	FIG00638284	fig|85011.4.peg.659	fig|518634.20.peg.876	fig|260799.41.peg.5778	fig|681645.3.peg.984	fig|452652.3.peg.901	fig|227882.9.peg.908	fig|100226.15.peg.965	fig|455632.4.peg.851	fig|264445.3.peg.1	fig|1855352.4.peg.846	fig|54571.11.peg.988	L-idonate 5-dehydrogenase (EC 1.1.1.264)
2599	FIG00945653	fig|85011.4.peg.663	#N/A	#N/A	fig|681645.3.peg.1102	fig|452652.3.peg.1344	fig|227882.9.peg.972	fig|100226.15.peg.954	fig|455632.4.peg.1244	fig|264445.3.peg.1103	fig|1855352.4.peg.1381	fig|54571.11.peg.1147	Putative oxidoreductase
4910	FIG01292786	fig|85011.4.peg.664	fig|518634.20.peg.537	fig|260799.41.peg.1530	fig|681645.3.peg.1972	fig|452652.3.peg.1356	fig|227882.9.peg.1268	fig|100226.15.peg.1172	fig|455632.4.peg.2677	fig|264445.3.peg.1019	fig|1855352.4.peg.1839	fig|54571.11.peg.349	Aldehyde dehydrogenase (EC 1.2.1.3)
2264	FIG00638284	fig|85011.4.peg.665	fig|518634.20.peg.876	fig|260799.41.peg.5778	fig|681645.3.peg.984	fig|452652.3.peg.901	fig|227882.9.peg.908	fig|100226.15.peg.965	fig|455632.4.peg.851	fig|264445.3.peg.1	fig|1855352.4.peg.846	fig|54571.11.peg.988	hypothetical protein
2264	FIG00638284	fig|85011.4.peg.666	fig|518634.20.peg.876	fig|260799.41.peg.5778	fig|681645.3.peg.984	fig|452652.3.peg.901	fig|227882.9.peg.908	fig|100226.15.peg.965	fig|455632.4.peg.851	fig|264445.3.peg.1	fig|1855352.4.peg.846	fig|54571.11.peg.988	hypothetical protein
2264	FIG00638284	fig|85011.4.peg.667	fig|518634.20.peg.876	fig|260799.41.peg.5778	fig|681645.3.peg.984	fig|452652.3.peg.901	fig|227882.9.peg.908	fig|100226.15.peg.965	fig|455632.4.peg.851	fig|264445.3.peg.1	fig|1855352.4.peg.846	fig|54571.11.peg.988	hypothetical protein
604	FIG00001347	fig|85011.4.peg.669	#N/A	fig|260799.41.peg.2412	#N/A	fig|452652.3.peg.1690	fig|227882.9.peg.1864	fig|100226.15.peg.1186	fig|455632.4.peg.1560	fig|264445.3.peg.1525	fig|1855352.4.peg.1218	fig|54571.11.peg.1567	Chitinase (EC 3.2.1.14)
2229	FIG00621925	fig|85011.4.peg.671	fig|518634.20.peg.694	fig|260799.41.peg.1452	fig|681645.3.peg.2116	fig|452652.3.peg.114	fig|227882.9.peg.1393	fig|100226.15.peg.1262	fig|455632.4.peg.1281	fig|264445.3.peg.1354	fig|1855352.4.peg.101	fig|54571.11.peg.1885	Transcriptional regulator, GntR family
778	FIG00002177	fig|85011.4.peg.672	fig|518634.20.peg.1728	#N/A	#N/A	fig|452652.3.peg.7111	fig|227882.9.peg.5551	fig|100226.15.peg.1261	fig|455632.4.peg.4788	fig|264445.3.peg.1353	fig|1855352.4.peg.7171	fig|54571.11.peg.5337	N-acetylglucosamine-6P-responsive transcriptional repressor NagC, ROK family
2264	FIG00638284	fig|85011.4.peg.673	fig|518634.20.peg.876	fig|260799.41.peg.5778	fig|681645.3.peg.984	fig|452652.3.peg.901	fig|227882.9.peg.908	fig|100226.15.peg.965	fig|455632.4.peg.851	fig|264445.3.peg.1	fig|1855352.4.peg.846	fig|54571.11.peg.988	hypothetical protein
2550	FIG00906075	fig|85011.4.peg.675	#N/A	fig|260799.41.peg.1954	#N/A	fig|452652.3.peg.1936	fig|227882.9.peg.1037	fig|100226.15.peg.1329	fig|455632.4.peg.2596	fig|264445.3.peg.1402	fig|1855352.4.peg.2620	fig|54571.11.peg.1480	Transcriptional regulator, HxlR family
1892	FIG00137522	fig|85011.4.peg.676	#N/A	#N/A	#N/A	fig|452652.3.peg.4385	fig|227882.9.peg.1544	#N/A	fig|455632.4.peg.1599	fig|264445.3.peg.1073	fig|1855352.4.peg.3385	fig|54571.11.peg.1645	Glucosamine-6-phosphate deaminase [isomerizing], alternative (EC 3.5.99.6)
2264	FIG00638284	fig|85011.4.peg.677	fig|518634.20.peg.876	fig|260799.41.peg.5778	fig|681645.3.peg.984	fig|452652.3.peg.901	fig|227882.9.peg.908	fig|100226.15.peg.965	fig|455632.4.peg.851	fig|264445.3.peg.1	fig|1855352.4.peg.846	fig|54571.11.peg.988	hypothetical protein
5580	FIG01538199	fig|85011.4.peg.678	#N/A	#N/A	#N/A	#N/A	#N/A	#N/A	fig|455632.4.peg.3199	#N/A	#N/A	fig|54571.11.peg.577	Protein of unknown function DUF214
419	FIG00000771	fig|85011.4.peg.679	#N/A	#N/A	#N/A	fig|452652.3.peg.4013	fig|227882.9.peg.155	fig|100226.15.peg.6478	#N/A	#N/A	#N/A	fig|54571.11.peg.1347	ABC transporter, ATP-binding protein
5752	FIG01956054	fig|85011.4.peg.682	#N/A	fig|260799.41.peg.2941	#N/A	#N/A	#N/A	fig|100226.15.peg.5485	fig|455632.4.peg.2166	#N/A	#N/A	fig|54571.11.peg.1136	Two-component transcriptional response regulator, LuxR family
2264	FIG00638284	fig|85011.4.peg.683	fig|518634.20.peg.876	fig|260799.41.peg.5778	fig|681645.3.peg.984	fig|452652.3.peg.901	fig|227882.9.peg.908	fig|100226.15.peg.965	fig|455632.4.peg.851	fig|264445.3.peg.1	fig|1855352.4.peg.846	fig|54571.11.peg.988	hypothetical protein
2264	FIG00638284	fig|85011.4.peg.685	fig|518634.20.peg.876	fig|260799.41.peg.5778	fig|681645.3.peg.984	fig|452652.3.peg.901	fig|227882.9.peg.908	fig|100226.15.peg.965	fig|455632.4.peg.851	fig|264445.3.peg.1	fig|1855352.4.peg.846	fig|54571.11.peg.988	hypothetical protein
2264	FIG00638284	fig|85011.4.peg.687	fig|518634.20.peg.876	fig|260799.41.peg.5778	fig|681645.3.peg.984	fig|452652.3.peg.901	fig|227882.9.peg.908	fig|100226.15.peg.965	fig|455632.4.peg.851	fig|264445.3.peg.1	fig|1855352.4.peg.846	fig|54571.11.peg.988	hypothetical protein
1902	FIG00137886	fig|85011.4.peg.688	#N/A	#N/A	fig|681645.3.peg.1574	fig|452652.3.peg.2487	fig|227882.9.peg.6159	fig|100226.15.peg.2411	fig|455632.4.peg.5254	fig|264445.3.peg.2355	fig|1855352.4.peg.5575	fig|54571.11.peg.5940	Pyruvate dehydrogenase E1 component (EC 1.2.4.1)
2373	FIG00738617	fig|85011.4.peg.692	#N/A	#N/A	fig|681645.3.peg.677	fig|452652.3.peg.1748	fig|227882.9.peg.2101	fig|100226.15.peg.5867	fig|455632.4.peg.1255	fig|264445.3.peg.5770	fig|1855352.4.peg.1853	fig|54571.11.peg.1958	putative glutamate uptake system ATP-binding protein
3227	FIG01122253	fig|85011.4.peg.693	#N/A	#N/A	#N/A	fig|452652.3.peg.1747	fig|227882.9.peg.2100	#N/A	fig|455632.4.peg.1254	#N/A	fig|1855352.4.peg.1852	fig|54571.11.peg.1957	putative glutamate binding protein
2536	FIG00895977	fig|85011.4.peg.694	fig|518634.20.peg.1846	#N/A	#N/A	fig|452652.3.peg.1746	fig|227882.9.peg.2099	fig|100226.15.peg.2887	fig|455632.4.peg.1253	fig|264445.3.peg.3063	fig|1855352.4.peg.1851	fig|54571.11.peg.1956	Amino acid ABC transporter, permease protein
2680	FIG00999879	fig|85011.4.peg.695	#N/A	#N/A	fig|681645.3.peg.680	fig|452652.3.peg.1745	fig|227882.9.peg.2098	fig|100226.15.peg.5864	fig|455632.4.peg.1252	fig|264445.3.peg.5767	fig|1855352.4.peg.1850	fig|54571.11.peg.1955	glutamate permease
2264	FIG00638284	fig|85011.4.peg.696	fig|518634.20.peg.876	fig|260799.41.peg.5778	fig|681645.3.peg.984	fig|452652.3.peg.901	fig|227882.9.peg.908	fig|100226.15.peg.965	fig|455632.4.peg.851	fig|264445.3.peg.1	fig|1855352.4.peg.846	fig|54571.11.peg.988	hypothetical protein
2664	FIG00995347	fig|85011.4.peg.697	fig|518634.20.peg.1266	#N/A	fig|681645.3.peg.1619	fig|452652.3.peg.1071	fig|227882.9.peg.1004	fig|100226.15.peg.1027	fig|455632.4.peg.981	fig|264445.3.peg.1152	fig|1855352.4.peg.1855	fig|54571.11.peg.1476	ABC transporter, ATP-binding protein
2264	FIG00638284	fig|85011.4.peg.698	fig|518634.20.peg.876	fig|260799.41.peg.5778	fig|681645.3.peg.984	fig|452652.3.peg.901	fig|227882.9.peg.908	fig|100226.15.peg.965	fig|455632.4.peg.851	fig|264445.3.peg.1	fig|1855352.4.peg.846	fig|54571.11.peg.988	hypothetical protein
1611	FIG00053507	fig|85011.4.peg.699	#N/A	#N/A	#N/A	fig|452652.3.peg.3756	#N/A	#N/A	#N/A	#N/A	fig|1855352.4.peg.4083	#N/A	Predicted hydroxymethylpyrimidine transporter CytX
2264	FIG00638284	fig|85011.4.peg.700	fig|518634.20.peg.876	fig|260799.41.peg.5778	fig|681645.3.peg.984	fig|452652.3.peg.901	fig|227882.9.peg.908	fig|100226.15.peg.965	fig|455632.4.peg.851	fig|264445.3.peg.1	fig|1855352.4.peg.846	fig|54571.11.peg.988	hypothetical protein
800	FIG00002332	fig|85011.4.peg.701	fig|518634.20.peg.1506	fig|260799.41.peg.4337	fig|681645.3.peg.1258	fig|452652.3.peg.142	fig|227882.9.peg.2570	fig|100226.15.peg.457	fig|455632.4.peg.1693	fig|264445.3.peg.5868	fig|1855352.4.peg.2090	fig|54571.11.peg.2349	Inositol-1-monophosphatase (EC 3.1.3.25)
2642	FIG00974423	fig|85011.4.peg.702	#N/A	#N/A	#N/A	#N/A	fig|227882.9.peg.1440	fig|100226.15.peg.2790	fig|455632.4.peg.7107	fig|264445.3.peg.7298	fig|1855352.4.peg.7058	fig|54571.11.peg.7560	Transcriptional regulator, LysR family
2264	FIG00638284	fig|85011.4.peg.712	fig|518634.20.peg.876	fig|260799.41.peg.5778	fig|681645.3.peg.984	fig|452652.3.peg.901	fig|227882.9.peg.908	fig|100226.15.peg.965	fig|455632.4.peg.851	fig|264445.3.peg.1	fig|1855352.4.peg.846	fig|54571.11.peg.988	hypothetical protein
4182	FIG01127565	fig|85011.4.peg.713	#N/A	#N/A	#N/A	fig|452652.3.peg.4107	#N/A	#N/A	fig|455632.4.peg.4572	fig|264445.3.peg.531	#N/A	#N/A	FIG01127566: hypothetical protein
2264	FIG00638284	fig|85011.4.peg.714	fig|518634.20.peg.876	fig|260799.41.peg.5778	fig|681645.3.peg.984	fig|452652.3.peg.901	fig|227882.9.peg.908	fig|100226.15.peg.965	fig|455632.4.peg.851	fig|264445.3.peg.1	fig|1855352.4.peg.846	fig|54571.11.peg.988	hypothetical protein
2259	FIG00634483	fig|85011.4.peg.723	#N/A	#N/A	#N/A	fig|452652.3.peg.2490	fig|227882.9.peg.2128	fig|100226.15.peg.2858	fig|455632.4.peg.1287	fig|264445.3.peg.3042	fig|1855352.4.peg.5218	fig|54571.11.peg.1982	Two-component system sensor histidine kinase
2972	FIG01121388	fig|85011.4.peg.724	#N/A	#N/A	#N/A	fig|452652.3.peg.2491	#N/A	fig|100226.15.peg.3816	fig|455632.4.peg.5247	fig|264445.3.peg.6701	fig|1855352.4.peg.5570	fig|54571.11.peg.1287	Two-component transcriptional response regulator, LuxR family
3105	FIG01121797	fig|85011.4.peg.725	#N/A	#N/A	fig|681645.3.peg.443	fig|452652.3.peg.1019	fig|227882.9.peg.1033	fig|100226.15.peg.1576	fig|455632.4.peg.4227	fig|264445.3.peg.1654	fig|1855352.4.peg.2813	fig|54571.11.peg.462	Putative RNA polymerase sigma factor
2907	FIG01121155	fig|85011.4.peg.729	#N/A	#N/A	#N/A	fig|452652.3.peg.6351	fig|227882.9.peg.6736	#N/A	#N/A	#N/A	#N/A	#N/A	hypothetical protein
2264	FIG00638284	fig|85011.4.peg.731	fig|518634.20.peg.876	fig|260799.41.peg.5778	fig|681645.3.peg.984	fig|452652.3.peg.901	fig|227882.9.peg.908	fig|100226.15.peg.965	fig|455632.4.peg.851	fig|264445.3.peg.1	fig|1855352.4.peg.846	fig|54571.11.peg.988	hypothetical protein
2264	FIG00638284	fig|85011.4.peg.732	fig|518634.20.peg.876	fig|260799.41.peg.5778	fig|681645.3.peg.984	fig|452652.3.peg.901	fig|227882.9.peg.908	fig|100226.15.peg.965	fig|455632.4.peg.851	fig|264445.3.peg.1	fig|1855352.4.peg.846	fig|54571.11.peg.988	hypothetical protein
2264	FIG00638284	fig|85011.4.peg.735	fig|518634.20.peg.876	fig|260799.41.peg.5778	fig|681645.3.peg.984	fig|452652.3.peg.901	fig|227882.9.peg.908	fig|100226.15.peg.965	fig|455632.4.peg.851	fig|264445.3.peg.1	fig|1855352.4.peg.846	fig|54571.11.peg.988	hypothetical protein
2264	FIG00638284	fig|85011.4.peg.736	fig|518634.20.peg.876	fig|260799.41.peg.5778	fig|681645.3.peg.984	fig|452652.3.peg.901	fig|227882.9.peg.908	fig|100226.15.peg.965	fig|455632.4.peg.851	fig|264445.3.peg.1	fig|1855352.4.peg.846	fig|54571.11.peg.988	hypothetical protein
4865	FIG01260980	fig|85011.4.peg.737	fig|518634.20.peg.764	#N/A	#N/A	fig|452652.3.peg.7602	#N/A	#N/A	#N/A	fig|264445.3.peg.477	#N/A	#N/A	hypothetical protein
2264	FIG00638284	fig|85011.4.peg.738	fig|518634.20.peg.876	fig|260799.41.peg.5778	fig|681645.3.peg.984	fig|452652.3.peg.901	fig|227882.9.peg.908	fig|100226.15.peg.965	fig|455632.4.peg.851	fig|264445.3.peg.1	fig|1855352.4.peg.846	fig|54571.11.peg.988	putative esterase
2264	FIG00638284	fig|85011.4.peg.739	fig|518634.20.peg.876	fig|260799.41.peg.5778	fig|681645.3.peg.984	fig|452652.3.peg.901	fig|227882.9.peg.908	fig|100226.15.peg.965	fig|455632.4.peg.851	fig|264445.3.peg.1	fig|1855352.4.peg.846	fig|54571.11.peg.988	hypothetical protein
5398	FIG01363442	fig|85011.4.peg.740	#N/A	#N/A	#N/A	fig|452652.3.peg.913	fig|227882.9.peg.2464	fig|100226.15.peg.1551	fig|455632.4.peg.1582	fig|264445.3.peg.1626	fig|1855352.4.peg.1287	fig|54571.11.peg.2287	Transcriptional regulator, PaaX family
5209	FIG01324777	fig|85011.4.peg.742	#N/A	#N/A	#N/A	#N/A	fig|227882.9.peg.2124	#N/A	fig|455632.4.peg.2487	#N/A	#N/A	#N/A	putative phenylacetic acid degradation protein
2857	FIG01120977	fig|85011.4.peg.744	#N/A	#N/A	#N/A	fig|452652.3.peg.7334	fig|227882.9.peg.6367	#N/A	#N/A	fig|264445.3.peg.9874	#N/A	#N/A	FIG01120978: hypothetical protein
2275	FIG00658111	fig|85011.4.peg.745	fig|518634.20.peg.80	fig|260799.41.peg.2387	fig|681645.3.peg.1761	fig|452652.3.peg.3609	#N/A	fig|100226.15.peg.1041	fig|455632.4.peg.3261	fig|264445.3.peg.2959	fig|1855352.4.peg.2852	fig|54571.11.peg.1313	Lead, cadmium, zinc and mercury transporting ATPase (EC 3.6.3.3) (EC 3.6.3.5); Copper-translocating P-type ATPase (EC 3.6.3.4)
2264	FIG00638284	fig|85011.4.peg.747	fig|518634.20.peg.876	fig|260799.41.peg.5778	fig|681645.3.peg.984	fig|452652.3.peg.901	fig|227882.9.peg.908	fig|100226.15.peg.965	fig|455632.4.peg.851	fig|264445.3.peg.1	fig|1855352.4.peg.846	fig|54571.11.peg.988	hypothetical protein
5135	FIG01316199	fig|85011.4.peg.751	fig|518634.20.peg.1142	fig|260799.41.peg.5052	#N/A	fig|452652.3.peg.1910	#N/A	#N/A	fig|455632.4.peg.2017	#N/A	fig|1855352.4.peg.6177	#N/A	Nitroreductase family protein
211	FIG00000329	fig|85011.4.peg.754	fig|518634.20.peg.1523	fig|260799.41.peg.3504	fig|681645.3.peg.1172	fig|452652.3.peg.1379	fig|227882.9.peg.7284	fig|100226.15.peg.1485	fig|455632.4.peg.6210	fig|264445.3.peg.1563	fig|1855352.4.peg.6525	fig|54571.11.peg.3246	S-adenosylmethionine synthetase (EC 2.5.1.6)
212	FIG00000330	fig|85011.4.peg.755	#N/A	fig|260799.41.peg.4498	fig|681645.3.peg.1173	fig|452652.3.peg.1380	fig|227882.9.peg.7283	fig|100226.15.peg.1486	fig|455632.4.peg.6209	fig|264445.3.peg.1565	fig|1855352.4.peg.6524	fig|54571.11.peg.6963	Phosphopantothenoylcysteine decarboxylase (EC 4.1.1.36) / Phosphopantothenoylcysteine synthetase (EC 6.3.2.5)
2264	FIG00638284	fig|85011.4.peg.756	fig|518634.20.peg.876	fig|260799.41.peg.5778	fig|681645.3.peg.984	fig|452652.3.peg.901	fig|227882.9.peg.908	fig|100226.15.peg.965	fig|455632.4.peg.851	fig|264445.3.peg.1	fig|1855352.4.peg.846	fig|54571.11.peg.988	hypothetical protein
257	FIG00000394	fig|85011.4.peg.758	fig|518634.20.peg.1522	fig|260799.41.peg.4497	fig|681645.3.peg.1174	fig|452652.3.peg.1381	fig|227882.9.peg.7282	fig|100226.15.peg.1487	fig|455632.4.peg.6208	fig|264445.3.peg.1566	fig|1855352.4.peg.6523	fig|54571.11.peg.6962	DNA-directed RNA polymerase omega subunit (EC 2.7.7.6)
66	FIG00000131	fig|85011.4.peg.759	fig|518634.20.peg.613	fig|260799.41.peg.4496	fig|681645.3.peg.1175	fig|452652.3.peg.1382	fig|227882.9.peg.7281	fig|100226.15.peg.1488	fig|455632.4.peg.6207	fig|264445.3.peg.1567	fig|1855352.4.peg.6522	fig|54571.11.peg.6961	Guanylate kinase (EC 2.7.4.8)
2278	FIG00659306	fig|85011.4.peg.760	#N/A	#N/A	fig|681645.3.peg.1176	fig|452652.3.peg.1383	fig|227882.9.peg.7280	fig|100226.15.peg.1489	fig|455632.4.peg.6206	fig|264445.3.peg.1568	fig|1855352.4.peg.6521	fig|54571.11.peg.6960	integration host factor
97	FIG00000173	fig|85011.4.peg.761	fig|518634.20.peg.967	fig|260799.41.peg.4483	fig|681645.3.peg.1178	fig|452652.3.peg.1384	fig|227882.9.peg.7279	fig|100226.15.peg.1490	fig|455632.4.peg.6205	fig|264445.3.peg.1569	fig|1855352.4.peg.6520	fig|54571.11.peg.6959	Orotidine 5'-phosphate decarboxylase (EC 4.1.1.23)
526	FIG00001054	fig|85011.4.peg.762	fig|518634.20.peg.969	fig|260799.41.peg.4482	#N/A	#N/A	#N/A	#N/A	#N/A	#N/A	#N/A	#N/A	Dihydroorotate dehydrogenase (NAD(+)), catalytic subunit (EC 1.3.1.14)
1846	FIG00133515	fig|85011.4.peg.763	fig|518634.20.peg.968	fig|260799.41.peg.4481	#N/A	#N/A	#N/A	#N/A	#N/A	#N/A	#N/A	#N/A	Dihydroorotate dehydrogenase (NAD(+)), electron transfer subunit (EC 1.3.1.14)
51	FIG00000111	fig|85011.4.peg.764	fig|518634.20.peg.611	fig|260799.41.peg.4480	fig|681645.3.peg.1179	fig|452652.3.peg.1386	fig|227882.9.peg.7277	fig|100226.15.peg.1492	fig|455632.4.peg.6203	fig|264445.3.peg.1571	fig|1855352.4.peg.6518	fig|54571.11.peg.6957	Carbamoyl-phosphate synthase large chain (EC 6.3.5.5)
65	FIG00000130	fig|85011.4.peg.765	fig|518634.20.peg.610	fig|260799.41.peg.4479	fig|681645.3.peg.1180	fig|452652.3.peg.1387	fig|227882.9.peg.7276	fig|100226.15.peg.1493	fig|455632.4.peg.6202	fig|264445.3.peg.1572	fig|1855352.4.peg.6517	fig|54571.11.peg.6956	Carbamoyl-phosphate synthase small chain (EC 6.3.5.5)
2682	FIG01000122	fig|85011.4.peg.766	#N/A	#N/A	#N/A	fig|452652.3.peg.1388	fig|227882.9.peg.7275	fig|100226.15.peg.1494	fig|455632.4.peg.6201	fig|264445.3.peg.1573	fig|1855352.4.peg.6516	fig|54571.11.peg.6955	FIG024784: Integral membrane protein related to pyrimidine synthesis
12	FIG00000032	fig|85011.4.peg.767	fig|518634.20.peg.966	fig|260799.41.peg.4478	fig|681645.3.peg.1181	fig|452652.3.peg.1389	fig|227882.9.peg.7274	fig|100226.15.peg.1495	fig|455632.4.peg.6200	fig|264445.3.peg.1574	fig|1855352.4.peg.6515	fig|54571.11.peg.6954	Dihydroorotase (EC 3.5.2.3)
59	FIG00000122	fig|85011.4.peg.768	fig|518634.20.peg.964	fig|260799.41.peg.4477	fig|681645.3.peg.1182	fig|452652.3.peg.4055	fig|227882.9.peg.7273	fig|100226.15.peg.1496	fig|455632.4.peg.6199	fig|264445.3.peg.1575	fig|1855352.4.peg.6514	fig|54571.11.peg.6953	Aspartate carbamoyltransferase (EC 2.1.3.2)
390	FIG00000677	fig|85011.4.peg.769	#N/A	fig|260799.41.peg.4475	fig|681645.3.peg.1183	fig|452652.3.peg.1390	fig|227882.9.peg.7272	fig|100226.15.peg.1497	fig|455632.4.peg.6198	fig|264445.3.peg.1576	fig|1855352.4.peg.6513	fig|54571.11.peg.6952	Pyrimidine operon regulatory protein PyrR
3380	FIG01122903	fig|85011.4.peg.770	#N/A	#N/A	#N/A	fig|452652.3.peg.1391	fig|227882.9.peg.7271	fig|100226.15.peg.1498	fig|455632.4.peg.6197	fig|264445.3.peg.1577	fig|1855352.4.peg.6512	fig|54571.11.peg.6951	Pleiotropic negative regulator for morphological and physiological development in Streptomyces, BldD
2264	FIG00638284	fig|85011.4.peg.773	fig|518634.20.peg.876	fig|260799.41.peg.5778	fig|681645.3.peg.984	fig|452652.3.peg.901	fig|227882.9.peg.908	fig|100226.15.peg.965	fig|455632.4.peg.851	fig|264445.3.peg.1	fig|1855352.4.peg.846	fig|54571.11.peg.988	hypothetical protein
2264	FIG00638284	fig|85011.4.peg.774	fig|518634.20.peg.876	fig|260799.41.peg.5778	fig|681645.3.peg.984	fig|452652.3.peg.901	fig|227882.9.peg.908	fig|100226.15.peg.965	fig|455632.4.peg.851	fig|264445.3.peg.1	fig|1855352.4.peg.846	fig|54571.11.peg.988	hypothetical protein
2199	FIG00554417	fig|85011.4.peg.775	fig|518634.20.peg.1546	fig|260799.41.peg.5801	fig|681645.3.peg.1128	fig|452652.3.peg.960	fig|227882.9.peg.947	fig|100226.15.peg.1000	fig|455632.4.peg.940	fig|264445.3.peg.1064	fig|1855352.4.peg.925	fig|54571.11.peg.1137	Transcriptional regulator, AcrR family
437	FIG00000822	fig|85011.4.peg.776	#N/A	fig|260799.41.peg.2845	#N/A	fig|452652.3.peg.2488	fig|227882.9.peg.6156	fig|100226.15.peg.2413	fig|455632.4.peg.5252	fig|264445.3.peg.2568	fig|1855352.4.peg.5573	fig|54571.11.peg.5937	LrgA-associated membrane protein LrgB
2264	FIG00638284	fig|85011.4.peg.779	fig|518634.20.peg.876	fig|260799.41.peg.5778	fig|681645.3.peg.984	fig|452652.3.peg.901	fig|227882.9.peg.908	fig|100226.15.peg.965	fig|455632.4.peg.851	fig|264445.3.peg.1	fig|1855352.4.peg.846	fig|54571.11.peg.988	hypothetical protein
1314	FIG00016836	fig|85011.4.peg.781	fig|518634.20.peg.609	fig|260799.41.peg.4104	fig|681645.3.peg.1187	fig|452652.3.peg.1394	fig|227882.9.peg.7270	fig|100226.15.peg.1499	fig|455632.4.peg.6196	fig|264445.3.peg.1578	fig|1855352.4.peg.6509	fig|54571.11.peg.6950	Transcription termination protein NusB
101	FIG00000177	fig|85011.4.peg.782	fig|518634.20.peg.608	fig|260799.41.peg.4088	fig|681645.3.peg.1188	fig|452652.3.peg.1395	fig|227882.9.peg.7269	fig|100226.15.peg.1500	fig|455632.4.peg.6195	fig|264445.3.peg.1579	fig|1855352.4.peg.6508	fig|54571.11.peg.6949	Translation elongation factor P
1869	FIG00135469	fig|85011.4.peg.783	#N/A	fig|260799.41.peg.4087	fig|681645.3.peg.1189	fig|452652.3.peg.5614	fig|227882.9.peg.6792	fig|100226.15.peg.1886	fig|455632.4.peg.5774	fig|264445.3.peg.2000	fig|1855352.4.peg.2645	fig|54571.11.peg.6526	Aminopeptidase YpdF (MP-, MA-, MS-, AP-, NP- specific)
2264	FIG00638284	fig|85011.4.peg.784	fig|518634.20.peg.876	fig|260799.41.peg.5778	fig|681645.3.peg.984	fig|452652.3.peg.901	fig|227882.9.peg.908	fig|100226.15.peg.965	fig|455632.4.peg.851	fig|264445.3.peg.1	fig|1855352.4.peg.846	fig|54571.11.peg.988	hypothetical protein
284	FIG00000430	fig|85011.4.peg.785	fig|518634.20.peg.908	fig|260799.41.peg.4086	fig|681645.3.peg.1190	fig|452652.3.peg.1408	fig|227882.9.peg.6660	fig|100226.15.peg.1987	fig|455632.4.peg.6192	fig|264445.3.peg.2102	fig|1855352.4.peg.6502	fig|54571.11.peg.6946	3-dehydroquinate dehydratase II (EC 4.2.1.10)
140	FIG00000224	fig|85011.4.peg.786	#N/A	fig|260799.41.peg.1288	fig|681645.3.peg.1191	fig|452652.3.peg.1409	fig|227882.9.peg.7266	fig|100226.15.peg.1503	#N/A	fig|264445.3.peg.1582	fig|1855352.4.peg.2178	fig|54571.11.peg.6945	3-dehydroquinate synthase (EC 4.2.3.4)
163	FIG00000256	fig|85011.4.peg.787	#N/A	fig|260799.41.peg.4051	fig|681645.3.peg.1192	fig|452652.3.peg.1410	fig|227882.9.peg.7265	fig|100226.15.peg.1504	#N/A	fig|264445.3.peg.1583	fig|1855352.4.peg.6500	fig|54571.11.peg.6944	Shikimate kinase I (EC 2.7.1.71)
130	FIG00000212	fig|85011.4.peg.788	fig|518634.20.peg.906	fig|260799.41.peg.1289	fig|681645.3.peg.1193	fig|452652.3.peg.1411	fig|227882.9.peg.7264	fig|100226.15.peg.1505	fig|455632.4.peg.6190	fig|264445.3.peg.1584	fig|1855352.4.peg.6499	fig|54571.11.peg.6943	Chorismate synthase (EC 4.2.3.5)
2264	FIG00638284	fig|85011.4.peg.789	fig|518634.20.peg.876	fig|260799.41.peg.5778	fig|681645.3.peg.984	fig|452652.3.peg.901	fig|227882.9.peg.908	fig|100226.15.peg.965	fig|455632.4.peg.851	fig|264445.3.peg.1	fig|1855352.4.peg.846	fig|54571.11.peg.988	hypothetical protein
8	FIG00000022	fig|85011.4.peg.790	fig|518634.20.peg.986	fig|260799.41.peg.3951	fig|681645.3.peg.1195	fig|452652.3.peg.1412	fig|227882.9.peg.7262	fig|100226.15.peg.1507	fig|455632.4.peg.6189	fig|264445.3.peg.1585	fig|1855352.4.peg.6498	fig|54571.11.peg.6941	Shikimate 5-dehydrogenase I alpha (EC 1.1.1.25)
977	FIG00004453	fig|85011.4.peg.791	fig|518634.20.peg.904	fig|260799.41.peg.3900	fig|681645.3.peg.1196	fig|452652.3.peg.1415	fig|227882.9.peg.1667	fig|100226.15.peg.1140	fig|455632.4.peg.6188	fig|264445.3.peg.1151	fig|1855352.4.peg.6496	fig|54571.11.peg.6940	FIG004453: protein YceG like
2551	FIG00912840	fig|85011.4.peg.792	#N/A	fig|260799.41.peg.3898	#N/A	#N/A	#N/A	fig|100226.15.peg.1509	fig|455632.4.peg.6187	#N/A	#N/A	#N/A	Putative pre-16S rRNA nuclease
70	FIG00000139	fig|85011.4.peg.793	fig|518634.20.peg.902	fig|260799.41.peg.3896	fig|681645.3.peg.1198	fig|452652.3.peg.1418	fig|227882.9.peg.7259	fig|100226.15.peg.1510	fig|455632.4.peg.3144	fig|264445.3.peg.1588	fig|1855352.4.peg.6494	fig|54571.11.peg.6937	Alanyl-tRNA synthetase (EC 6.1.1.7)
2709	FIG01029321	fig|85011.4.peg.795	fig|518634.20.peg.900	#N/A	#N/A	fig|452652.3.peg.1420	fig|227882.9.peg.7257	fig|100226.15.peg.1512	fig|455632.4.peg.6184	fig|264445.3.peg.1590	fig|1855352.4.peg.6492	fig|54571.11.peg.6935	Secreted protein
78	FIG00000148	fig|85011.4.peg.796	fig|518634.20.peg.891	fig|260799.41.peg.3614	fig|681645.3.peg.412	fig|452652.3.peg.1422	fig|227882.9.peg.7256	fig|100226.15.peg.1514	fig|455632.4.peg.6182	fig|264445.3.peg.1592	fig|1855352.4.peg.6489	fig|54571.11.peg.6933	SSU ribosomal protein S4p (S9e) @ SSU ribosomal protein S4p (S9e), zinc-independent
2335	FIG00672847	fig|85011.4.peg.798	fig|518634.20.peg.1823	fig|260799.41.peg.1303	fig|681645.3.peg.105	fig|452652.3.peg.917	fig|227882.9.peg.1133	fig|100226.15.peg.1018	fig|455632.4.peg.993	fig|264445.3.peg.947	fig|1855352.4.peg.926	fig|54571.11.peg.1163	hypothetical protein
1407	FIG00022300	fig|85011.4.peg.799	fig|518634.20.peg.1659	fig|260799.41.peg.1636	fig|681645.3.peg.1270	fig|452652.3.peg.1625	fig|227882.9.peg.1084	fig|100226.15.peg.1921	fig|455632.4.peg.970	fig|264445.3.peg.2030	fig|1855352.4.peg.1120	fig|54571.11.peg.5025	UDP-glucose 4-epimerase (EC 5.1.3.2)
5386	FIG01360707	fig|85011.4.peg.802	fig|518634.20.peg.1460	fig|260799.41.peg.5444	fig|681645.3.peg.1199	fig|452652.3.peg.1423	fig|227882.9.peg.3489	fig|100226.15.peg.1515	fig|455632.4.peg.2087	fig|264445.3.peg.953	fig|1855352.4.peg.6488	fig|54571.11.peg.557	ATPase, AAA family
5621	FIG01605560	fig|85011.4.peg.805	#N/A	#N/A	#N/A	#N/A	fig|227882.9.peg.6567	fig|100226.15.peg.2052	fig|455632.4.peg.5619	fig|264445.3.peg.2188	#N/A	fig|54571.11.peg.6365	putative toxic cation resistance protein
384	FIG00000656	fig|85011.4.peg.808	fig|518634.20.peg.1472	fig|260799.41.peg.651	fig|681645.3.peg.1201	fig|452652.3.peg.1428	fig|227882.9.peg.4679	fig|100226.15.peg.3857	fig|455632.4.peg.3859	fig|264445.3.peg.4055	fig|1855352.4.peg.5873	fig|54571.11.peg.4386	Aspartyl-tRNA synthetase (EC 6.1.1.12) @ Aspartyl-tRNA(Asn) synthetase (EC 6.1.1.23)
35	FIG00000087	fig|85011.4.peg.809	fig|518634.20.peg.1473	fig|260799.41.peg.3882	fig|681645.3.peg.1213	fig|452652.3.peg.1429	fig|227882.9.peg.7253	fig|100226.15.peg.1517	fig|455632.4.peg.6178	fig|264445.3.peg.1595	fig|1855352.4.peg.6482	fig|54571.11.peg.6929	Histidyl-tRNA synthetase (EC 6.1.1.21)
4	FIG00000013	fig|85011.4.peg.810	#N/A	#N/A	fig|681645.3.peg.1214	fig|452652.3.peg.1430	fig|227882.9.peg.7252	fig|100226.15.peg.1518	fig|455632.4.peg.580	fig|264445.3.peg.1596	fig|1855352.4.peg.6481	fig|54571.11.peg.6928	Hydroxyacylglutathione hydrolase (EC 3.1.2.6)
3601	FIG01123881	fig|85011.4.peg.811	#N/A	#N/A	fig|681645.3.peg.1216	fig|452652.3.peg.126	fig|227882.9.peg.7251	fig|100226.15.peg.1519	fig|455632.4.peg.6176	fig|264445.3.peg.1597	fig|1855352.4.peg.3746	fig|54571.11.peg.6927	Peptidyl-prolyl cis-trans isomerase (EC 5.2.1.8)
2608	FIG00945813	fig|85011.4.peg.812	fig|518634.20.peg.1474	#N/A	fig|681645.3.peg.1299	fig|452652.3.peg.1432	fig|227882.9.peg.3131	fig|100226.15.peg.1520	fig|455632.4.peg.6175	fig|264445.3.peg.1598	fig|1855352.4.peg.6479	fig|54571.11.peg.6926	ATPase involved in DNA repair
1576	FIG00047414	fig|85011.4.peg.815	fig|518634.20.peg.1218	fig|260799.41.peg.3879	fig|681645.3.peg.1218	fig|452652.3.peg.1434	fig|227882.9.peg.7249	fig|100226.15.peg.1522	fig|455632.4.peg.1752	fig|264445.3.peg.1599	fig|1855352.4.peg.2978	fig|54571.11.peg.2414	Guanosine-3',5'-bis(diphosphate) 3'-pyrophosphohydrolase (EC 3.1.7.2) / GTP pyrophosphokinase (EC 2.7.6.5), (p)ppGpp synthetase II
181	FIG00000277	fig|85011.4.peg.816	fig|518634.20.peg.1011	fig|260799.41.peg.5708	fig|681645.3.peg.1219	fig|452652.3.peg.1435	fig|227882.9.peg.7248	fig|100226.15.peg.1523	fig|455632.4.peg.6173	fig|264445.3.peg.1600	fig|1855352.4.peg.6474	fig|54571.11.peg.6924	Adenine phosphoribosyltransferase (EC 2.4.2.7)
309	FIG00000468	fig|85011.4.peg.817	#N/A	#N/A	fig|681645.3.peg.1221	fig|452652.3.peg.1436	fig|227882.9.peg.7247	fig|100226.15.peg.1524	fig|455632.4.peg.6172	fig|264445.3.peg.1601	fig|1855352.4.peg.6473	fig|54571.11.peg.6923	Protein translocase subunit SecF
673	FIG00001617	fig|85011.4.peg.818	#N/A	#N/A	fig|681645.3.peg.1222	fig|452652.3.peg.1437	fig|227882.9.peg.7246	fig|100226.15.peg.1525	fig|455632.4.peg.1133	fig|264445.3.peg.1602	fig|1855352.4.peg.6472	fig|54571.11.peg.6922	Protein translocase subunit SecD
228	FIG00000352	fig|85011.4.peg.820	fig|518634.20.peg.1009	fig|260799.41.peg.3866	fig|681645.3.peg.1224	fig|452652.3.peg.1439	fig|227882.9.peg.7244	fig|100226.15.peg.1527	fig|455632.4.peg.6168	fig|264445.3.peg.1604	fig|1855352.4.peg.6470	fig|54571.11.peg.6920	Holliday junction DNA helicase RuvB
203	FIG00000314	fig|85011.4.peg.821	fig|518634.20.peg.1008	fig|260799.41.peg.3865	fig|681645.3.peg.1225	fig|452652.3.peg.1440	fig|227882.9.peg.7243	fig|100226.15.peg.1528	fig|455632.4.peg.6167	fig|264445.3.peg.1605	fig|1855352.4.peg.6469	fig|54571.11.peg.6919	Holliday junction DNA helicase RuvA
1746	FIG00095112	fig|85011.4.peg.822	fig|518634.20.peg.1007	#N/A	fig|681645.3.peg.1226	fig|452652.3.peg.1441	fig|227882.9.peg.7242	fig|100226.15.peg.1529	fig|455632.4.peg.6166	fig|264445.3.peg.1606	fig|1855352.4.peg.6468	fig|54571.11.peg.6918	Crossover junction endodeoxyribonuclease RuvC (EC 3.1.22.4)
2264	FIG00638284	fig|85011.4.peg.823	fig|518634.20.peg.876	fig|260799.41.peg.5778	fig|681645.3.peg.984	fig|452652.3.peg.901	fig|227882.9.peg.908	fig|100226.15.peg.965	fig|455632.4.peg.851	fig|264445.3.peg.1	fig|1855352.4.peg.846	fig|54571.11.peg.988	hypothetical protein
4936	FIG01303887	fig|85011.4.peg.824	fig|518634.20.peg.1006	#N/A	#N/A	#N/A	fig|227882.9.peg.7241	fig|100226.15.peg.1530	fig|455632.4.peg.6165	#N/A	#N/A	#N/A	FIG000859: hypothetical protein YebC
571	FIG00001203	fig|85011.4.peg.825	fig|518634.20.peg.499	fig|260799.41.peg.2785	fig|681645.3.peg.135	fig|452652.3.peg.1443	fig|227882.9.peg.7240	fig|100226.15.peg.1531	fig|455632.4.peg.6164	fig|264445.3.peg.1608	fig|1855352.4.peg.6466	fig|54571.11.peg.6916	Pyridoxal 5'-phosphate synthase (glutamine hydrolyzing), glutaminase subunit (EC 4.3.3.6)
1389	FIG00021445	fig|85011.4.peg.826	fig|518634.20.peg.498	fig|260799.41.peg.2786	fig|681645.3.peg.134	fig|452652.3.peg.1444	fig|227882.9.peg.7239	fig|100226.15.peg.1532	fig|455632.4.peg.6163	fig|264445.3.peg.1609	fig|1855352.4.peg.6465	fig|54571.11.peg.6915	Pyridoxal 5'-phosphate synthase (glutamine hydrolyzing), synthase subunit (EC 4.3.3.6)
1614	FIG00053954	fig|85011.4.peg.827	#N/A	#N/A	fig|681645.3.peg.1233	fig|452652.3.peg.1445	fig|227882.9.peg.7238	fig|100226.15.peg.1533	#N/A	fig|264445.3.peg.1610	fig|1855352.4.peg.6464	#N/A	FIG019327: membrane domain
1029	FIG00005657	fig|85011.4.peg.828	#N/A	#N/A	fig|681645.3.peg.1234	fig|452652.3.peg.1447	fig|227882.9.peg.7236	fig|100226.15.peg.1534	fig|455632.4.peg.6161	fig|264445.3.peg.1611	fig|1855352.4.peg.6462	fig|54571.11.peg.6912	Phosphatidylinositol alpha-mannosyltransferase (EC 2.4.1.57)
1064	FIG00006567	fig|85011.4.peg.829	#N/A	#N/A	fig|681645.3.peg.1235	fig|452652.3.peg.1448	fig|227882.9.peg.7235	fig|100226.15.peg.1535	fig|455632.4.peg.6160	fig|264445.3.peg.1612	fig|1855352.4.peg.6461	fig|54571.11.peg.6911	Lauroyl/myristoyl acyltransferase involved in lipid A biosynthesis (Lauroyl/myristoyl acyltransferase)
652	FIG00001550	fig|85011.4.peg.830	fig|518634.20.peg.1033	fig|260799.41.peg.4585	fig|681645.3.peg.1236	fig|452652.3.peg.1449	fig|227882.9.peg.1768	fig|100226.15.peg.1397	fig|455632.4.peg.965	fig|264445.3.peg.1465	fig|1855352.4.peg.1705	fig|54571.11.peg.1748	Phosphatidylinositol phosphate synthase @ Archaetidylinositol phosphate synthase (EC 2.7.8.39)
677	FIG00001635	fig|85011.4.peg.832	#N/A	#N/A	#N/A	fig|452652.3.peg.1451	fig|227882.9.peg.7232	fig|100226.15.peg.1537	fig|455632.4.peg.6158	fig|264445.3.peg.1614	fig|1855352.4.peg.6459	fig|54571.11.peg.6909	Elongation factor G-like protein TM_1651
2264	FIG00638284	fig|85011.4.peg.834	fig|518634.20.peg.876	fig|260799.41.peg.5778	fig|681645.3.peg.984	fig|452652.3.peg.901	fig|227882.9.peg.908	fig|100226.15.peg.965	fig|455632.4.peg.851	fig|264445.3.peg.1	fig|1855352.4.peg.846	fig|54571.11.peg.988	hypothetical protein
1585	FIG00049476	fig|85011.4.peg.836	fig|518634.20.peg.1005	#N/A	fig|681645.3.peg.1238	fig|452652.3.peg.1454	fig|227882.9.peg.7230	fig|100226.15.peg.1539	#N/A	fig|264445.3.peg.1616	fig|1855352.4.peg.6456	fig|54571.11.peg.6907	FIG049476: HIT family protein
43	FIG00000101	fig|85011.4.peg.837	fig|518634.20.peg.1004	fig|260799.41.peg.3701	fig|681645.3.peg.1239	fig|452652.3.peg.1455	fig|227882.9.peg.7229	fig|100226.15.peg.1540	fig|455632.4.peg.6154	fig|264445.3.peg.1617	fig|1855352.4.peg.6455	fig|54571.11.peg.6905	Threonyl-tRNA synthetase (EC 6.1.1.3)
3328	FIG01122660	fig|85011.4.peg.840	#N/A	#N/A	#N/A	fig|452652.3.peg.1978	fig|227882.9.peg.6313	fig|100226.15.peg.2277	fig|455632.4.peg.1066	fig|264445.3.peg.2431	fig|1855352.4.peg.6061	fig|54571.11.peg.6140	hypothetical protein
2264	FIG00638284	fig|85011.4.peg.841	fig|518634.20.peg.876	fig|260799.41.peg.5778	fig|681645.3.peg.984	fig|452652.3.peg.901	fig|227882.9.peg.908	fig|100226.15.peg.965	fig|455632.4.peg.851	fig|264445.3.peg.1	fig|1855352.4.peg.846	fig|54571.11.peg.988	hypothetical protein
639	FIG00001469	fig|85011.4.peg.843	fig|518634.20.peg.1545	#N/A	#N/A	fig|452652.3.peg.224	fig|227882.9.peg.5309	fig|100226.15.peg.1056	fig|455632.4.peg.1444	fig|264445.3.peg.3035	fig|1855352.4.peg.1514	fig|54571.11.peg.1572	beta-glucosidase (EC 3.2.1.21) @ beta-D-fucosidase (EC 3.2.1.38)
4709	FIG01136790	fig|85011.4.peg.844	#N/A	#N/A	#N/A	fig|452652.3.peg.5785	#N/A	#N/A	fig|455632.4.peg.3286	#N/A	#N/A	fig|54571.11.peg.831	Sugar ABC transporter, permease protein
3570	FIG01123757	fig|85011.4.peg.845	#N/A	#N/A	#N/A	fig|452652.3.peg.2703	fig|227882.9.peg.5594	fig|100226.15.peg.2854	fig|455632.4.peg.4843	fig|264445.3.peg.3037	#N/A	fig|54571.11.peg.1570	Sugar ABC transporter, permease protein
2849	FIG01120947	fig|85011.4.peg.847	#N/A	#N/A	#N/A	fig|452652.3.peg.225	fig|227882.9.peg.1870	fig|100226.15.peg.2853	fig|455632.4.peg.3284	fig|264445.3.peg.3038	#N/A	fig|54571.11.peg.1569	putative sugar binding secreted protein
5398	FIG01363442	fig|85011.4.peg.849	#N/A	#N/A	#N/A	fig|452652.3.peg.913	fig|227882.9.peg.2464	fig|100226.15.peg.1551	fig|455632.4.peg.1582	fig|264445.3.peg.1626	fig|1855352.4.peg.1287	fig|54571.11.peg.2287	Sporulation-specific cell division protein SsgB
402	FIG00000708	fig|85011.4.peg.852	fig|518634.20.peg.256	fig|260799.41.peg.2729	fig|681645.3.peg.1791	fig|452652.3.peg.1461	fig|227882.9.peg.1255	fig|100226.15.peg.1557	fig|455632.4.peg.5176	fig|264445.3.peg.1632	fig|1855352.4.peg.2369	fig|54571.11.peg.5703	Aminodeoxychorismate lyase (EC 4.1.3.38)
2028	FIG00341164	fig|85011.4.peg.853	#N/A	fig|260799.41.peg.2731	#N/A	fig|452652.3.peg.1462	fig|227882.9.peg.7210	#N/A	fig|455632.4.peg.6141	fig|264445.3.peg.1633	fig|1855352.4.peg.6443	fig|54571.11.peg.6891	Para-aminobenzoate synthase, aminase component (EC 2.6.1.85)
2264	FIG00638284	fig|85011.4.peg.854	fig|518634.20.peg.876	fig|260799.41.peg.5778	fig|681645.3.peg.984	fig|452652.3.peg.901	fig|227882.9.peg.908	fig|100226.15.peg.965	fig|455632.4.peg.851	fig|264445.3.peg.1	fig|1855352.4.peg.846	fig|54571.11.peg.988	hypothetical protein
2264	FIG00638284	fig|85011.4.peg.856	fig|518634.20.peg.876	fig|260799.41.peg.5778	fig|681645.3.peg.984	fig|452652.3.peg.901	fig|227882.9.peg.908	fig|100226.15.peg.965	fig|455632.4.peg.851	fig|264445.3.peg.1	fig|1855352.4.peg.846	fig|54571.11.peg.988	hypothetical protein
2202	FIG00554610	fig|85011.4.peg.858	fig|518634.20.peg.1544	fig|260799.41.peg.1421	fig|681645.3.peg.1876	fig|452652.3.peg.1130	fig|227882.9.peg.1265	fig|100226.15.peg.1066	fig|455632.4.peg.845	fig|264445.3.peg.1078	fig|1855352.4.peg.1028	fig|54571.11.peg.152	Transcriptional regulator, MarR family
2264	FIG00638284	fig|85011.4.peg.859	fig|518634.20.peg.876	fig|260799.41.peg.5778	fig|681645.3.peg.984	fig|452652.3.peg.901	fig|227882.9.peg.908	fig|100226.15.peg.965	fig|455632.4.peg.851	fig|264445.3.peg.1	fig|1855352.4.peg.846	fig|54571.11.peg.988	hypothetical protein
2264	FIG00638284	fig|85011.4.peg.863	fig|518634.20.peg.876	fig|260799.41.peg.5778	fig|681645.3.peg.984	fig|452652.3.peg.901	fig|227882.9.peg.908	fig|100226.15.peg.965	fig|455632.4.peg.851	fig|264445.3.peg.1	fig|1855352.4.peg.846	fig|54571.11.peg.988	Serine phosphatase RsbU, regulator of sigma subunit
5265	FIG01332075	fig|85011.4.peg.864	#N/A	#N/A	#N/A	fig|452652.3.peg.1280	fig|227882.9.peg.1050	fig|100226.15.peg.1025	fig|455632.4.peg.868	fig|264445.3.peg.963	fig|1855352.4.peg.1740	fig|54571.11.peg.1132	Putative regulatory protein
3321	FIG01122619	fig|85011.4.peg.866	#N/A	#N/A	#N/A	fig|452652.3.peg.1620	fig|227882.9.peg.1320	fig|100226.15.peg.7353	fig|455632.4.peg.7023	fig|264445.3.peg.761	fig|1855352.4.peg.1741	fig|54571.11.peg.7702	FIG01122620: hypothetical protein
2264	FIG00638284	fig|85011.4.peg.869	fig|518634.20.peg.876	fig|260799.41.peg.5778	fig|681645.3.peg.984	fig|452652.3.peg.901	fig|227882.9.peg.908	fig|100226.15.peg.965	fig|455632.4.peg.851	fig|264445.3.peg.1	fig|1855352.4.peg.846	fig|54571.11.peg.988	hypothetical protein
2264	FIG00638284	fig|85011.4.peg.870	fig|518634.20.peg.876	fig|260799.41.peg.5778	fig|681645.3.peg.984	fig|452652.3.peg.901	fig|227882.9.peg.908	fig|100226.15.peg.965	fig|455632.4.peg.851	fig|264445.3.peg.1	fig|1855352.4.peg.846	fig|54571.11.peg.988	hypothetical protein
1346	FIG00018699	fig|85011.4.peg.871	fig|518634.20.peg.925	fig|260799.41.peg.1716	fig|681645.3.peg.1609	fig|452652.3.peg.1299	fig|227882.9.peg.910	fig|100226.15.peg.2166	fig|455632.4.peg.887	fig|264445.3.peg.1387	fig|1855352.4.peg.872	fig|54571.11.peg.1007	Long-chain-fatty-acid--CoA ligase (EC 6.2.1.3)
1346	FIG00018699	fig|85011.4.peg.872	fig|518634.20.peg.925	fig|260799.41.peg.1716	fig|681645.3.peg.1609	fig|452652.3.peg.1299	fig|227882.9.peg.910	fig|100226.15.peg.2166	fig|455632.4.peg.887	fig|264445.3.peg.1387	fig|1855352.4.peg.872	fig|54571.11.peg.1007	Long-chain-fatty-acid--CoA ligase (EC 6.2.1.3)
2264	FIG00638284	fig|85011.4.peg.873	fig|518634.20.peg.876	fig|260799.41.peg.5778	fig|681645.3.peg.984	fig|452652.3.peg.901	fig|227882.9.peg.908	fig|100226.15.peg.965	fig|455632.4.peg.851	fig|264445.3.peg.1	fig|1855352.4.peg.846	fig|54571.11.peg.988	hypothetical protein
2264	FIG00638284	fig|85011.4.peg.875	fig|518634.20.peg.876	fig|260799.41.peg.5778	fig|681645.3.peg.984	fig|452652.3.peg.901	fig|227882.9.peg.908	fig|100226.15.peg.965	fig|455632.4.peg.851	fig|264445.3.peg.1	fig|1855352.4.peg.846	fig|54571.11.peg.988	hypothetical protein
2264	FIG00638284	fig|85011.4.peg.877	fig|518634.20.peg.876	fig|260799.41.peg.5778	fig|681645.3.peg.984	fig|452652.3.peg.901	fig|227882.9.peg.908	fig|100226.15.peg.965	fig|455632.4.peg.851	fig|264445.3.peg.1	fig|1855352.4.peg.846	fig|54571.11.peg.988	Flagellar hook-length control protein FliK
1407	FIG00022300	fig|85011.4.peg.878	fig|518634.20.peg.1659	fig|260799.41.peg.1636	fig|681645.3.peg.1270	fig|452652.3.peg.1625	fig|227882.9.peg.1084	fig|100226.15.peg.1921	fig|455632.4.peg.970	fig|264445.3.peg.2030	fig|1855352.4.peg.1120	fig|54571.11.peg.5025	UDP-glucose 4-epimerase (EC 5.1.3.2)
2264	FIG00638284	fig|85011.4.peg.880	fig|518634.20.peg.876	fig|260799.41.peg.5778	fig|681645.3.peg.984	fig|452652.3.peg.901	fig|227882.9.peg.908	fig|100226.15.peg.965	fig|455632.4.peg.851	fig|264445.3.peg.1	fig|1855352.4.peg.846	fig|54571.11.peg.988	hypothetical protein
2264	FIG00638284	fig|85011.4.peg.881	fig|518634.20.peg.876	fig|260799.41.peg.5778	fig|681645.3.peg.984	fig|452652.3.peg.901	fig|227882.9.peg.908	fig|100226.15.peg.965	fig|455632.4.peg.851	fig|264445.3.peg.1	fig|1855352.4.peg.846	fig|54571.11.peg.988	hypothetical protein
2264	FIG00638284	fig|85011.4.peg.882	fig|518634.20.peg.876	fig|260799.41.peg.5778	fig|681645.3.peg.984	fig|452652.3.peg.901	fig|227882.9.peg.908	fig|100226.15.peg.965	fig|455632.4.peg.851	fig|264445.3.peg.1	fig|1855352.4.peg.846	fig|54571.11.peg.988	hypothetical protein
845	FIG00002681	fig|85011.4.peg.883	#N/A	fig|260799.41.peg.647	#N/A	#N/A	#N/A	fig|100226.15.peg.4581	#N/A	#N/A	fig|1855352.4.peg.1519	#N/A	FtsK/SpoIIIE family protein
2264	FIG00638284	fig|85011.4.peg.885	fig|518634.20.peg.876	fig|260799.41.peg.5778	fig|681645.3.peg.984	fig|452652.3.peg.901	fig|227882.9.peg.908	fig|100226.15.peg.965	fig|455632.4.peg.851	fig|264445.3.peg.1	fig|1855352.4.peg.846	fig|54571.11.peg.988	hypothetical protein
2264	FIG00638284	fig|85011.4.peg.887	fig|518634.20.peg.876	fig|260799.41.peg.5778	fig|681645.3.peg.984	fig|452652.3.peg.901	fig|227882.9.peg.908	fig|100226.15.peg.965	fig|455632.4.peg.851	fig|264445.3.peg.1	fig|1855352.4.peg.846	fig|54571.11.peg.988	hypothetical protein
2264	FIG00638284	fig|85011.4.peg.888	fig|518634.20.peg.876	fig|260799.41.peg.5778	fig|681645.3.peg.984	fig|452652.3.peg.901	fig|227882.9.peg.908	fig|100226.15.peg.965	fig|455632.4.peg.851	fig|264445.3.peg.1	fig|1855352.4.peg.846	fig|54571.11.peg.988	hypothetical protein
2264	FIG00638284	fig|85011.4.peg.889	fig|518634.20.peg.876	fig|260799.41.peg.5778	fig|681645.3.peg.984	fig|452652.3.peg.901	fig|227882.9.peg.908	fig|100226.15.peg.965	fig|455632.4.peg.851	fig|264445.3.peg.1	fig|1855352.4.peg.846	fig|54571.11.peg.988	hypothetical protein
871	FIG00002968	fig|85011.4.peg.890	fig|518634.20.peg.393	fig|260799.41.peg.1217	#N/A	#N/A	#N/A	fig|100226.15.peg.357	#N/A	fig|264445.3.peg.6056	fig|1855352.4.peg.1749	fig|54571.11.peg.682	Putative glycosyltransferase
4995	FIG01304727	fig|85011.4.peg.891	#N/A	#N/A	#N/A	fig|452652.3.peg.1629	#N/A	#N/A	#N/A	#N/A	#N/A	#N/A	Alpha-1,3-N-acetylgalactosamine transferase PglA (EC 2.4.1.-)
2264	FIG00638284	fig|85011.4.peg.892	fig|518634.20.peg.876	fig|260799.41.peg.5778	fig|681645.3.peg.984	fig|452652.3.peg.901	fig|227882.9.peg.908	fig|100226.15.peg.965	fig|455632.4.peg.851	fig|264445.3.peg.1	fig|1855352.4.peg.846	fig|54571.11.peg.988	Polysaccharide deacetylase
2264	FIG00638284	fig|85011.4.peg.893	fig|518634.20.peg.876	fig|260799.41.peg.5778	fig|681645.3.peg.984	fig|452652.3.peg.901	fig|227882.9.peg.908	fig|100226.15.peg.965	fig|455632.4.peg.851	fig|264445.3.peg.1	fig|1855352.4.peg.846	fig|54571.11.peg.988	hypothetical protein
2264	FIG00638284	fig|85011.4.peg.894	fig|518634.20.peg.876	fig|260799.41.peg.5778	fig|681645.3.peg.984	fig|452652.3.peg.901	fig|227882.9.peg.908	fig|100226.15.peg.965	fig|455632.4.peg.851	fig|264445.3.peg.1	fig|1855352.4.peg.846	fig|54571.11.peg.988	hypothetical protein
2264	FIG00638284	fig|85011.4.peg.897	fig|518634.20.peg.876	fig|260799.41.peg.5778	fig|681645.3.peg.984	fig|452652.3.peg.901	fig|227882.9.peg.908	fig|100226.15.peg.965	fig|455632.4.peg.851	fig|264445.3.peg.1	fig|1855352.4.peg.846	fig|54571.11.peg.988	Lead, cadmium, zinc and mercury transporting ATPase (EC 3.6.3.3) (EC 3.6.3.5); Copper-translocating P-type ATPase (EC 3.6.3.4)
584	FIG00001245	fig|85011.4.peg.898	#N/A	fig|260799.41.peg.1611	fig|681645.3.peg.1690	fig|452652.3.peg.5466	fig|227882.9.peg.3544	fig|100226.15.peg.2725	fig|455632.4.peg.4969	fig|264445.3.peg.2895	fig|1855352.4.peg.2828	fig|54571.11.peg.4819	Hemoglobin-like protein HbO
2264	FIG00638284	fig|85011.4.peg.899	fig|518634.20.peg.876	fig|260799.41.peg.5778	fig|681645.3.peg.984	fig|452652.3.peg.901	fig|227882.9.peg.908	fig|100226.15.peg.965	fig|455632.4.peg.851	fig|264445.3.peg.1	fig|1855352.4.peg.846	fig|54571.11.peg.988	hypothetical protein
2264	FIG00638284	fig|85011.4.peg.900	fig|518634.20.peg.876	fig|260799.41.peg.5778	fig|681645.3.peg.984	fig|452652.3.peg.901	fig|227882.9.peg.908	fig|100226.15.peg.965	fig|455632.4.peg.851	fig|264445.3.peg.1	fig|1855352.4.peg.846	fig|54571.11.peg.988	hypothetical protein
715	FIG00001824	fig|85011.4.peg.901	fig|518634.20.peg.872	fig|260799.41.peg.3026	#N/A	fig|452652.3.peg.1768	fig|227882.9.peg.1765	fig|100226.15.peg.3055	fig|455632.4.peg.962	fig|264445.3.peg.3227	fig|1855352.4.peg.1871	fig|54571.11.peg.1745	Teichoic acid export ATP-binding protein TagH (EC 3.6.3.40)
2264	FIG00638284	fig|85011.4.peg.903	fig|518634.20.peg.876	fig|260799.41.peg.5778	fig|681645.3.peg.984	fig|452652.3.peg.901	fig|227882.9.peg.908	fig|100226.15.peg.965	fig|455632.4.peg.851	fig|264445.3.peg.1	fig|1855352.4.peg.846	fig|54571.11.peg.988	Glycosyltransferase
2264	FIG00638284	fig|85011.4.peg.904	fig|518634.20.peg.876	fig|260799.41.peg.5778	fig|681645.3.peg.984	fig|452652.3.peg.901	fig|227882.9.peg.908	fig|100226.15.peg.965	fig|455632.4.peg.851	fig|264445.3.peg.1	fig|1855352.4.peg.846	fig|54571.11.peg.988	Putative glycosyltransferase
2264	FIG00638284	fig|85011.4.peg.905	fig|518634.20.peg.876	fig|260799.41.peg.5778	fig|681645.3.peg.984	fig|452652.3.peg.901	fig|227882.9.peg.908	fig|100226.15.peg.965	fig|455632.4.peg.851	fig|264445.3.peg.1	fig|1855352.4.peg.846	fig|54571.11.peg.988	hypothetical protein
2264	FIG00638284	fig|85011.4.peg.907	fig|518634.20.peg.876	fig|260799.41.peg.5778	fig|681645.3.peg.984	fig|452652.3.peg.901	fig|227882.9.peg.908	fig|100226.15.peg.965	fig|455632.4.peg.851	fig|264445.3.peg.1	fig|1855352.4.peg.846	fig|54571.11.peg.988	hypothetical protein
2264	FIG00638284	fig|85011.4.peg.908	fig|518634.20.peg.876	fig|260799.41.peg.5778	fig|681645.3.peg.984	fig|452652.3.peg.901	fig|227882.9.peg.908	fig|100226.15.peg.965	fig|455632.4.peg.851	fig|264445.3.peg.1	fig|1855352.4.peg.846	fig|54571.11.peg.988	Ammonium transporter
2264	FIG00638284	fig|85011.4.peg.909	fig|518634.20.peg.876	fig|260799.41.peg.5778	fig|681645.3.peg.984	fig|452652.3.peg.901	fig|227882.9.peg.908	fig|100226.15.peg.965	fig|455632.4.peg.851	fig|264445.3.peg.1	fig|1855352.4.peg.846	fig|54571.11.peg.988	Putative aminotransferase
2264	FIG00638284	fig|85011.4.peg.912	fig|518634.20.peg.876	fig|260799.41.peg.5778	fig|681645.3.peg.984	fig|452652.3.peg.901	fig|227882.9.peg.908	fig|100226.15.peg.965	fig|455632.4.peg.851	fig|264445.3.peg.1	fig|1855352.4.peg.846	fig|54571.11.peg.988	hypothetical protein
2264	FIG00638284	fig|85011.4.peg.913	fig|518634.20.peg.876	fig|260799.41.peg.5778	fig|681645.3.peg.984	fig|452652.3.peg.901	fig|227882.9.peg.908	fig|100226.15.peg.965	fig|455632.4.peg.851	fig|264445.3.peg.1	fig|1855352.4.peg.846	fig|54571.11.peg.988	FIG01123838: hypothetical protein
2664	FIG00995347	fig|85011.4.peg.914	fig|518634.20.peg.1266	#N/A	fig|681645.3.peg.1619	fig|452652.3.peg.1071	fig|227882.9.peg.1004	fig|100226.15.peg.1027	fig|455632.4.peg.981	fig|264445.3.peg.1152	fig|1855352.4.peg.1855	fig|54571.11.peg.1476	Bis-ABC ATPase SCO6742
2876	FIG01121047	fig|85011.4.peg.915	#N/A	#N/A	#N/A	#N/A	#N/A	fig|100226.15.peg.7396	#N/A	#N/A	#N/A	#N/A	hypothetical protein
2264	FIG00638284	fig|85011.4.peg.917	fig|518634.20.peg.876	fig|260799.41.peg.5778	fig|681645.3.peg.984	fig|452652.3.peg.901	fig|227882.9.peg.908	fig|100226.15.peg.965	fig|455632.4.peg.851	fig|264445.3.peg.1	fig|1855352.4.peg.846	fig|54571.11.peg.988	hypothetical protein
667	FIG00001596	fig|85011.4.peg.918	#N/A	fig|260799.41.peg.2561	#N/A	fig|452652.3.peg.5038	fig|227882.9.peg.5180	fig|100226.15.peg.4652	fig|455632.4.peg.3028	fig|264445.3.peg.4600	fig|1855352.4.peg.2183	fig|54571.11.peg.3608	Fumarylacetoacetase (EC 3.7.1.2)
2264	FIG00638284	fig|85011.4.peg.919	fig|518634.20.peg.876	fig|260799.41.peg.5778	fig|681645.3.peg.984	fig|452652.3.peg.901	fig|227882.9.peg.908	fig|100226.15.peg.965	fig|455632.4.peg.851	fig|264445.3.peg.1	fig|1855352.4.peg.846	fig|54571.11.peg.988	FIG00995995: hypothetical protein
562	FIG00001172	fig|85011.4.peg.920	#N/A	fig|260799.41.peg.2560	#N/A	fig|452652.3.peg.6195	fig|227882.9.peg.6987	fig|100226.15.peg.1732	fig|455632.4.peg.5928	fig|264445.3.peg.1831	fig|1855352.4.peg.2181	fig|54571.11.peg.6706	Homogentisate 1,2-dioxygenase (EC 1.13.11.5)
545	FIG00001109	fig|85011.4.peg.921	#N/A	fig|260799.41.peg.2562	#N/A	fig|452652.3.peg.6196	fig|227882.9.peg.1891	fig|100226.15.peg.2985	fig|455632.4.peg.4709	fig|264445.3.peg.3157	fig|1855352.4.peg.1148	fig|54571.11.peg.5268	4-hydroxyphenylpyruvate dioxygenase (EC 1.13.11.27)
2264	FIG00638284	fig|85011.4.peg.923	fig|518634.20.peg.876	fig|260799.41.peg.5778	fig|681645.3.peg.984	fig|452652.3.peg.901	fig|227882.9.peg.908	fig|100226.15.peg.965	fig|455632.4.peg.851	fig|264445.3.peg.1	fig|1855352.4.peg.846	fig|54571.11.peg.988	hypothetical protein
2264	FIG00638284	fig|85011.4.peg.924	fig|518634.20.peg.876	fig|260799.41.peg.5778	fig|681645.3.peg.984	fig|452652.3.peg.901	fig|227882.9.peg.908	fig|100226.15.peg.965	fig|455632.4.peg.851	fig|264445.3.peg.1	fig|1855352.4.peg.846	fig|54571.11.peg.988	hypothetical protein
693	FIG00001712	fig|85011.4.peg.926	#N/A	fig|260799.41.peg.2547	fig|681645.3.peg.1380	fig|452652.3.peg.1919	fig|227882.9.peg.1780	fig|100226.15.peg.6850	fig|455632.4.peg.980	fig|264445.3.peg.6838	fig|1855352.4.peg.6157	fig|54571.11.peg.1764	Transcription accessory protein (S1 RNA-binding domain)
2264	FIG00638284	fig|85011.4.peg.927	fig|518634.20.peg.876	fig|260799.41.peg.5778	fig|681645.3.peg.984	fig|452652.3.peg.901	fig|227882.9.peg.908	fig|100226.15.peg.965	fig|455632.4.peg.851	fig|264445.3.peg.1	fig|1855352.4.peg.846	fig|54571.11.peg.988	ATP-dependent Clp protease, ATP-binding subunit ClpC / Negative regulator of genetic competence clcC/mecB
3495	FIG01123383	fig|85011.4.peg.928	#N/A	#N/A	#N/A	fig|452652.3.peg.5388	fig|227882.9.peg.3186	fig|100226.15.peg.5346	fig|455632.4.peg.2272	fig|264445.3.peg.5282	#N/A	#N/A	FIG01123384: hypothetical protein
2264	FIG00638284	fig|85011.4.peg.929	fig|518634.20.peg.876	fig|260799.41.peg.5778	fig|681645.3.peg.984	fig|452652.3.peg.901	fig|227882.9.peg.908	fig|100226.15.peg.965	fig|455632.4.peg.851	fig|264445.3.peg.1	fig|1855352.4.peg.846	fig|54571.11.peg.988	isoflavone reductase
1045	FIG00006081	fig|85011.4.peg.931	#N/A	#N/A	#N/A	fig|452652.3.peg.1714	fig|227882.9.peg.2622	fig|100226.15.peg.5902	fig|455632.4.peg.447	fig|264445.3.peg.5815	fig|1855352.4.peg.2954	fig|54571.11.peg.2283	Efflux pump transporter of major facilitator superfamily (MFS)
412	FIG00000747	fig|85011.4.peg.932	#N/A	fig|260799.41.peg.601	#N/A	fig|452652.3.peg.5779	fig|227882.9.peg.4562	fig|100226.15.peg.3834	fig|455632.4.peg.206	fig|264445.3.peg.3936	fig|1855352.4.peg.2136	fig|54571.11.peg.4252	Beta-lactamase (EC 3.5.2.6)
2264	FIG00638284	fig|85011.4.peg.933	fig|518634.20.peg.876	fig|260799.41.peg.5778	fig|681645.3.peg.984	fig|452652.3.peg.901	fig|227882.9.peg.908	fig|100226.15.peg.965	fig|455632.4.peg.851	fig|264445.3.peg.1	fig|1855352.4.peg.846	fig|54571.11.peg.988	hypothetical protein
1457	FIG00025944	fig|85011.4.peg.934	#N/A	#N/A	#N/A	#N/A	#N/A	#N/A	#N/A	#N/A	fig|1855352.4.peg.1372	#N/A	Maleate cis-trans isomerase (EC 5.2.1.1)
1102	FIG00007658	fig|85011.4.peg.935	fig|518634.20.peg.1874	fig|260799.41.peg.1661	fig|681645.3.peg.157	fig|452652.3.peg.5140	fig|227882.9.peg.617	fig|100226.15.peg.337	#N/A	fig|264445.3.peg.8470	fig|1855352.4.peg.1371	#N/A	Fumarylacetoacetate hydrolase family protein
1290	FIG00015188	fig|85011.4.peg.936	#N/A	#N/A	#N/A	#N/A	#N/A	#N/A	#N/A	#N/A	fig|1855352.4.peg.1370	#N/A	Gentisate 1,2-dioxygenase (EC 1.13.11.4)
2143	FIG00524077	fig|85011.4.peg.937	#N/A	#N/A	#N/A	#N/A	#N/A	#N/A	#N/A	#N/A	#N/A	#N/A	Nitrilase/cyanide hydratase and apolipoprotein N-acyltransferase
2833	FIG01120898	fig|85011.4.peg.938	#N/A	#N/A	#N/A	#N/A	fig|227882.9.peg.2471	fig|100226.15.peg.6079	fig|455632.4.peg.1585	fig|264445.3.peg.6094	fig|1855352.4.peg.1368	fig|54571.11.peg.2290	Anthraniloyl-CoA monooxygenase (EC 1.14.13.40)
14	FIG00000038	fig|85011.4.peg.941	fig|518634.20.peg.473	fig|260799.41.peg.2641	fig|681645.3.peg.1584	fig|452652.3.peg.3137	fig|227882.9.peg.5290	fig|100226.15.peg.2846	fig|455632.4.peg.2852	fig|264445.3.peg.3019	fig|1855352.4.peg.1548	fig|54571.11.peg.3470	Glucosamine--fructose-6-phosphate aminotransferase [isomerizing] (EC 2.6.1.16)
2916	FIG01121198	fig|85011.4.peg.947	#N/A	#N/A	#N/A	fig|452652.3.peg.1092	fig|227882.9.peg.3172	fig|100226.15.peg.1742	fig|455632.4.peg.2258	fig|264445.3.peg.1844	fig|1855352.4.peg.2046	fig|54571.11.peg.291	putative secreted hydrolase
2264	FIG00638284	fig|85011.4.peg.948	fig|518634.20.peg.876	fig|260799.41.peg.5778	fig|681645.3.peg.984	fig|452652.3.peg.901	fig|227882.9.peg.908	fig|100226.15.peg.965	fig|455632.4.peg.851	fig|264445.3.peg.1	fig|1855352.4.peg.846	fig|54571.11.peg.988	hypothetical protein
1153	FIG00009149	fig|85011.4.peg.950	#N/A	fig|260799.41.peg.2951	#N/A	fig|452652.3.peg.1826	fig|227882.9.peg.1354	fig|100226.15.peg.1196	fig|455632.4.peg.991	fig|264445.3.peg.1204	fig|1855352.4.peg.2212	fig|54571.11.peg.1056	Acyl-CoA dehydrogenase, short-chain specific (EC 1.3.8.1)
794	FIG00002268	fig|85011.4.peg.953	#N/A	#N/A	#N/A	#N/A	fig|227882.9.peg.3153	fig|100226.15.peg.5394	fig|455632.4.peg.2233	fig|264445.3.peg.5322	fig|1855352.4.peg.1252	fig|54571.11.peg.2861	ATP-dependent DNA ligase (EC 6.5.1.1) clustered with Ku protein, LigD
2264	FIG00638284	fig|85011.4.peg.955	fig|518634.20.peg.876	fig|260799.41.peg.5778	fig|681645.3.peg.984	fig|452652.3.peg.901	fig|227882.9.peg.908	fig|100226.15.peg.965	fig|455632.4.peg.851	fig|264445.3.peg.1	fig|1855352.4.peg.846	fig|54571.11.peg.988	hypothetical protein
5276	FIG01334312	fig|85011.4.peg.956	#N/A	#N/A	#N/A	#N/A	fig|227882.9.peg.1862	fig|100226.15.peg.6778	#N/A	fig|264445.3.peg.6785	fig|1855352.4.peg.5624	fig|54571.11.peg.2318	putative SimX4 homolog
5502	FIG01423079	fig|85011.4.peg.957	#N/A	#N/A	fig|681645.3.peg.1329	#N/A	fig|227882.9.peg.1861	fig|100226.15.peg.6779	#N/A	fig|264445.3.peg.6786	fig|1855352.4.peg.6981	fig|54571.11.peg.959	4'-phosphopantetheinyl transferase entD (EC 2.7.8.-)
2264	FIG00638284	fig|85011.4.peg.959	fig|518634.20.peg.876	fig|260799.41.peg.5778	fig|681645.3.peg.984	fig|452652.3.peg.901	fig|227882.9.peg.908	fig|100226.15.peg.965	fig|455632.4.peg.851	fig|264445.3.peg.1	fig|1855352.4.peg.846	fig|54571.11.peg.988	hypothetical protein
206	FIG00000319	fig|85011.4.peg.960	#N/A	fig|260799.41.peg.4515	fig|681645.3.peg.2039	fig|452652.3.peg.2501	fig|227882.9.peg.114	fig|100226.15.peg.2428	fig|455632.4.peg.2528	fig|264445.3.peg.2577	fig|1855352.4.peg.338	fig|54571.11.peg.984	Modular polyketide synthase
206	FIG00000319	fig|85011.4.peg.961	#N/A	fig|260799.41.peg.4515	fig|681645.3.peg.2039	fig|452652.3.peg.2501	fig|227882.9.peg.114	fig|100226.15.peg.2428	fig|455632.4.peg.2528	fig|264445.3.peg.2577	fig|1855352.4.peg.338	fig|54571.11.peg.984	Modular polyketide synthase
206	FIG00000319	fig|85011.4.peg.962	#N/A	fig|260799.41.peg.4515	fig|681645.3.peg.2039	fig|452652.3.peg.2501	fig|227882.9.peg.114	fig|100226.15.peg.2428	fig|455632.4.peg.2528	fig|264445.3.peg.2577	fig|1855352.4.peg.338	fig|54571.11.peg.984	Modular polyketide synthase
206	FIG00000319	fig|85011.4.peg.963	#N/A	fig|260799.41.peg.4515	fig|681645.3.peg.2039	fig|452652.3.peg.2501	fig|227882.9.peg.114	fig|100226.15.peg.2428	fig|455632.4.peg.2528	fig|264445.3.peg.2577	fig|1855352.4.peg.338	fig|54571.11.peg.984	Modular polyketide synthase
2264	FIG00638284	fig|85011.4.peg.965	fig|518634.20.peg.876	fig|260799.41.peg.5778	fig|681645.3.peg.984	fig|452652.3.peg.901	fig|227882.9.peg.908	fig|100226.15.peg.965	fig|455632.4.peg.851	fig|264445.3.peg.1	fig|1855352.4.peg.846	fig|54571.11.peg.988	hypothetical protein
2067	FIG00451095	fig|85011.4.peg.966	fig|518634.20.peg.1917	fig|260799.41.peg.1622	fig|681645.3.peg.1220	fig|452652.3.peg.4801	fig|227882.9.peg.2963	fig|100226.15.peg.5200	fig|455632.4.peg.1828	fig|264445.3.peg.5113	fig|1855352.4.peg.92	fig|54571.11.peg.2502	Oligopeptide ABC transporter, periplasmic oligopeptide-binding protein OppA (TC 3.A.1.5.1)
2592	FIG00945384	fig|85011.4.peg.968	fig|518634.20.peg.485	fig|260799.41.peg.1627	fig|681645.3.peg.375	fig|452652.3.peg.1008	fig|227882.9.peg.3254	fig|100226.15.peg.5201	fig|455632.4.peg.1829	fig|264445.3.peg.2708	fig|1855352.4.peg.114	fig|54571.11.peg.2503	ABC transporter, permease protein
2081	FIG00455853	fig|85011.4.peg.969	#N/A	fig|260799.41.peg.1626	fig|681645.3.peg.374	fig|452652.3.peg.4803	fig|227882.9.peg.3253	fig|100226.15.peg.5195	fig|455632.4.peg.2455	fig|264445.3.peg.5102	fig|1855352.4.peg.1884	fig|54571.11.peg.3073	Dipeptide transport system permease protein DppC (TC 3.A.1.5.2)
753	FIG00002049	fig|85011.4.peg.970	#N/A	fig|260799.41.peg.1625	fig|681645.3.peg.1630	fig|452652.3.peg.1009	fig|227882.9.peg.3363	fig|100226.15.peg.5203	fig|455632.4.peg.1636	fig|264445.3.peg.2709	fig|1855352.4.peg.1461	fig|54571.11.peg.2505	Oligopeptide transport ATP-binding protein OppF (TC 3.A.1.5.1)
2247	FIG00629296	fig|85011.4.peg.971	#N/A	#N/A	#N/A	fig|452652.3.peg.7372	#N/A	fig|100226.15.peg.5147	fig|455632.4.peg.1540	#N/A	#N/A	#N/A	Transcriptional regulator, AcrR family
2264	FIG00638284	fig|85011.4.peg.973	fig|518634.20.peg.876	fig|260799.41.peg.5778	fig|681645.3.peg.984	fig|452652.3.peg.901	fig|227882.9.peg.908	fig|100226.15.peg.965	fig|455632.4.peg.851	fig|264445.3.peg.1	fig|1855352.4.peg.846	fig|54571.11.peg.988	hypothetical protein
594	FIG00001294	fig|85011.4.peg.975	fig|518634.20.peg.62	#N/A	fig|681645.3.peg.237	fig|452652.3.peg.2986	fig|227882.9.peg.4624	fig|100226.15.peg.3913	fig|455632.4.peg.2661	fig|264445.3.peg.2793	fig|1855352.4.peg.4246	fig|54571.11.peg.3267	CHAD domain containing protein
3847	FIG01125145	fig|85011.4.peg.977	#N/A	#N/A	#N/A	#N/A	#N/A	#N/A	fig|455632.4.peg.4778	#N/A	#N/A	#N/A	FIG01125146: hypothetical protein
2264	FIG00638284	fig|85011.4.peg.978	fig|518634.20.peg.876	fig|260799.41.peg.5778	fig|681645.3.peg.984	fig|452652.3.peg.901	fig|227882.9.peg.908	fig|100226.15.peg.965	fig|455632.4.peg.851	fig|264445.3.peg.1	fig|1855352.4.peg.846	fig|54571.11.peg.988	hypothetical protein
5064	FIG01310191	fig|85011.4.peg.979	#N/A	#N/A	#N/A	fig|452652.3.peg.3079	#N/A	#N/A	fig|455632.4.peg.4777	#N/A	#N/A	#N/A	Endonuclease
1203	FIG00010796	fig|85011.4.peg.982	#N/A	#N/A	#N/A	#N/A	#N/A	fig|100226.15.peg.6419	#N/A	fig|264445.3.peg.289	#N/A	#N/A	2-amino-3-carboxymuconate-6-semialdehyde decarboxylase (EC 4.1.1.45)
4910	FIG01292786	fig|85011.4.peg.987	fig|518634.20.peg.537	fig|260799.41.peg.1530	fig|681645.3.peg.1972	fig|452652.3.peg.1356	fig|227882.9.peg.1268	fig|100226.15.peg.1172	fig|455632.4.peg.2677	fig|264445.3.peg.1019	fig|1855352.4.peg.1839	fig|54571.11.peg.349	5-carboxymethyl-2-hydroxymuconate semialdehyde dehydrogenase (EC 1.2.1.60)
1503	FIG00032437	fig|85011.4.peg.990	#N/A	fig|260799.41.peg.196	#N/A	fig|452652.3.peg.1923	fig|227882.9.peg.124	fig|100226.15.peg.1206	fig|455632.4.peg.885	fig|264445.3.peg.1054	fig|1855352.4.peg.1295	fig|54571.11.peg.995	Putative cytochrome P450 hydroxylase
1602	FIG00051882	fig|85011.4.peg.997	#N/A	#N/A	fig|681645.3.peg.1069	fig|452652.3.peg.6506	fig|227882.9.peg.6795	fig|100226.15.peg.3342	fig|455632.4.peg.3893	fig|264445.3.peg.1996	fig|1855352.4.peg.1899	fig|54571.11.peg.4439	Precorrin-8X methylmutase (EC 5.4.99.61)
1400	FIG00021888	fig|85011.4.peg.998	#N/A	#N/A	fig|681645.3.peg.1070	fig|452652.3.peg.6507	#N/A	#N/A	fig|455632.4.peg.3892	#N/A	fig|1855352.4.peg.1898	fig|54571.11.peg.4438	Precorrin-2 C(20)-methyltransferase (EC 2.1.1.130)
1358	FIG00019212	fig|85011.4.peg.999	#N/A	#N/A	fig|681645.3.peg.1071	fig|452652.3.peg.6508	fig|227882.9.peg.1708	fig|100226.15.peg.3343	fig|455632.4.peg.3891	fig|264445.3.peg.6901	fig|1855352.4.peg.1895	fig|54571.11.peg.4434	Precorrin-6A reductase (EC 1.3.1.54)
551	FIG00001129	fig|85011.4.peg.1000	#N/A	#N/A	#N/A	fig|452652.3.peg.6509	#N/A	#N/A	fig|455632.4.peg.3890	#N/A	#N/A	fig|54571.11.peg.4433	Proposed precorrin-5* (C1)-methyltransferase @ Cobalt-precorrin-5B (C1)-methyltransferase (EC 2.1.1.195)
481	FIG00000933	fig|85011.4.peg.1001	#N/A	#N/A	fig|681645.3.peg.1072	fig|452652.3.peg.6518	fig|227882.9.peg.6798	fig|100226.15.peg.1879	fig|455632.4.peg.3598	fig|264445.3.peg.1993	fig|1855352.4.peg.1894	fig|54571.11.peg.4429	Precorrin-4 C(11)-methyltransferase (EC 2.1.1.133)
587	FIG00001256	fig|85011.4.peg.1002	#N/A	#N/A	fig|681645.3.peg.1073	fig|452652.3.peg.1476	fig|227882.9.peg.6797	fig|100226.15.peg.1567	fig|455632.4.peg.3599	fig|264445.3.peg.1644	fig|1855352.4.peg.1893	fig|54571.11.peg.4428	Precorrin-6Y C(5,15)-methyltransferase [decarboxylating] (EC 2.1.1.132)
619	FIG00001395	fig|85011.4.peg.1003	#N/A	#N/A	fig|681645.3.peg.1067	fig|452652.3.peg.6504	fig|227882.9.peg.6804	fig|100226.15.peg.1873	fig|455632.4.peg.3896	fig|264445.3.peg.1987	fig|1855352.4.peg.1901	fig|54571.11.peg.4441	Uncharacterized protein MJ1441
1854	FIG00134230	fig|85011.4.peg.1004	#N/A	#N/A	#N/A	fig|452652.3.peg.3421	fig|227882.9.peg.5001	#N/A	#N/A	fig|264445.3.peg.4411	#N/A	fig|54571.11.peg.4726	L-allo-threonine aldolase
959	FIG00004100	fig|85011.4.peg.1005	#N/A	fig|260799.41.peg.1676	fig|681645.3.peg.234	fig|452652.3.peg.2006	fig|227882.9.peg.4195	fig|100226.15.peg.3808	fig|455632.4.peg.3064	fig|264445.3.peg.3622	fig|1855352.4.peg.4432	fig|54571.11.peg.3877	Cold shock protein of CSP family
2064	FIG00450481	fig|85011.4.peg.1006	#N/A	#N/A	fig|681645.3.peg.1212	#N/A	fig|227882.9.peg.6555	fig|100226.15.peg.2063	fig|455632.4.peg.5608	fig|264445.3.peg.1837	#N/A	fig|54571.11.peg.6353	L-carnitine dehydratase/bile acid-inducible protein F
947	FIG00003845	fig|85011.4.peg.1007	#N/A	fig|260799.41.peg.5650	fig|681645.3.peg.1527	fig|452652.3.peg.1586	fig|227882.9.peg.1410	fig|100226.15.peg.1004	fig|455632.4.peg.854	fig|264445.3.peg.1383	fig|1855352.4.peg.1099	fig|54571.11.peg.1516	Transcriptional regulator, ArsR family
2121	FIG00510130	fig|85011.4.peg.1008	fig|518634.20.peg.826	fig|260799.41.peg.1696	fig|681645.3.peg.747	fig|452652.3.peg.1577	fig|227882.9.peg.1281	fig|100226.15.peg.2331	fig|455632.4.peg.978	fig|264445.3.peg.131	fig|1855352.4.peg.901	fig|54571.11.peg.1762	Transcriptional regulator, AraC family
866	FIG00002924	fig|85011.4.peg.1009	#N/A	#N/A	#N/A	#N/A	fig|227882.9.peg.495	fig|100226.15.peg.963	fig|455632.4.peg.6846	fig|264445.3.peg.7340	fig|1855352.4.peg.6083	fig|54571.11.peg.7511	Nucleoside-diphosphate-sugar epimerases
4992	FIG01304698	fig|85011.4.peg.1011	#N/A	#N/A	#N/A	fig|452652.3.peg.7309	fig|227882.9.peg.1830	fig|100226.15.peg.1385	fig|455632.4.peg.3570	fig|264445.3.peg.1448	fig|1855352.4.peg.7288	fig|54571.11.peg.2068	Molybdate-binding domain of ModE
1393	FIG00021644	fig|85011.4.peg.1012	#N/A	fig|260799.41.peg.2597	#N/A	fig|452652.3.peg.6250	fig|227882.9.peg.1831	fig|100226.15.peg.3764	fig|455632.4.peg.3571	fig|264445.3.peg.1450	fig|1855352.4.peg.2104	fig|54571.11.peg.7946	Molybdenum ABC transporter, substrate-binding protein ModA
846	FIG00002718	fig|85011.4.peg.1013	#N/A	fig|260799.41.peg.2599	#N/A	fig|452652.3.peg.6249	fig|227882.9.peg.1832	fig|100226.15.peg.3765	fig|455632.4.peg.3572	fig|264445.3.peg.1451	fig|1855352.4.peg.2105	fig|54571.11.peg.7281	Molybdenum ABC transporter permease protein ModB
848	FIG00002742	fig|85011.4.peg.1014	#N/A	#N/A	#N/A	fig|452652.3.peg.6248	fig|227882.9.peg.1833	fig|100226.15.peg.3513	#N/A	fig|264445.3.peg.1452	fig|1855352.4.peg.2106	#N/A	Molybdenum ABC transporter ATP-binding protein ModC
739	FIG00001980	fig|85011.4.peg.1015	fig|518634.20.peg.1567	#N/A	#N/A	fig|452652.3.peg.5797	#N/A	#N/A	fig|455632.4.peg.4776	fig|264445.3.peg.3091	fig|1855352.4.peg.1881	fig|54571.11.peg.5324	Very-short-patch mismatch repair endonuclease (G-T specific)
894	FIG00003334	fig|85011.4.peg.1016	#N/A	fig|260799.41.peg.4691	#N/A	#N/A	#N/A	#N/A	fig|455632.4.peg.2964	#N/A	#N/A	#N/A	DNA-cytosine methyltransferase (EC 2.1.1.37)
2264	FIG00638284	fig|85011.4.peg.1018	fig|518634.20.peg.876	fig|260799.41.peg.5778	fig|681645.3.peg.984	fig|452652.3.peg.901	fig|227882.9.peg.908	fig|100226.15.peg.965	fig|455632.4.peg.851	fig|264445.3.peg.1	fig|1855352.4.peg.846	fig|54571.11.peg.988	hypothetical protein
2264	FIG00638284	fig|85011.4.peg.1021	fig|518634.20.peg.876	fig|260799.41.peg.5778	fig|681645.3.peg.984	fig|452652.3.peg.901	fig|227882.9.peg.908	fig|100226.15.peg.965	fig|455632.4.peg.851	fig|264445.3.peg.1	fig|1855352.4.peg.846	fig|54571.11.peg.988	Two-component system sensor histidine kinase
5033	FIG01307606	fig|85011.4.peg.1022	fig|518634.20.peg.1056	fig|260799.41.peg.2875	fig|681645.3.peg.1729	fig|452652.3.peg.948	fig|227882.9.peg.1002	fig|100226.15.peg.1068	fig|455632.4.peg.875	fig|264445.3.peg.1081	fig|1855352.4.peg.1115	fig|54571.11.peg.2320	Two-component transcriptional response regulator, LuxR family
2264	FIG00638284	fig|85011.4.peg.1024	fig|518634.20.peg.876	fig|260799.41.peg.5778	fig|681645.3.peg.984	fig|452652.3.peg.901	fig|227882.9.peg.908	fig|100226.15.peg.965	fig|455632.4.peg.851	fig|264445.3.peg.1	fig|1855352.4.peg.846	fig|54571.11.peg.988	hypothetical protein
2227	FIG00621114	fig|85011.4.peg.1026	fig|518634.20.peg.119	fig|260799.41.peg.3648	fig|681645.3.peg.2137	fig|452652.3.peg.1122	fig|227882.9.peg.979	fig|100226.15.peg.967	fig|455632.4.peg.850	fig|264445.3.peg.1363	fig|1855352.4.peg.1323	fig|54571.11.peg.996	hypothetical protein
1632	FIG00056421	fig|85011.4.peg.1027	fig|518634.20.peg.1478	#N/A	#N/A	fig|452652.3.peg.2241	fig|227882.9.peg.1516	fig|100226.15.peg.1007	fig|455632.4.peg.1197	fig|264445.3.peg.1036	fig|1855352.4.peg.1979	fig|54571.11.peg.2125	Regulator of polyketide synthase expression
1557	FIG00043720	fig|85011.4.peg.1028	#N/A	fig|260799.41.peg.2494	#N/A	fig|452652.3.peg.2902	fig|227882.9.peg.2916	fig|100226.15.peg.5607	fig|455632.4.peg.2018	fig|264445.3.peg.5514	fig|1855352.4.peg.2672	fig|54571.11.peg.2676	Delta-1-pyrroline-5-carboxylate dehydrogenase (EC 1.2.1.88)
835	FIG00002570	fig|85011.4.peg.1029	#N/A	fig|260799.41.peg.3276	#N/A	fig|452652.3.peg.5583	fig|227882.9.peg.2917	fig|100226.15.peg.5606	fig|455632.4.peg.2019	fig|264445.3.peg.5513	fig|1855352.4.peg.2671	fig|54571.11.peg.2677	Proline dehydrogenase (EC 1.5.5.2)
2264	FIG00638284	fig|85011.4.peg.1034	fig|518634.20.peg.876	fig|260799.41.peg.5778	fig|681645.3.peg.984	fig|452652.3.peg.901	fig|227882.9.peg.908	fig|100226.15.peg.965	fig|455632.4.peg.851	fig|264445.3.peg.1	fig|1855352.4.peg.846	fig|54571.11.peg.988	hypothetical protein
3681	FIG01124340	fig|85011.4.peg.1040	fig|518634.20.peg.1079	#N/A	fig|681645.3.peg.455	fig|452652.3.peg.942	fig|227882.9.peg.1369	fig|100226.15.peg.1260	fig|455632.4.peg.1286	fig|264445.3.peg.1352	fig|1855352.4.peg.1326	fig|54571.11.peg.161	Two-component transcriptional response regulator, LuxR family
2264	FIG00638284	fig|85011.4.peg.1041	fig|518634.20.peg.876	fig|260799.41.peg.5778	fig|681645.3.peg.984	fig|452652.3.peg.901	fig|227882.9.peg.908	fig|100226.15.peg.965	fig|455632.4.peg.851	fig|264445.3.peg.1	fig|1855352.4.peg.846	fig|54571.11.peg.988	Uncharacterized MFS-type transporter
1932	FIG00138712	fig|85011.4.peg.1043	#N/A	#N/A	#N/A	fig|452652.3.peg.2690	fig|227882.9.peg.5616	fig|100226.15.peg.2836	fig|455632.4.peg.4863	fig|264445.3.peg.3007	fig|1855352.4.peg.5371	fig|54571.11.peg.5404	Isovaleryl-CoA dehydrogenase (EC 1.3.8.4)
493	FIG00000963	fig|85011.4.peg.1044	#N/A	fig|260799.41.peg.286	#N/A	fig|452652.3.peg.2689	fig|227882.9.peg.5617	fig|100226.15.peg.2835	fig|455632.4.peg.4864	fig|264445.3.peg.3006	fig|1855352.4.peg.5372	fig|54571.11.peg.5405	Hydroxymethylglutaryl-CoA lyase (EC 4.1.3.4)
2003	FIG00183535	fig|85011.4.peg.1045	#N/A	#N/A	#N/A	fig|452652.3.peg.2688	fig|227882.9.peg.4123	fig|100226.15.peg.2834	fig|455632.4.peg.3156	fig|264445.3.peg.3005	fig|1855352.4.peg.5373	fig|54571.11.peg.3721	Methylcrotonyl-CoA carboxylase biotin-containing subunit (EC 6.4.1.4)
1914	FIG00138249	fig|85011.4.peg.1046	#N/A	fig|260799.41.peg.284	#N/A	fig|452652.3.peg.2687	fig|227882.9.peg.4124	fig|100226.15.peg.2833	fig|455632.4.peg.3157	fig|264445.3.peg.3004	fig|1855352.4.peg.5374	fig|54571.11.peg.3722	Methylcrotonyl-CoA carboxylase carboxyl transferase subunit (EC 6.4.1.4)
2199	FIG00554417	fig|85011.4.peg.1047	fig|518634.20.peg.1546	fig|260799.41.peg.5801	fig|681645.3.peg.1128	fig|452652.3.peg.960	fig|227882.9.peg.947	fig|100226.15.peg.1000	fig|455632.4.peg.940	fig|264445.3.peg.1064	fig|1855352.4.peg.925	fig|54571.11.peg.1137	Transcriptional regulator, AcrR family
661	FIG00001574	fig|85011.4.peg.1052	#N/A	#N/A	fig|681645.3.peg.88	fig|452652.3.peg.5865	fig|227882.9.peg.1211	fig|100226.15.peg.1035	fig|455632.4.peg.1553	fig|264445.3.peg.1070	fig|1855352.4.peg.1620	fig|54571.11.peg.3565	Alpha-ketoglutarate-dependent dioxygenase AlkB (EC 1.14.11.33)
1922	FIG00138403	fig|85011.4.peg.1053	#N/A	fig|260799.41.peg.285	#N/A	fig|452652.3.peg.1677	fig|227882.9.peg.3555	fig|100226.15.peg.4452	fig|455632.4.peg.2660	fig|264445.3.peg.3552	fig|1855352.4.peg.1788	fig|54571.11.peg.3266	Methylglutaconyl-CoA hydratase (EC 4.2.1.18)
2138	FIG00517054	fig|85011.4.peg.1054	#N/A	#N/A	#N/A	fig|452652.3.peg.4342	fig|227882.9.peg.2568	fig|100226.15.peg.4220	fig|455632.4.peg.864	fig|264445.3.peg.3729	fig|1855352.4.peg.4556	fig|54571.11.peg.1407	Two-component transcriptional response regulator, LuxR family
447	FIG00000846	fig|85011.4.peg.1055	fig|518634.20.peg.730	fig|260799.41.peg.2046	fig|681645.3.peg.1813	fig|452652.3.peg.2671	fig|227882.9.peg.2558	fig|100226.15.peg.4084	fig|455632.4.peg.1680	fig|264445.3.peg.938	fig|1855352.4.peg.4555	fig|54571.11.peg.2336	Two-component system sensor histidine kinase
2264	FIG00638284	fig|85011.4.peg.1057	fig|518634.20.peg.876	fig|260799.41.peg.5778	fig|681645.3.peg.984	fig|452652.3.peg.901	fig|227882.9.peg.908	fig|100226.15.peg.965	fig|455632.4.peg.851	fig|264445.3.peg.1	fig|1855352.4.peg.846	fig|54571.11.peg.988	hypothetical protein
2545	FIG00905474	fig|85011.4.peg.1058	fig|518634.20.peg.881	fig|260799.41.peg.3629	fig|681645.3.peg.1484	fig|452652.3.peg.967	fig|227882.9.peg.1441	fig|100226.15.peg.971	fig|455632.4.peg.1040	fig|264445.3.peg.1136	fig|1855352.4.peg.1826	fig|54571.11.peg.1123	putative secreted protein
2393	FIG00761799	fig|85011.4.peg.1059	fig|518634.20.peg.1073	#N/A	fig|681645.3.peg.1230	fig|452652.3.peg.1757	fig|227882.9.peg.1052	fig|100226.15.peg.1020	fig|455632.4.peg.1019	fig|264445.3.peg.1050	fig|1855352.4.peg.856	fig|54571.11.peg.1120	Integral membrane protein
2155	FIG00543846	fig|85011.4.peg.1060	#N/A	fig|260799.41.peg.1128	fig|681645.3.peg.1064	fig|452652.3.peg.2811	fig|227882.9.peg.1557	fig|100226.15.peg.1433	fig|455632.4.peg.1884	fig|264445.3.peg.1506	fig|1855352.4.peg.1090	fig|54571.11.peg.2792	Dolichol-phosphate mannosyltransferase (EC 2.4.1.83) in lipid-linked oligosaccharide synthesis cluster
1160	FIG00009455	fig|85011.4.peg.1061	#N/A	#N/A	fig|681645.3.peg.221	fig|452652.3.peg.194	fig|227882.9.peg.159	fig|100226.15.peg.3622	fig|455632.4.peg.3403	fig|264445.3.peg.4336	fig|1855352.4.peg.3903	fig|54571.11.peg.4610	Epoxide hydrolase (EC 3.3.2.9)
2542	FIG00904518	fig|85011.4.peg.1063	fig|518634.20.peg.1424	fig|260799.41.peg.2411	fig|681645.3.peg.1894	fig|452652.3.peg.1852	fig|227882.9.peg.1072	fig|100226.15.peg.3066	fig|455632.4.peg.943	fig|264445.3.peg.3239	fig|1855352.4.peg.1054	fig|54571.11.peg.1725	FIG074102: hypothetical protein
2503	FIG00846903	fig|85011.4.peg.1064	#N/A	#N/A	fig|681645.3.peg.1279	fig|452652.3.peg.4156	#N/A	#N/A	#N/A	#N/A	#N/A	#N/A	ATP-dependent helicase HrpA
1809	FIG00132617	fig|85011.4.peg.1066	#N/A	fig|260799.41.peg.3814	#N/A	fig|452652.3.peg.4962	fig|227882.9.peg.3173	fig|100226.15.peg.5370	fig|455632.4.peg.2260	fig|264445.3.peg.5299	fig|1855352.4.peg.3354	fig|54571.11.peg.2887	ATP-dependent protease La (EC 3.4.21.53) Type I
904	FIG00003460	fig|85011.4.peg.1068	fig|518634.20.peg.1791	fig|260799.41.peg.1317	#N/A	fig|452652.3.peg.1077	fig|227882.9.peg.3791	fig|100226.15.peg.117	fig|455632.4.peg.3072	fig|264445.3.peg.3355	fig|1855352.4.peg.881	fig|54571.11.peg.1574	Transcriptional regulator, MerR family
19	FIG00000048	fig|85011.4.peg.1069	fig|518634.20.peg.1635	fig|260799.41.peg.2143	fig|681645.3.peg.661	fig|452652.3.peg.5988	fig|227882.9.peg.2131	fig|100226.15.peg.2871	fig|455632.4.peg.402	fig|264445.3.peg.2978	fig|1855352.4.peg.975	fig|54571.11.peg.1031	Bifunctional deaminase-reductase domain protein
2264	FIG00638284	fig|85011.4.peg.1070	fig|518634.20.peg.876	fig|260799.41.peg.5778	fig|681645.3.peg.984	fig|452652.3.peg.901	fig|227882.9.peg.908	fig|100226.15.peg.965	fig|455632.4.peg.851	fig|264445.3.peg.1	fig|1855352.4.peg.846	fig|54571.11.peg.988	hypothetical protein
2264	FIG00638284	fig|85011.4.peg.1071	fig|518634.20.peg.876	fig|260799.41.peg.5778	fig|681645.3.peg.984	fig|452652.3.peg.901	fig|227882.9.peg.908	fig|100226.15.peg.965	fig|455632.4.peg.851	fig|264445.3.peg.1	fig|1855352.4.peg.846	fig|54571.11.peg.988	protein of unknown function DUF1130
2264	FIG00638284	fig|85011.4.peg.1072	fig|518634.20.peg.876	fig|260799.41.peg.5778	fig|681645.3.peg.984	fig|452652.3.peg.901	fig|227882.9.peg.908	fig|100226.15.peg.965	fig|455632.4.peg.851	fig|264445.3.peg.1	fig|1855352.4.peg.846	fig|54571.11.peg.988	hypothetical protein
2264	FIG00638284	fig|85011.4.peg.1074	fig|518634.20.peg.876	fig|260799.41.peg.5778	fig|681645.3.peg.984	fig|452652.3.peg.901	fig|227882.9.peg.908	fig|100226.15.peg.965	fig|455632.4.peg.851	fig|264445.3.peg.1	fig|1855352.4.peg.846	fig|54571.11.peg.988	Uncharacterized MFS-type transporter
5370	FIG01356213	fig|85011.4.peg.1076	#N/A	fig|260799.41.peg.1955	#N/A	fig|452652.3.peg.6156	fig|227882.9.peg.6191	fig|100226.15.peg.2382	fig|455632.4.peg.1049	fig|264445.3.peg.2536	fig|1855352.4.peg.5657	fig|54571.11.peg.1813	Efflux pump transporter of major facilitator superfamily (MFS)
1346	FIG00018699	fig|85011.4.peg.1079	fig|518634.20.peg.925	fig|260799.41.peg.1716	fig|681645.3.peg.1609	fig|452652.3.peg.1299	fig|227882.9.peg.910	fig|100226.15.peg.2166	fig|455632.4.peg.887	fig|264445.3.peg.1387	fig|1855352.4.peg.872	fig|54571.11.peg.1007	hypothetical protein
2098	FIG00476656	fig|85011.4.peg.1080	#N/A	#N/A	#N/A	#N/A	fig|227882.9.peg.2462	fig|100226.15.peg.1197	fig|455632.4.peg.1046	fig|264445.3.peg.1205	#N/A	fig|54571.11.peg.2285	Acyl-CoA dehydrogenase, long-chain specific (EC 1.3.8.8)
1063	FIG00006551	fig|85011.4.peg.1084	fig|518634.20.peg.1583	fig|260799.41.peg.899	#N/A	fig|452652.3.peg.2041	fig|227882.9.peg.6536	fig|100226.15.peg.2042	fig|455632.4.peg.1186	fig|264445.3.peg.2173	fig|1855352.4.peg.5965	fig|54571.11.peg.1917	Branched-chain amino acid transport ATP-binding protein LivF (TC 3.A.1.4.1)
1376	FIG00020185	fig|85011.4.peg.1085	fig|518634.20.peg.1584	fig|260799.41.peg.900	#N/A	fig|452652.3.peg.2040	fig|227882.9.peg.6537	fig|100226.15.peg.2041	fig|455632.4.peg.1185	fig|264445.3.peg.2172	fig|1855352.4.peg.5966	fig|54571.11.peg.1852	Branched-chain amino acid transport ATP-binding protein LivG (TC 3.A.1.4.1)
2264	FIG00638284	fig|85011.4.peg.1086	fig|518634.20.peg.876	fig|260799.41.peg.5778	fig|681645.3.peg.984	fig|452652.3.peg.901	fig|227882.9.peg.908	fig|100226.15.peg.965	fig|455632.4.peg.851	fig|264445.3.peg.1	fig|1855352.4.peg.846	fig|54571.11.peg.988	hypothetical protein
3860	FIG01125226	fig|85011.4.peg.1088	#N/A	#N/A	#N/A	fig|452652.3.peg.1744	fig|227882.9.peg.3176	fig|100226.15.peg.5369	fig|455632.4.peg.2262	fig|264445.3.peg.5297	fig|1855352.4.peg.1846	fig|54571.11.peg.2899	hypothetical protein
2264	FIG00638284	fig|85011.4.peg.1090	fig|518634.20.peg.876	fig|260799.41.peg.5778	fig|681645.3.peg.984	fig|452652.3.peg.901	fig|227882.9.peg.908	fig|100226.15.peg.965	fig|455632.4.peg.851	fig|264445.3.peg.1	fig|1855352.4.peg.846	fig|54571.11.peg.988	Uncharacterized MFS-type transporter
2259	FIG00634483	fig|85011.4.peg.1091	#N/A	#N/A	#N/A	fig|452652.3.peg.2490	fig|227882.9.peg.2128	fig|100226.15.peg.2858	fig|455632.4.peg.1287	fig|264445.3.peg.3042	fig|1855352.4.peg.5218	fig|54571.11.peg.1982	Two-component system sensor histidine kinase
3681	FIG01124340	fig|85011.4.peg.1092	fig|518634.20.peg.1079	#N/A	fig|681645.3.peg.455	fig|452652.3.peg.942	fig|227882.9.peg.1369	fig|100226.15.peg.1260	fig|455632.4.peg.1286	fig|264445.3.peg.1352	fig|1855352.4.peg.1326	fig|54571.11.peg.161	Two-component transcriptional response regulator, LuxR family
2264	FIG00638284	fig|85011.4.peg.1093	fig|518634.20.peg.876	fig|260799.41.peg.5778	fig|681645.3.peg.984	fig|452652.3.peg.901	fig|227882.9.peg.908	fig|100226.15.peg.965	fig|455632.4.peg.851	fig|264445.3.peg.1	fig|1855352.4.peg.846	fig|54571.11.peg.988	hypothetical protein
2382	FIG00744535	fig|85011.4.peg.1094	fig|518634.20.peg.1121	fig|260799.41.peg.1449	fig|681645.3.peg.1112	fig|452652.3.peg.1414	fig|227882.9.peg.281	fig|100226.15.peg.1258	fig|455632.4.peg.3198	fig|264445.3.peg.1919	fig|1855352.4.peg.2109	fig|54571.11.peg.1247	ABC transporter, ATP-binding protein
2264	FIG00638284	fig|85011.4.peg.1095	fig|518634.20.peg.876	fig|260799.41.peg.5778	fig|681645.3.peg.984	fig|452652.3.peg.901	fig|227882.9.peg.908	fig|100226.15.peg.965	fig|455632.4.peg.851	fig|264445.3.peg.1	fig|1855352.4.peg.846	fig|54571.11.peg.988	hypothetical protein
2393	FIG00761799	fig|85011.4.peg.1096	fig|518634.20.peg.1073	#N/A	fig|681645.3.peg.1230	fig|452652.3.peg.1757	fig|227882.9.peg.1052	fig|100226.15.peg.1020	fig|455632.4.peg.1019	fig|264445.3.peg.1050	fig|1855352.4.peg.856	fig|54571.11.peg.1120	Integral membrane protein
2264	FIG00638284	fig|85011.4.peg.1097	fig|518634.20.peg.876	fig|260799.41.peg.5778	fig|681645.3.peg.984	fig|452652.3.peg.901	fig|227882.9.peg.908	fig|100226.15.peg.965	fig|455632.4.peg.851	fig|264445.3.peg.1	fig|1855352.4.peg.846	fig|54571.11.peg.988	hypothetical protein
2344	FIG00696717	fig|85011.4.peg.1099	#N/A	fig|260799.41.peg.2177	fig|681645.3.peg.28	fig|452652.3.peg.1260	fig|227882.9.peg.6884	fig|100226.15.peg.1806	fig|455632.4.peg.1416	fig|264445.3.peg.1909	fig|1855352.4.peg.3815	fig|54571.11.peg.3780	ABC-type Fe3+-siderophore transport system, permease component
1111	FIG00007866	fig|85011.4.peg.1100	#N/A	fig|260799.41.peg.2176	#N/A	#N/A	fig|227882.9.peg.3541	fig|100226.15.peg.1805	fig|455632.4.peg.1415	fig|264445.3.peg.1908	fig|1855352.4.peg.3816	fig|54571.11.peg.3781	ABC-type Fe3+-siderophore transport system, permease 2 component
1696	FIG00069895	fig|85011.4.peg.1101	#N/A	#N/A	#N/A	fig|452652.3.peg.1262	fig|227882.9.peg.6886	fig|100226.15.peg.1804	fig|455632.4.peg.1414	fig|264445.3.peg.1907	fig|1855352.4.peg.2083	fig|54571.11.peg.3782	ABC-type Fe3+-siderophore transport system, ATPase component
5258	FIG01330845	fig|85011.4.peg.1102	#N/A	#N/A	fig|681645.3.peg.1999	#N/A	#N/A	#N/A	fig|455632.4.peg.3252	#N/A	#N/A	#N/A	hypothetical protein
2264	FIG00638284	fig|85011.4.peg.1103	fig|518634.20.peg.876	fig|260799.41.peg.5778	fig|681645.3.peg.984	fig|452652.3.peg.901	fig|227882.9.peg.908	fig|100226.15.peg.965	fig|455632.4.peg.851	fig|264445.3.peg.1	fig|1855352.4.peg.846	fig|54571.11.peg.988	Transcriptional regulator, AfsR family
2264	FIG00638284	fig|85011.4.peg.1105	fig|518634.20.peg.876	fig|260799.41.peg.5778	fig|681645.3.peg.984	fig|452652.3.peg.901	fig|227882.9.peg.908	fig|100226.15.peg.965	fig|455632.4.peg.851	fig|264445.3.peg.1	fig|1855352.4.peg.846	fig|54571.11.peg.988	hypothetical protein
2264	FIG00638284	fig|85011.4.peg.1106	fig|518634.20.peg.876	fig|260799.41.peg.5778	fig|681645.3.peg.984	fig|452652.3.peg.901	fig|227882.9.peg.908	fig|100226.15.peg.965	fig|455632.4.peg.851	fig|264445.3.peg.1	fig|1855352.4.peg.846	fig|54571.11.peg.988	Transcriptional regulator, AfsR family
2264	FIG00638284	fig|85011.4.peg.1108	fig|518634.20.peg.876	fig|260799.41.peg.5778	fig|681645.3.peg.984	fig|452652.3.peg.901	fig|227882.9.peg.908	fig|100226.15.peg.965	fig|455632.4.peg.851	fig|264445.3.peg.1	fig|1855352.4.peg.846	fig|54571.11.peg.988	hypothetical protein
5696	FIG01875566	fig|85011.4.peg.1109	#N/A	#N/A	#N/A	fig|452652.3.peg.939	#N/A	#N/A	#N/A	#N/A	fig|1855352.4.peg.5397	#N/A	alpha-L-glutamate ligases, RimK family
1195	FIG00010600	fig|85011.4.peg.1113	fig|518634.20.peg.1304	fig|260799.41.peg.932	#N/A	fig|452652.3.peg.3762	fig|227882.9.peg.4508	fig|100226.15.peg.1360	fig|455632.4.peg.1641	fig|264445.3.peg.3883	fig|1855352.4.peg.902	fig|54571.11.peg.4197	Xaa-Pro aminopeptidase (EC 3.4.11.9)
2264	FIG00638284	fig|85011.4.peg.1114	fig|518634.20.peg.876	fig|260799.41.peg.5778	fig|681645.3.peg.984	fig|452652.3.peg.901	fig|227882.9.peg.908	fig|100226.15.peg.965	fig|455632.4.peg.851	fig|264445.3.peg.1	fig|1855352.4.peg.846	fig|54571.11.peg.988	hypothetical protein
2264	FIG00638284	fig|85011.4.peg.1115	fig|518634.20.peg.876	fig|260799.41.peg.5778	fig|681645.3.peg.984	fig|452652.3.peg.901	fig|227882.9.peg.908	fig|100226.15.peg.965	fig|455632.4.peg.851	fig|264445.3.peg.1	fig|1855352.4.peg.846	fig|54571.11.peg.988	hypothetical protein
233	FIG00000359	fig|85011.4.peg.1116	fig|518634.20.peg.250	fig|260799.41.peg.2481	fig|681645.3.peg.905	fig|452652.3.peg.1064	fig|227882.9.peg.2939	fig|100226.15.peg.5583	fig|455632.4.peg.2049	fig|264445.3.peg.5489	fig|1855352.4.peg.3184	fig|54571.11.peg.2704	Aspartyl-tRNA(Asn) amidotransferase subunit A (EC 6.3.5.6) @ Glutamyl-tRNA(Gln) amidotransferase subunit A (EC 6.3.5.7)
1195	FIG00010600	fig|85011.4.peg.1118	fig|518634.20.peg.1304	fig|260799.41.peg.932	#N/A	fig|452652.3.peg.3762	fig|227882.9.peg.4508	fig|100226.15.peg.1360	fig|455632.4.peg.1641	fig|264445.3.peg.3883	fig|1855352.4.peg.902	fig|54571.11.peg.4197	Xaa-Pro aminopeptidase (EC 3.4.11.9)
370	FIG00000614	fig|85011.4.peg.1119	#N/A	fig|260799.41.peg.1894	fig|681645.3.peg.1670	fig|452652.3.peg.2291	fig|227882.9.peg.1906	#N/A	fig|455632.4.peg.1643	fig|264445.3.peg.201	fig|1855352.4.peg.6357	fig|54571.11.peg.7874	Ornithine cyclodeaminase (EC 4.3.1.12)
2264	FIG00638284	fig|85011.4.peg.1122	fig|518634.20.peg.876	fig|260799.41.peg.5778	fig|681645.3.peg.984	fig|452652.3.peg.901	fig|227882.9.peg.908	fig|100226.15.peg.965	fig|455632.4.peg.851	fig|264445.3.peg.1	fig|1855352.4.peg.846	fig|54571.11.peg.988	hypothetical protein
493	FIG00000963	fig|85011.4.peg.1123	#N/A	fig|260799.41.peg.286	#N/A	fig|452652.3.peg.2689	fig|227882.9.peg.5617	fig|100226.15.peg.2835	fig|455632.4.peg.4864	fig|264445.3.peg.3006	fig|1855352.4.peg.5372	fig|54571.11.peg.5405	Hydroxymethylglutaryl-CoA lyase (EC 4.1.3.4)
4928	FIG01303815	fig|85011.4.peg.1125	#N/A	#N/A	fig|681645.3.peg.1210	fig|452652.3.peg.6440	fig|227882.9.peg.5136	fig|100226.15.peg.1716	fig|455632.4.peg.4291	fig|264445.3.peg.1816	fig|1855352.4.peg.1957	fig|54571.11.peg.3558	Acyl dehydratase
85	FIG00000157	fig|85011.4.peg.1126	fig|518634.20.peg.158	fig|260799.41.peg.1407	fig|681645.3.peg.165	fig|452652.3.peg.2552	fig|227882.9.peg.5953	fig|100226.15.peg.2573	fig|455632.4.peg.2009	fig|264445.3.peg.2714	fig|1855352.4.peg.5506	fig|54571.11.peg.5647	2-isopropylmalate synthase (EC 2.3.3.13)
1346	FIG00018699	fig|85011.4.peg.1129	fig|518634.20.peg.925	fig|260799.41.peg.1716	fig|681645.3.peg.1609	fig|452652.3.peg.1299	fig|227882.9.peg.910	fig|100226.15.peg.2166	fig|455632.4.peg.887	fig|264445.3.peg.1387	fig|1855352.4.peg.872	fig|54571.11.peg.1007	hypothetical protein
2264	FIG00638284	fig|85011.4.peg.1130	fig|518634.20.peg.876	fig|260799.41.peg.5778	fig|681645.3.peg.984	fig|452652.3.peg.901	fig|227882.9.peg.908	fig|100226.15.peg.965	fig|455632.4.peg.851	fig|264445.3.peg.1	fig|1855352.4.peg.846	fig|54571.11.peg.988	hypothetical protein
2264	FIG00638284	fig|85011.4.peg.1131	fig|518634.20.peg.876	fig|260799.41.peg.5778	fig|681645.3.peg.984	fig|452652.3.peg.901	fig|227882.9.peg.908	fig|100226.15.peg.965	fig|455632.4.peg.851	fig|264445.3.peg.1	fig|1855352.4.peg.846	fig|54571.11.peg.988	hypothetical protein
705	FIG00001777	fig|85011.4.peg.1132	#N/A	#N/A	#N/A	fig|452652.3.peg.765	fig|227882.9.peg.1817	fig|100226.15.peg.6805	#N/A	fig|264445.3.peg.6807	fig|1855352.4.peg.4417	fig|54571.11.peg.788	3-carboxy-cis,cis-muconate cycloisomerase (EC 5.5.1.2)
5782	FIG01959165	fig|85011.4.peg.1133	#N/A	#N/A	#N/A	fig|452652.3.peg.4972	fig|227882.9.peg.6184	#N/A	#N/A	#N/A	fig|1855352.4.peg.4418	#N/A	Nitrogen regulatory protein P-II
1840	FIG00133297	fig|85011.4.peg.1137	#N/A	#N/A	fig|681645.3.peg.1477	fig|452652.3.peg.1813	fig|227882.9.peg.6455	fig|100226.15.peg.2149	fig|455632.4.peg.5516	fig|264445.3.peg.2291	fig|1855352.4.peg.4409	fig|54571.11.peg.6265	2-keto-3-deoxy-D-arabino-heptulosonate-7-phosphate synthase II (EC 2.5.1.54)
2264	FIG00638284	fig|85011.4.peg.1143	fig|518634.20.peg.876	fig|260799.41.peg.5778	fig|681645.3.peg.984	fig|452652.3.peg.901	fig|227882.9.peg.908	fig|100226.15.peg.965	fig|455632.4.peg.851	fig|264445.3.peg.1	fig|1855352.4.peg.846	fig|54571.11.peg.988	hypothetical protein
1288	FIG00015100	fig|85011.4.peg.1144	#N/A	fig|260799.41.peg.1634	#N/A	fig|452652.3.peg.2502	fig|227882.9.peg.1464	fig|100226.15.peg.1271	fig|455632.4.peg.1119	fig|264445.3.peg.249	fig|1855352.4.peg.129	fig|54571.11.peg.1841	3-oxoacyl-[acyl-carrier-protein] synthase, KASIII (EC 2.3.1.180)
2264	FIG00638284	fig|85011.4.peg.1146	fig|518634.20.peg.876	fig|260799.41.peg.5778	fig|681645.3.peg.984	fig|452652.3.peg.901	fig|227882.9.peg.908	fig|100226.15.peg.965	fig|455632.4.peg.851	fig|264445.3.peg.1	fig|1855352.4.peg.846	fig|54571.11.peg.988	CoA ligase
925	FIG00003610	fig|85011.4.peg.1147	#N/A	#N/A	#N/A	fig|452652.3.peg.5836	#N/A	#N/A	#N/A	#N/A	fig|1855352.4.peg.847	#N/A	Putative n-hydroxybenzoate hydroxylase
2264	FIG00638284	fig|85011.4.peg.1149	fig|518634.20.peg.876	fig|260799.41.peg.5778	fig|681645.3.peg.984	fig|452652.3.peg.901	fig|227882.9.peg.908	fig|100226.15.peg.965	fig|455632.4.peg.851	fig|264445.3.peg.1	fig|1855352.4.peg.846	fig|54571.11.peg.988	hypothetical protein
2264	FIG00638284	fig|85011.4.peg.1152	fig|518634.20.peg.876	fig|260799.41.peg.5778	fig|681645.3.peg.984	fig|452652.3.peg.901	fig|227882.9.peg.908	fig|100226.15.peg.965	fig|455632.4.peg.851	fig|264445.3.peg.1	fig|1855352.4.peg.846	fig|54571.11.peg.988	2-Oxobutyrate oxidase, putative
5176	FIG01321746	fig|85011.4.peg.1154	#N/A	#N/A	#N/A	fig|452652.3.peg.441	fig|227882.9.peg.1430	fig|100226.15.peg.269	fig|455632.4.peg.4352	fig|264445.3.peg.3454	fig|1855352.4.peg.1282	fig|54571.11.peg.4940	Efflux pump transporter of major facilitator superfamily (MFS)
2199	FIG00554417	fig|85011.4.peg.1155	fig|518634.20.peg.1546	fig|260799.41.peg.5801	fig|681645.3.peg.1128	fig|452652.3.peg.960	fig|227882.9.peg.947	fig|100226.15.peg.1000	fig|455632.4.peg.940	fig|264445.3.peg.1064	fig|1855352.4.peg.925	fig|54571.11.peg.1137	Transcriptional regulator, AcrR family
2599	FIG00945653	fig|85011.4.peg.1159	#N/A	#N/A	fig|681645.3.peg.1102	fig|452652.3.peg.1344	fig|227882.9.peg.972	fig|100226.15.peg.954	fig|455632.4.peg.1244	fig|264445.3.peg.1103	fig|1855352.4.peg.1381	fig|54571.11.peg.1147	Putative oxidoreductase
2264	FIG00638284	fig|85011.4.peg.1162	fig|518634.20.peg.876	fig|260799.41.peg.5778	fig|681645.3.peg.984	fig|452652.3.peg.901	fig|227882.9.peg.908	fig|100226.15.peg.965	fig|455632.4.peg.851	fig|264445.3.peg.1	fig|1855352.4.peg.846	fig|54571.11.peg.988	hypothetical protein
2264	FIG00638284	fig|85011.4.peg.1163	fig|518634.20.peg.876	fig|260799.41.peg.5778	fig|681645.3.peg.984	fig|452652.3.peg.901	fig|227882.9.peg.908	fig|100226.15.peg.965	fig|455632.4.peg.851	fig|264445.3.peg.1	fig|1855352.4.peg.846	fig|54571.11.peg.988	hypothetical protein
2264	FIG00638284	fig|85011.4.peg.1164	fig|518634.20.peg.876	fig|260799.41.peg.5778	fig|681645.3.peg.984	fig|452652.3.peg.901	fig|227882.9.peg.908	fig|100226.15.peg.965	fig|455632.4.peg.851	fig|264445.3.peg.1	fig|1855352.4.peg.846	fig|54571.11.peg.988	hypothetical protein
2264	FIG00638284	fig|85011.4.peg.1167	fig|518634.20.peg.876	fig|260799.41.peg.5778	fig|681645.3.peg.984	fig|452652.3.peg.901	fig|227882.9.peg.908	fig|100226.15.peg.965	fig|455632.4.peg.851	fig|264445.3.peg.1	fig|1855352.4.peg.846	fig|54571.11.peg.988	hypothetical protein
2264	FIG00638284	fig|85011.4.peg.1172	fig|518634.20.peg.876	fig|260799.41.peg.5778	fig|681645.3.peg.984	fig|452652.3.peg.901	fig|227882.9.peg.908	fig|100226.15.peg.965	fig|455632.4.peg.851	fig|264445.3.peg.1	fig|1855352.4.peg.846	fig|54571.11.peg.988	hypothetical protein
2264	FIG00638284	fig|85011.4.peg.1174	fig|518634.20.peg.876	fig|260799.41.peg.5778	fig|681645.3.peg.984	fig|452652.3.peg.901	fig|227882.9.peg.908	fig|100226.15.peg.965	fig|455632.4.peg.851	fig|264445.3.peg.1	fig|1855352.4.peg.846	fig|54571.11.peg.988	Type II/IV secretion system ATP hydrolase TadA/VirB11/CpaF, TadA subfamily
2264	FIG00638284	fig|85011.4.peg.1175	fig|518634.20.peg.876	fig|260799.41.peg.5778	fig|681645.3.peg.984	fig|452652.3.peg.901	fig|227882.9.peg.908	fig|100226.15.peg.965	fig|455632.4.peg.851	fig|264445.3.peg.1	fig|1855352.4.peg.846	fig|54571.11.peg.988	hypothetical protein
2264	FIG00638284	fig|85011.4.peg.1176	fig|518634.20.peg.876	fig|260799.41.peg.5778	fig|681645.3.peg.984	fig|452652.3.peg.901	fig|227882.9.peg.908	fig|100226.15.peg.965	fig|455632.4.peg.851	fig|264445.3.peg.1	fig|1855352.4.peg.846	fig|54571.11.peg.988	hypothetical protein
2264	FIG00638284	fig|85011.4.peg.1178	fig|518634.20.peg.876	fig|260799.41.peg.5778	fig|681645.3.peg.984	fig|452652.3.peg.901	fig|227882.9.peg.908	fig|100226.15.peg.965	fig|455632.4.peg.851	fig|264445.3.peg.1	fig|1855352.4.peg.846	fig|54571.11.peg.988	Inositol transport system permease protein
2264	FIG00638284	fig|85011.4.peg.1181	fig|518634.20.peg.876	fig|260799.41.peg.5778	fig|681645.3.peg.984	fig|452652.3.peg.901	fig|227882.9.peg.908	fig|100226.15.peg.965	fig|455632.4.peg.851	fig|264445.3.peg.1	fig|1855352.4.peg.846	fig|54571.11.peg.988	hypothetical protein
2264	FIG00638284	fig|85011.4.peg.1185	fig|518634.20.peg.876	fig|260799.41.peg.5778	fig|681645.3.peg.984	fig|452652.3.peg.901	fig|227882.9.peg.908	fig|100226.15.peg.965	fig|455632.4.peg.851	fig|264445.3.peg.1	fig|1855352.4.peg.846	fig|54571.11.peg.988	hypothetical protein
2199	FIG00554417	fig|85011.4.peg.1189	fig|518634.20.peg.1546	fig|260799.41.peg.5801	fig|681645.3.peg.1128	fig|452652.3.peg.960	fig|227882.9.peg.947	fig|100226.15.peg.1000	fig|455632.4.peg.940	fig|264445.3.peg.1064	fig|1855352.4.peg.925	fig|54571.11.peg.1137	Transcriptional regulator, AcrR family
2264	FIG00638284	fig|85011.4.peg.1191	fig|518634.20.peg.876	fig|260799.41.peg.5778	fig|681645.3.peg.984	fig|452652.3.peg.901	fig|227882.9.peg.908	fig|100226.15.peg.965	fig|455632.4.peg.851	fig|264445.3.peg.1	fig|1855352.4.peg.846	fig|54571.11.peg.988	hypothetical protein
2264	FIG00638284	fig|85011.4.peg.1192	fig|518634.20.peg.876	fig|260799.41.peg.5778	fig|681645.3.peg.984	fig|452652.3.peg.901	fig|227882.9.peg.908	fig|100226.15.peg.965	fig|455632.4.peg.851	fig|264445.3.peg.1	fig|1855352.4.peg.846	fig|54571.11.peg.988	FIG01125692: hypothetical protein
5676	FIG01792195	fig|85011.4.peg.1194	#N/A	#N/A	#N/A	fig|452652.3.peg.6740	#N/A	#N/A	#N/A	#N/A	fig|1855352.4.peg.6409	fig|54571.11.peg.7918	FIG01134179: hypothetical protein
2199	FIG00554417	fig|85011.4.peg.1196	fig|518634.20.peg.1546	fig|260799.41.peg.5801	fig|681645.3.peg.1128	fig|452652.3.peg.960	fig|227882.9.peg.947	fig|100226.15.peg.1000	fig|455632.4.peg.940	fig|264445.3.peg.1064	fig|1855352.4.peg.925	fig|54571.11.peg.1137	Transcriptional regulator, AcrR family
2199	FIG00554417	fig|85011.4.peg.1197	fig|518634.20.peg.1546	fig|260799.41.peg.5801	fig|681645.3.peg.1128	fig|452652.3.peg.960	fig|227882.9.peg.947	fig|100226.15.peg.1000	fig|455632.4.peg.940	fig|264445.3.peg.1064	fig|1855352.4.peg.925	fig|54571.11.peg.1137	Transcriptional regulator, AcrR family
2264	FIG00638284	fig|85011.4.peg.1198	fig|518634.20.peg.876	fig|260799.41.peg.5778	fig|681645.3.peg.984	fig|452652.3.peg.901	fig|227882.9.peg.908	fig|100226.15.peg.965	fig|455632.4.peg.851	fig|264445.3.peg.1	fig|1855352.4.peg.846	fig|54571.11.peg.988	hypothetical protein
2264	FIG00638284	fig|85011.4.peg.1199	fig|518634.20.peg.876	fig|260799.41.peg.5778	fig|681645.3.peg.984	fig|452652.3.peg.901	fig|227882.9.peg.908	fig|100226.15.peg.965	fig|455632.4.peg.851	fig|264445.3.peg.1	fig|1855352.4.peg.846	fig|54571.11.peg.988	hypothetical protein
2264	FIG00638284	fig|85011.4.peg.1200	fig|518634.20.peg.876	fig|260799.41.peg.5778	fig|681645.3.peg.984	fig|452652.3.peg.901	fig|227882.9.peg.908	fig|100226.15.peg.965	fig|455632.4.peg.851	fig|264445.3.peg.1	fig|1855352.4.peg.846	fig|54571.11.peg.988	hypothetical protein
2264	FIG00638284	fig|85011.4.peg.1204	fig|518634.20.peg.876	fig|260799.41.peg.5778	fig|681645.3.peg.984	fig|452652.3.peg.901	fig|227882.9.peg.908	fig|100226.15.peg.965	fig|455632.4.peg.851	fig|264445.3.peg.1	fig|1855352.4.peg.846	fig|54571.11.peg.988	hypothetical protein
2264	FIG00638284	fig|85011.4.peg.1205	fig|518634.20.peg.876	fig|260799.41.peg.5778	fig|681645.3.peg.984	fig|452652.3.peg.901	fig|227882.9.peg.908	fig|100226.15.peg.965	fig|455632.4.peg.851	fig|264445.3.peg.1	fig|1855352.4.peg.846	fig|54571.11.peg.988	hypothetical protein
535	FIG00001088	fig|85011.4.peg.1206	fig|518634.20.peg.703	#N/A	fig|681645.3.peg.2021	fig|452652.3.peg.151	fig|227882.9.peg.3225	fig|100226.15.peg.2814	fig|455632.4.peg.1327	fig|264445.3.peg.2983	fig|1855352.4.peg.1176	fig|54571.11.peg.2897	beta-glycosyl hydrolase
2264	FIG00638284	fig|85011.4.peg.1207	fig|518634.20.peg.876	fig|260799.41.peg.5778	fig|681645.3.peg.984	fig|452652.3.peg.901	fig|227882.9.peg.908	fig|100226.15.peg.965	fig|455632.4.peg.851	fig|264445.3.peg.1	fig|1855352.4.peg.846	fig|54571.11.peg.988	hypothetical protein
4928	FIG01303815	fig|85011.4.peg.1211	#N/A	#N/A	fig|681645.3.peg.1210	fig|452652.3.peg.6440	fig|227882.9.peg.5136	fig|100226.15.peg.1716	fig|455632.4.peg.4291	fig|264445.3.peg.1816	fig|1855352.4.peg.1957	fig|54571.11.peg.3558	Acyl dehydratase
2264	FIG00638284	fig|85011.4.peg.1217	fig|518634.20.peg.876	fig|260799.41.peg.5778	fig|681645.3.peg.984	fig|452652.3.peg.901	fig|227882.9.peg.908	fig|100226.15.peg.965	fig|455632.4.peg.851	fig|264445.3.peg.1	fig|1855352.4.peg.846	fig|54571.11.peg.988	hypothetical protein
2264	FIG00638284	fig|85011.4.peg.1218	fig|518634.20.peg.876	fig|260799.41.peg.5778	fig|681645.3.peg.984	fig|452652.3.peg.901	fig|227882.9.peg.908	fig|100226.15.peg.965	fig|455632.4.peg.851	fig|264445.3.peg.1	fig|1855352.4.peg.846	fig|54571.11.peg.988	hypothetical protein
278	FIG00000422	fig|85011.4.peg.1219	fig|518634.20.peg.489	fig|260799.41.peg.12	#N/A	fig|452652.3.peg.4456	fig|227882.9.peg.2617	fig|100226.15.peg.4649	fig|455632.4.peg.1729	fig|264445.3.peg.4598	fig|1855352.4.peg.2948	fig|54571.11.peg.1581	Transcriptional regulator
338	FIG00000538	fig|85011.4.peg.1225	fig|518634.20.peg.1492	fig|260799.41.peg.2888	fig|681645.3.peg.956	fig|452652.3.peg.200	fig|227882.9.peg.1627	fig|100226.15.peg.1111	fig|455632.4.peg.6378	fig|264445.3.peg.1135	fig|1855352.4.peg.2644	fig|54571.11.peg.7126	Uracil-DNA glycosylase, family 1 (EC 3.2.2.27)
1079	FIG00006938	fig|85011.4.peg.1226	#N/A	#N/A	fig|681645.3.peg.920	#N/A	#N/A	#N/A	#N/A	#N/A	#N/A	#N/A	Membrane protein 2, distant similarity to thiosulphate:quinone oxidoreductase DoxD
2264	FIG00638284	fig|85011.4.peg.1228	fig|518634.20.peg.876	fig|260799.41.peg.5778	fig|681645.3.peg.984	fig|452652.3.peg.901	fig|227882.9.peg.908	fig|100226.15.peg.965	fig|455632.4.peg.851	fig|264445.3.peg.1	fig|1855352.4.peg.846	fig|54571.11.peg.988	hypothetical protein
2264	FIG00638284	fig|85011.4.peg.1230	fig|518634.20.peg.876	fig|260799.41.peg.5778	fig|681645.3.peg.984	fig|452652.3.peg.901	fig|227882.9.peg.908	fig|100226.15.peg.965	fig|455632.4.peg.851	fig|264445.3.peg.1	fig|1855352.4.peg.846	fig|54571.11.peg.988	hypothetical protein
2844	FIG01120930	fig|85011.4.peg.1232	#N/A	#N/A	#N/A	fig|452652.3.peg.1596	fig|227882.9.peg.6226	fig|100226.15.peg.2347	fig|455632.4.peg.4106	fig|264445.3.peg.2501	fig|1855352.4.peg.7684	fig|54571.11.peg.416	membrane transport protein
1819	FIG00132885	fig|85011.4.peg.1234	#N/A	fig|260799.41.peg.1811	fig|681645.3.peg.1268	fig|452652.3.peg.3729	fig|227882.9.peg.1163	fig|100226.15.peg.3128	fig|455632.4.peg.1228	fig|264445.3.peg.3305	fig|1855352.4.peg.3379	fig|54571.11.peg.4157	RNA polymerase sigma factor SigB
596	FIG00001308	fig|85011.4.peg.1235	#N/A	fig|260799.41.peg.4348	fig|681645.3.peg.504	#N/A	#N/A	fig|100226.15.peg.526	#N/A	fig|264445.3.peg.7528	#N/A	fig|54571.11.peg.715	Pyruvate carboxylase (EC 6.4.1.1)
4940	FIG01303902	fig|85011.4.peg.1237	fig|518634.20.peg.1298	fig|260799.41.peg.4703	fig|681645.3.peg.51	fig|452652.3.peg.1933	fig|227882.9.peg.977	fig|100226.15.peg.1740	fig|455632.4.peg.2349	fig|264445.3.peg.1840	fig|1855352.4.peg.863	fig|54571.11.peg.2662	RNA polymerase sigma-70 factor
4855	FIG01248839	fig|85011.4.peg.1238	#N/A	fig|260799.41.peg.2396	#N/A	fig|452652.3.peg.2481	fig|227882.9.peg.964	fig|100226.15.peg.1929	fig|455632.4.peg.321	fig|264445.3.peg.2036	fig|1855352.4.peg.1216	fig|54571.11.peg.3896	Tellurium resistance protein TerD
2264	FIG00638284	fig|85011.4.peg.1239	fig|518634.20.peg.876	fig|260799.41.peg.5778	fig|681645.3.peg.984	fig|452652.3.peg.901	fig|227882.9.peg.908	fig|100226.15.peg.965	fig|455632.4.peg.851	fig|264445.3.peg.1	fig|1855352.4.peg.846	fig|54571.11.peg.988	hypothetical protein
1346	FIG00018699	fig|85011.4.peg.1240	fig|518634.20.peg.925	fig|260799.41.peg.1716	fig|681645.3.peg.1609	fig|452652.3.peg.1299	fig|227882.9.peg.910	fig|100226.15.peg.2166	fig|455632.4.peg.887	fig|264445.3.peg.1387	fig|1855352.4.peg.872	fig|54571.11.peg.1007	CoA ligase @ Long-chain fatty-acid-CoA ligase (EC 6.2.1.3), Mycobacterial subgroup FadD36
1076	FIG00006874	fig|85011.4.peg.1246	#N/A	#N/A	#N/A	#N/A	#N/A	fig|100226.15.peg.921	fig|455632.4.peg.179	fig|264445.3.peg.627	#N/A	fig|54571.11.peg.7931	Transcriptional regulator, LysR family
3905	FIG01125568	fig|85011.4.peg.1247	#N/A	#N/A	#N/A	#N/A	#N/A	fig|100226.15.peg.920	#N/A	#N/A	#N/A	#N/A	putative nucleoside-diphosphate-sugar epimerase
2227	FIG00621114	fig|85011.4.peg.1248	fig|518634.20.peg.119	fig|260799.41.peg.3648	fig|681645.3.peg.2137	fig|452652.3.peg.1122	fig|227882.9.peg.979	fig|100226.15.peg.967	fig|455632.4.peg.850	fig|264445.3.peg.1363	fig|1855352.4.peg.1323	fig|54571.11.peg.996	3-oxoacyl-[acyl-carrier protein] reductase (EC 1.1.1.100)
2491	FIG00828034	fig|85011.4.peg.1250	#N/A	#N/A	#N/A	#N/A	#N/A	#N/A	#N/A	#N/A	#N/A	#N/A	FIG00828035: hypothetical protein
5465	FIG01397764	fig|85011.4.peg.1251	#N/A	#N/A	#N/A	fig|452652.3.peg.1759	fig|227882.9.peg.1754	fig|100226.15.peg.6878	fig|455632.4.peg.954	fig|264445.3.peg.6862	fig|1855352.4.peg.1862	fig|54571.11.peg.1735	Acetylornithine aminotransferase (EC 2.6.1.11)
864	FIG00002908	fig|85011.4.peg.1253	#N/A	#N/A	#N/A	fig|452652.3.peg.1763	fig|227882.9.peg.1759	fig|100226.15.peg.6873	fig|455632.4.peg.957	fig|264445.3.peg.6857	fig|1855352.4.peg.845	fig|54571.11.peg.1738	Squalene---hopene cyclase (EC 5.4.99.17) @ Squalene---hopanol cyclase (EC 4.2.1.129)
2264	FIG00638284	fig|85011.4.peg.1254	fig|518634.20.peg.876	fig|260799.41.peg.5778	fig|681645.3.peg.984	fig|452652.3.peg.901	fig|227882.9.peg.908	fig|100226.15.peg.965	fig|455632.4.peg.851	fig|264445.3.peg.1	fig|1855352.4.peg.846	fig|54571.11.peg.988	(2E,6E)-farnesyl diphosphate synthase (EC 2.5.1.10)
837	FIG00002582	fig|85011.4.peg.1255	#N/A	#N/A	#N/A	fig|452652.3.peg.1765	fig|227882.9.peg.1761	fig|100226.15.peg.6871	fig|455632.4.peg.959	fig|264445.3.peg.213	fig|1855352.4.peg.1868	fig|54571.11.peg.1740	Phytoene desaturase, pro-zeta-carotene producing (EC 1.-.-.-)
480	FIG00000928	fig|85011.4.peg.1256	#N/A	#N/A	fig|681645.3.peg.2176	fig|452652.3.peg.1766	fig|227882.9.peg.1097	fig|100226.15.peg.160	fig|455632.4.peg.960	fig|264445.3.peg.214	fig|1855352.4.peg.1869	fig|54571.11.peg.1742	Phytoene synthase (EC 2.5.1.32)
480	FIG00000928	fig|85011.4.peg.1257	#N/A	#N/A	fig|681645.3.peg.2176	fig|452652.3.peg.1766	fig|227882.9.peg.1097	fig|100226.15.peg.160	fig|455632.4.peg.960	fig|264445.3.peg.214	fig|1855352.4.peg.1869	fig|54571.11.peg.1742	Squalene synthase (EC 2.5.1.21)
753	FIG00002049	fig|85011.4.peg.1259	#N/A	fig|260799.41.peg.1625	fig|681645.3.peg.1630	fig|452652.3.peg.1009	fig|227882.9.peg.3363	fig|100226.15.peg.5203	fig|455632.4.peg.1636	fig|264445.3.peg.2709	fig|1855352.4.peg.1461	fig|54571.11.peg.2505	Oligopeptide transport system permease protein OppB (TC 3.A.1.5.1)
2067	FIG00451095	fig|85011.4.peg.1260	fig|518634.20.peg.1917	fig|260799.41.peg.1622	fig|681645.3.peg.1220	fig|452652.3.peg.4801	fig|227882.9.peg.2963	fig|100226.15.peg.5200	fig|455632.4.peg.1828	fig|264445.3.peg.5113	fig|1855352.4.peg.92	fig|54571.11.peg.2502	Oligopeptide ABC transporter, periplasmic oligopeptide-binding protein OppA (TC 3.A.1.5.1)
2264	FIG00638284	fig|85011.4.peg.1261	fig|518634.20.peg.876	fig|260799.41.peg.5778	fig|681645.3.peg.984	fig|452652.3.peg.901	fig|227882.9.peg.908	fig|100226.15.peg.965	fig|455632.4.peg.851	fig|264445.3.peg.1	fig|1855352.4.peg.846	fig|54571.11.peg.988	Dipeptide transport system permease protein DppC (TC 3.A.1.5.2)
2264	FIG00638284	fig|85011.4.peg.1262	fig|518634.20.peg.876	fig|260799.41.peg.5778	fig|681645.3.peg.984	fig|452652.3.peg.901	fig|227882.9.peg.908	fig|100226.15.peg.965	fig|455632.4.peg.851	fig|264445.3.peg.1	fig|1855352.4.peg.846	fig|54571.11.peg.988	Putative glutathione transporter, permease component
2264	FIG00638284	fig|85011.4.peg.1264	fig|518634.20.peg.876	fig|260799.41.peg.5778	fig|681645.3.peg.984	fig|452652.3.peg.901	fig|227882.9.peg.908	fig|100226.15.peg.965	fig|455632.4.peg.851	fig|264445.3.peg.1	fig|1855352.4.peg.846	fig|54571.11.peg.988	hypothetical protein
436	FIG00000821	fig|85011.4.peg.1270	#N/A	fig|260799.41.peg.1384	#N/A	fig|452652.3.peg.1993	fig|227882.9.peg.2282	fig|100226.15.peg.6202	fig|455632.4.peg.1405	fig|264445.3.peg.6242	fig|1855352.4.peg.6048	fig|54571.11.peg.2183	Adenylylsulfate kinase (EC 2.7.1.25)
2264	FIG00638284	fig|85011.4.peg.1271	fig|518634.20.peg.876	fig|260799.41.peg.5778	fig|681645.3.peg.984	fig|452652.3.peg.901	fig|227882.9.peg.908	fig|100226.15.peg.965	fig|455632.4.peg.851	fig|264445.3.peg.1	fig|1855352.4.peg.846	fig|54571.11.peg.988	hypothetical protein
1509	FIG00033206	fig|85011.4.peg.1273	#N/A	fig|260799.41.peg.3759	fig|681645.3.peg.640	fig|452652.3.peg.4838	fig|227882.9.peg.1438	fig|100226.15.peg.1860	fig|455632.4.peg.976	fig|264445.3.peg.1053	fig|1855352.4.peg.877	fig|54571.11.peg.1760	Enoyl-CoA hydratase (EC 4.2.1.17)
2264	FIG00638284	fig|85011.4.peg.1275	fig|518634.20.peg.876	fig|260799.41.peg.5778	fig|681645.3.peg.984	fig|452652.3.peg.901	fig|227882.9.peg.908	fig|100226.15.peg.965	fig|455632.4.peg.851	fig|264445.3.peg.1	fig|1855352.4.peg.846	fig|54571.11.peg.988	hypothetical protein
2264	FIG00638284	fig|85011.4.peg.1276	fig|518634.20.peg.876	fig|260799.41.peg.5778	fig|681645.3.peg.984	fig|452652.3.peg.901	fig|227882.9.peg.908	fig|100226.15.peg.965	fig|455632.4.peg.851	fig|264445.3.peg.1	fig|1855352.4.peg.846	fig|54571.11.peg.988	S-(hydroxymethyl)glutathione dehydrogenase (EC 1.1.1.284)
4136	FIG01127157	fig|85011.4.peg.1279	#N/A	#N/A	#N/A	fig|452652.3.peg.956	fig|227882.9.peg.6465	#N/A	fig|455632.4.peg.5525	fig|264445.3.peg.2281	#N/A	#N/A	FIG01127158: hypothetical protein
2550	FIG00906075	fig|85011.4.peg.1281	#N/A	fig|260799.41.peg.1954	#N/A	fig|452652.3.peg.1936	fig|227882.9.peg.1037	fig|100226.15.peg.1329	fig|455632.4.peg.2596	fig|264445.3.peg.1402	fig|1855352.4.peg.2620	fig|54571.11.peg.1480	Transcriptional regulator, HxlR family
2548	FIG00905642	fig|85011.4.peg.1282	#N/A	#N/A	#N/A	#N/A	#N/A	#N/A	fig|455632.4.peg.7150	fig|264445.3.peg.7980	fig|1855352.4.peg.6665	#N/A	Uncharacterized MFS-type transporter
667	FIG00001596	fig|85011.4.peg.1283	#N/A	fig|260799.41.peg.2561	#N/A	fig|452652.3.peg.5038	fig|227882.9.peg.5180	fig|100226.15.peg.4652	fig|455632.4.peg.3028	fig|264445.3.peg.4600	fig|1855352.4.peg.2183	fig|54571.11.peg.3608	Fumarylacetoacetase (EC 3.7.1.2)
1838	FIG00133276	fig|85011.4.peg.1284	#N/A	#N/A	#N/A	#N/A	fig|227882.9.peg.1813	fig|100226.15.peg.6809	fig|455632.4.peg.1192	#N/A	#N/A	fig|54571.11.peg.444	Succinyl-CoA:3-ketoacid-coenzyme A transferase subunit B (EC 2.8.3.5)
1835	FIG00133228	fig|85011.4.peg.1285	#N/A	#N/A	#N/A	#N/A	fig|227882.9.peg.1812	fig|100226.15.peg.6810	fig|455632.4.peg.1191	#N/A	#N/A	fig|54571.11.peg.443	Succinyl-CoA:3-ketoacid-coenzyme A transferase subunit A (EC 2.8.3.5)
4376	FIG01129533	fig|85011.4.peg.1287	#N/A	#N/A	#N/A	#N/A	fig|227882.9.peg.7016	fig|100226.15.peg.5171	#N/A	#N/A	#N/A	fig|54571.11.peg.6746	putative polyketide cyclase
1091	FIG00007195	fig|85011.4.peg.1290	#N/A	#N/A	#N/A	fig|452652.3.peg.4307	fig|227882.9.peg.6782	#N/A	fig|455632.4.peg.5764	fig|264445.3.peg.2010	fig|1855352.4.peg.1345	fig|54571.11.peg.6520	2-hydroxychromene-2-carboxylate isomerase/DsbA-like thioredoxin domain
2264	FIG00638284	fig|85011.4.peg.1291	fig|518634.20.peg.876	fig|260799.41.peg.5778	fig|681645.3.peg.984	fig|452652.3.peg.901	fig|227882.9.peg.908	fig|100226.15.peg.965	fig|455632.4.peg.851	fig|264445.3.peg.1	fig|1855352.4.peg.846	fig|54571.11.peg.988	hypothetical protein
2264	FIG00638284	fig|85011.4.peg.1294	fig|518634.20.peg.876	fig|260799.41.peg.5778	fig|681645.3.peg.984	fig|452652.3.peg.901	fig|227882.9.peg.908	fig|100226.15.peg.965	fig|455632.4.peg.851	fig|264445.3.peg.1	fig|1855352.4.peg.846	fig|54571.11.peg.988	hypothetical protein
1671	FIG00065617	fig|85011.4.peg.1296	#N/A	#N/A	#N/A	#N/A	#N/A	#N/A	fig|455632.4.peg.1544	#N/A	#N/A	#N/A	Benzoate transport, extracellular ligand-binding receptor
902	FIG00003435	fig|85011.4.peg.1297	fig|518634.20.peg.1586	fig|260799.41.peg.898	#N/A	fig|452652.3.peg.2038	fig|227882.9.peg.6538	fig|100226.15.peg.2039	fig|455632.4.peg.1184	fig|264445.3.peg.2170	fig|1855352.4.peg.5968	fig|54571.11.peg.1915	High-affinity branched-chain amino acid transport system permease protein LivH (TC 3.A.1.4.1)
2264	FIG00638284	fig|85011.4.peg.1298	fig|518634.20.peg.876	fig|260799.41.peg.5778	fig|681645.3.peg.984	fig|452652.3.peg.901	fig|227882.9.peg.908	fig|100226.15.peg.965	fig|455632.4.peg.851	fig|264445.3.peg.1	fig|1855352.4.peg.846	fig|54571.11.peg.988	hypothetical protein
3617	FIG01123952	fig|85011.4.peg.1301	#N/A	#N/A	#N/A	fig|452652.3.peg.5470	fig|227882.9.peg.5721	fig|100226.15.peg.2716	fig|455632.4.peg.4972	fig|264445.3.peg.2892	fig|1855352.4.peg.2824	fig|54571.11.peg.5495	conserved hypothetical protein SC6D10.11
3725	FIG01124528	fig|85011.4.peg.1302	#N/A	#N/A	#N/A	fig|452652.3.peg.5471	fig|227882.9.peg.5722	fig|100226.15.peg.2715	fig|455632.4.peg.4973	fig|264445.3.peg.2891	fig|1855352.4.peg.2823	fig|54571.11.peg.5496	Serine/threonine protein phosphatase (EC 3.1.3.16)
2352	FIG00723707	fig|85011.4.peg.1303	#N/A	#N/A	fig|681645.3.peg.1906	fig|452652.3.peg.5472	fig|227882.9.peg.5723	fig|100226.15.peg.2714	fig|455632.4.peg.4974	fig|264445.3.peg.2889	fig|1855352.4.peg.2822	fig|54571.11.peg.5497	Serine/threonine protein kinase
2264	FIG00638284	fig|85011.4.peg.1304	fig|518634.20.peg.876	fig|260799.41.peg.5778	fig|681645.3.peg.984	fig|452652.3.peg.901	fig|227882.9.peg.908	fig|100226.15.peg.965	fig|455632.4.peg.851	fig|264445.3.peg.1	fig|1855352.4.peg.846	fig|54571.11.peg.988	hypothetical protein
2264	FIG00638284	fig|85011.4.peg.1305	fig|518634.20.peg.876	fig|260799.41.peg.5778	fig|681645.3.peg.984	fig|452652.3.peg.901	fig|227882.9.peg.908	fig|100226.15.peg.965	fig|455632.4.peg.851	fig|264445.3.peg.1	fig|1855352.4.peg.846	fig|54571.11.peg.988	hypothetical protein
2264	FIG00638284	fig|85011.4.peg.1306	fig|518634.20.peg.876	fig|260799.41.peg.5778	fig|681645.3.peg.984	fig|452652.3.peg.901	fig|227882.9.peg.908	fig|100226.15.peg.965	fig|455632.4.peg.851	fig|264445.3.peg.1	fig|1855352.4.peg.846	fig|54571.11.peg.988	hypothetical protein
2264	FIG00638284	fig|85011.4.peg.1311	fig|518634.20.peg.876	fig|260799.41.peg.5778	fig|681645.3.peg.984	fig|452652.3.peg.901	fig|227882.9.peg.908	fig|100226.15.peg.965	fig|455632.4.peg.851	fig|264445.3.peg.1	fig|1855352.4.peg.846	fig|54571.11.peg.988	Transcriptional regulator, AfsR family
5163	FIG01319420	fig|85011.4.peg.1313	#N/A	#N/A	fig|681645.3.peg.500	fig|452652.3.peg.1715	fig|227882.9.peg.1122	fig|100226.15.peg.169	fig|455632.4.peg.7213	fig|264445.3.peg.1325	fig|1855352.4.peg.1822	#N/A	Putative DNA-binding protein
2264	FIG00638284	fig|85011.4.peg.1316	fig|518634.20.peg.876	fig|260799.41.peg.5778	fig|681645.3.peg.984	fig|452652.3.peg.901	fig|227882.9.peg.908	fig|100226.15.peg.965	fig|455632.4.peg.851	fig|264445.3.peg.1	fig|1855352.4.peg.846	fig|54571.11.peg.988	Ortho-halobenzoate 1,2-dioxygenase alpha-ISP protein OhbB
2264	FIG00638284	fig|85011.4.peg.1317	fig|518634.20.peg.876	fig|260799.41.peg.5778	fig|681645.3.peg.984	fig|452652.3.peg.901	fig|227882.9.peg.908	fig|100226.15.peg.965	fig|455632.4.peg.851	fig|264445.3.peg.1	fig|1855352.4.peg.846	fig|54571.11.peg.988	hypothetical protein
505	FIG00001001	fig|85011.4.peg.1318	#N/A	#N/A	fig|681645.3.peg.2001	fig|452652.3.peg.6378	fig|227882.9.peg.7526	fig|100226.15.peg.1231	fig|455632.4.peg.213	fig|264445.3.peg.1242	#N/A	fig|54571.11.peg.7207	Urease accessory protein UreG
514	FIG00001025	fig|85011.4.peg.1319	#N/A	#N/A	fig|681645.3.peg.2002	fig|452652.3.peg.6377	fig|227882.9.peg.7525	fig|100226.15.peg.1232	fig|455632.4.peg.214	fig|264445.3.peg.1243	#N/A	fig|54571.11.peg.7206	Urease accessory protein UreF
754	FIG00002050	fig|85011.4.peg.1320	#N/A	#N/A	fig|681645.3.peg.2004	fig|452652.3.peg.1968	fig|227882.9.peg.2908	fig|100226.15.peg.1233	fig|455632.4.peg.215	fig|264445.3.peg.1244	fig|1855352.4.peg.6071	fig|54571.11.peg.732	Urease alpha subunit (EC 3.5.1.5)
521	FIG00001042	fig|85011.4.peg.1321	#N/A	#N/A	fig|681645.3.peg.2005	fig|452652.3.peg.6375	fig|227882.9.peg.7523	fig|100226.15.peg.1234	fig|455632.4.peg.838	fig|264445.3.peg.1245	#N/A	fig|54571.11.peg.7204	Urease beta subunit (EC 3.5.1.5)
1196	FIG00010604	fig|85011.4.peg.1322	#N/A	#N/A	fig|681645.3.peg.2006	fig|452652.3.peg.6373	fig|227882.9.peg.7522	fig|100226.15.peg.1235	fig|455632.4.peg.840	fig|264445.3.peg.1246	#N/A	fig|54571.11.peg.7203	Urease gamma subunit (EC 3.5.1.5)
477	FIG00000915	fig|85011.4.peg.1324	#N/A	#N/A	#N/A	fig|452652.3.peg.4377	fig|227882.9.peg.4209	fig|100226.15.peg.4346	fig|455632.4.peg.4125	fig|264445.3.peg.3637	fig|1855352.4.peg.4608	fig|54571.11.peg.3895	Hypothetical protein YaeJ with similarity to translation release factor
2264	FIG00638284	fig|85011.4.peg.1325	fig|518634.20.peg.876	fig|260799.41.peg.5778	fig|681645.3.peg.984	fig|452652.3.peg.901	fig|227882.9.peg.908	fig|100226.15.peg.965	fig|455632.4.peg.851	fig|264445.3.peg.1	fig|1855352.4.peg.846	fig|54571.11.peg.988	hypothetical protein
5267	FIG01332484	fig|85011.4.peg.1326	#N/A	#N/A	#N/A	fig|452652.3.peg.6200	fig|227882.9.peg.1435	fig|100226.15.peg.1768	fig|455632.4.peg.5889	fig|264445.3.peg.1868	fig|1855352.4.peg.2157	fig|54571.11.peg.7629	Glutaryl-CoA dehydrogenase (EC 1.3.8.6)
659	FIG00001561	fig|85011.4.peg.1328	#N/A	fig|260799.41.peg.823	#N/A	fig|452652.3.peg.1999	fig|227882.9.peg.2234	fig|100226.15.peg.6254	fig|455632.4.peg.1380	fig|264445.3.peg.6279	fig|1855352.4.peg.6054	fig|54571.11.peg.2141	Probable GTPase related to EngC
2264	FIG00638284	fig|85011.4.peg.1330	fig|518634.20.peg.876	fig|260799.41.peg.5778	fig|681645.3.peg.984	fig|452652.3.peg.901	fig|227882.9.peg.908	fig|100226.15.peg.965	fig|455632.4.peg.851	fig|264445.3.peg.1	fig|1855352.4.peg.846	fig|54571.11.peg.988	Integral membrane protein
2264	FIG00638284	fig|85011.4.peg.1331	fig|518634.20.peg.876	fig|260799.41.peg.5778	fig|681645.3.peg.984	fig|452652.3.peg.901	fig|227882.9.peg.908	fig|100226.15.peg.965	fig|455632.4.peg.851	fig|264445.3.peg.1	fig|1855352.4.peg.846	fig|54571.11.peg.988	hypothetical protein
1038	FIG00005903	fig|85011.4.peg.1332	#N/A	#N/A	#N/A	fig|452652.3.peg.1996	fig|227882.9.peg.2279	fig|100226.15.peg.6205	fig|455632.4.peg.1402	fig|264445.3.peg.6245	fig|1855352.4.peg.6051	fig|54571.11.peg.2180	Ferredoxin--sulfite reductase, actinobacterial type (EC 1.8.7.1)
4934	FIG01303877	fig|85011.4.peg.1334	#N/A	fig|260799.41.peg.1386	#N/A	fig|452652.3.peg.1994	fig|227882.9.peg.2281	fig|100226.15.peg.6203	fig|455632.4.peg.1404	fig|264445.3.peg.6243	fig|1855352.4.peg.6049	fig|54571.11.peg.2182	Phosphoadenylyl-sulfate reductase [thioredoxin] (EC 1.8.4.8)
410	FIG00000728	fig|85011.4.peg.1335	#N/A	#N/A	#N/A	fig|452652.3.peg.1992	fig|227882.9.peg.2283	fig|100226.15.peg.6201	fig|455632.4.peg.1406	fig|264445.3.peg.6241	fig|1855352.4.peg.6047	fig|54571.11.peg.2184	Sulfate adenylyltransferase subunit 2 (EC 2.7.7.4)
1831	FIG00133143	fig|85011.4.peg.1336	#N/A	#N/A	#N/A	fig|452652.3.peg.1991	fig|227882.9.peg.2284	fig|100226.15.peg.6200	fig|455632.4.peg.1407	fig|264445.3.peg.6240	fig|1855352.4.peg.6046	fig|54571.11.peg.2185	Sulfate adenylyltransferase subunit 1 (EC 2.7.7.4)
1688	FIG00068491	fig|85011.4.peg.1337	#N/A	#N/A	#N/A	fig|452652.3.peg.1989	fig|227882.9.peg.2285	fig|100226.15.peg.6199	fig|455632.4.peg.1408	fig|264445.3.peg.6238	fig|1855352.4.peg.6044	fig|54571.11.peg.2187	ABC-type probable sulfate transporter, periplasmic binding protein
4984	FIG01304529	fig|85011.4.peg.1338	#N/A	#N/A	#N/A	fig|452652.3.peg.1988	fig|227882.9.peg.2286	fig|100226.15.peg.6198	fig|455632.4.peg.1409	fig|264445.3.peg.6237	fig|1855352.4.peg.6043	fig|54571.11.peg.2188	ABC-type probable sulfate transporter, ATPase component
1672	FIG00065937	fig|85011.4.peg.1339	#N/A	#N/A	#N/A	fig|452652.3.peg.1987	fig|227882.9.peg.2287	fig|100226.15.peg.6197	fig|455632.4.peg.1410	fig|264445.3.peg.6236	fig|1855352.4.peg.6042	fig|54571.11.peg.2189	ABC-type probable sulfate transporter, permease protein
1818	FIG00132864	fig|85011.4.peg.1340	#N/A	fig|260799.41.peg.1380	#N/A	fig|452652.3.peg.1986	fig|227882.9.peg.2288	fig|100226.15.peg.2512	fig|455632.4.peg.1411	fig|264445.3.peg.2646	fig|1855352.4.peg.1637	fig|54571.11.peg.2190	Sirohydrochlorin ferrochelatase SirB (EC 4.99.1.4)
3443	FIG01123162	fig|85011.4.peg.1341	#N/A	#N/A	#N/A	fig|452652.3.peg.2010	fig|227882.9.peg.2297	fig|100226.15.peg.6187	fig|455632.4.peg.1427	fig|264445.3.peg.6222	fig|1855352.4.peg.6024	fig|54571.11.peg.2196	FIG01123164: hypothetical protein
1773	FIG00109688	fig|85011.4.peg.1344	fig|518634.20.peg.1732	#N/A	fig|681645.3.peg.1429	fig|452652.3.peg.89	fig|227882.9.peg.2303	fig|100226.15.peg.5540	fig|455632.4.peg.1437	fig|264445.3.peg.5437	fig|1855352.4.peg.3223	fig|54571.11.peg.1353	Limit dextrin alpha-1,6-maltotetraose-hydrolase (EC 3.2.1.196)
669	FIG00001606	fig|85011.4.peg.1345	#N/A	#N/A	#N/A	fig|452652.3.peg.2016	fig|227882.9.peg.2304	fig|100226.15.peg.6183	fig|455632.4.peg.1438	fig|264445.3.peg.6216	fig|1855352.4.peg.6015	fig|54571.11.peg.2204	Malto-oligosyltrehalose synthase (EC 5.4.99.15)
602	FIG00001338	fig|85011.4.peg.1346	#N/A	#N/A	#N/A	fig|452652.3.peg.2017	fig|227882.9.peg.2311	fig|100226.15.peg.6180	fig|455632.4.peg.1445	fig|264445.3.peg.6210	fig|1855352.4.peg.6014	fig|54571.11.peg.2209	Malto-oligosyltrehalose trehalohydrolase (EC 3.2.1.141)
4843	FIG01236906	fig|85011.4.peg.1347	fig|518634.20.peg.1462	fig|260799.41.peg.1009	#N/A	fig|452652.3.peg.1425	fig|227882.9.peg.1362	fig|100226.15.peg.139	#N/A	fig|264445.3.peg.6168	fig|1855352.4.peg.6487	fig|54571.11.peg.1352	UDP-galactose-lipid carrier transferase (EC 2.-.-.-)
2482	FIG00822128	fig|85011.4.peg.1348	#N/A	#N/A	#N/A	fig|452652.3.peg.5531	fig|227882.9.peg.2363	#N/A	fig|455632.4.peg.1473	fig|264445.3.peg.6173	fig|1855352.4.peg.2727	fig|54571.11.peg.2238	putative ATP/GTP-binding integral membrane protein
2665	FIG00995439	fig|85011.4.peg.1349	#N/A	#N/A	fig|681645.3.peg.1243	fig|452652.3.peg.5530	fig|227882.9.peg.2362	fig|100226.15.peg.6159	fig|455632.4.peg.1472	fig|264445.3.peg.6174	fig|1855352.4.peg.2728	fig|54571.11.peg.2237	2,5-diamino-6-ribosylamino-pyrimidinone 5-phosphate reductase (EC 1.1.1.302) homolog
1872	FIG00135554	fig|85011.4.peg.1351	fig|518634.20.peg.1385	fig|260799.41.peg.3584	fig|681645.3.peg.1456	fig|452652.3.peg.5528	fig|227882.9.peg.2360	fig|100226.15.peg.6161	fig|455632.4.peg.1470	fig|264445.3.peg.6176	fig|1855352.4.peg.2730	fig|54571.11.peg.2235	UDP-N-acetylmuramate--alanine ligase (EC 6.3.2.8)
2032	FIG00380575	fig|85011.4.peg.1352	#N/A	#N/A	fig|681645.3.peg.1246	fig|452652.3.peg.5527	fig|227882.9.peg.2359	fig|100226.15.peg.6162	fig|455632.4.peg.1469	fig|264445.3.peg.6177	fig|1855352.4.peg.2731	fig|54571.11.peg.2234	Peptide methionine sulfoxide reductase MsrB (EC 1.8.4.12)
2264	FIG00638284	fig|85011.4.peg.1353	fig|518634.20.peg.876	fig|260799.41.peg.5778	fig|681645.3.peg.984	fig|452652.3.peg.901	fig|227882.9.peg.908	fig|100226.15.peg.965	fig|455632.4.peg.851	fig|264445.3.peg.1	fig|1855352.4.peg.846	fig|54571.11.peg.988	hypothetical protein
3760	FIG01124709	fig|85011.4.peg.1354	#N/A	#N/A	#N/A	fig|452652.3.peg.5522	fig|227882.9.peg.2373	fig|100226.15.peg.6146	fig|455632.4.peg.1480	fig|264445.3.peg.6160	fig|1855352.4.peg.2740	fig|54571.11.peg.2250	FIG01124710: hypothetical protein
2264	FIG00638284	fig|85011.4.peg.1356	fig|518634.20.peg.876	fig|260799.41.peg.5778	fig|681645.3.peg.984	fig|452652.3.peg.901	fig|227882.9.peg.908	fig|100226.15.peg.965	fig|455632.4.peg.851	fig|264445.3.peg.1	fig|1855352.4.peg.846	fig|54571.11.peg.988	3-deoxy-manno-octulosonate cytidylyltransferase (EC 2.7.7.38)
926	FIG00003629	fig|85011.4.peg.1357	#N/A	fig|260799.41.peg.2899	fig|681645.3.peg.1247	fig|452652.3.peg.5519	fig|227882.9.peg.2376	fig|100226.15.peg.6143	fig|455632.4.peg.1483	fig|264445.3.peg.6156	fig|1855352.4.peg.2744	fig|54571.11.peg.2253	Coproheme decarboxylase HemQ (no EC)
1687	FIG00068302	fig|85011.4.peg.1358	#N/A	fig|260799.41.peg.1735	fig|681645.3.peg.289	fig|452652.3.peg.1552	fig|227882.9.peg.1295	fig|100226.15.peg.6142	fig|455632.4.peg.1484	fig|264445.3.peg.6155	fig|1855352.4.peg.2745	fig|54571.11.peg.2254	Protoporphyrinogen IX oxidase, aerobic, HemY (EC 1.3.3.4)
282	FIG00000428	fig|85011.4.peg.1359	#N/A	fig|260799.41.peg.1737	fig|681645.3.peg.288	fig|452652.3.peg.5516	fig|227882.9.peg.2384	fig|100226.15.peg.6131	fig|455632.4.peg.1487	fig|264445.3.peg.6150	fig|1855352.4.peg.2748	fig|54571.11.peg.2258	Uroporphyrinogen III decarboxylase (EC 4.1.1.37)
988	FIG00004682	fig|85011.4.peg.1360	#N/A	#N/A	fig|681645.3.peg.1248	fig|452652.3.peg.5515	fig|227882.9.peg.2385	fig|100226.15.peg.6130	fig|455632.4.peg.1488	fig|264445.3.peg.6149	fig|1855352.4.peg.2749	fig|54571.11.peg.2259	Uncharacterized protein Q1 colocalized with Q
2728	FIG01039540	fig|85011.4.peg.1361	#N/A	#N/A	#N/A	fig|452652.3.peg.5514	fig|227882.9.peg.2386	fig|100226.15.peg.6129	fig|455632.4.peg.1489	fig|264445.3.peg.6148	fig|1855352.4.peg.2750	fig|54571.11.peg.2260	two-component regulator
429	FIG00000804	fig|85011.4.peg.1362	fig|518634.20.peg.794	#N/A	fig|681645.3.peg.1249	fig|452652.3.peg.5513	fig|227882.9.peg.2387	fig|100226.15.peg.6128	fig|455632.4.peg.1490	fig|264445.3.peg.6147	fig|1855352.4.peg.2751	fig|54571.11.peg.2261	Ribonuclease D (EC 3.1.26.3)
838	FIG00002587	fig|85011.4.peg.1363	fig|518634.20.peg.187	#N/A	#N/A	fig|452652.3.peg.312	fig|227882.9.peg.6287	fig|100226.15.peg.2314	#N/A	fig|264445.3.peg.2462	fig|1855352.4.peg.7407	fig|54571.11.peg.6110	Ferrous iron transport permease EfeU
1893	FIG00137529	fig|85011.4.peg.1364	#N/A	#N/A	#N/A	fig|452652.3.peg.313	fig|227882.9.peg.6288	fig|100226.15.peg.2313	#N/A	fig|264445.3.peg.2461	fig|1855352.4.peg.6020	fig|54571.11.peg.6111	Ferrous iron transport peroxidase EfeB
1898	FIG00137588	fig|85011.4.peg.1365	#N/A	#N/A	#N/A	fig|452652.3.peg.314	fig|227882.9.peg.6289	fig|100226.15.peg.2312	#N/A	fig|264445.3.peg.2460	fig|1855352.4.peg.7405	fig|54571.11.peg.6112	Ferrous iron transport periplasmic protein EfeO, contains peptidase-M75 domain and (frequently) cupredoxin-like domain
4884	FIG01279374	fig|85011.4.peg.1367	#N/A	#N/A	#N/A	fig|452652.3.peg.5512	fig|227882.9.peg.2389	fig|100226.15.peg.6127	fig|455632.4.peg.1491	fig|264445.3.peg.6145	fig|1855352.4.peg.2752	fig|54571.11.peg.2263	3-ketoacyl-CoA thiolase (EC 2.3.1.16)
4931	FIG01303839	fig|85011.4.peg.1368	#N/A	#N/A	#N/A	fig|452652.3.peg.5511	fig|227882.9.peg.2390	fig|100226.15.peg.6126	fig|455632.4.peg.1492	fig|264445.3.peg.6144	fig|1855352.4.peg.2753	fig|54571.11.peg.2264	Enoyl-CoA hydratase (EC 4.2.1.17) / 3-hydroxyacyl-CoA dehydrogenase (EC 1.1.1.35) / 3-hydroxybutyryl-CoA epimerase (EC 5.1.2.3)
4878	FIG01272034	fig|85011.4.peg.1370	fig|518634.20.peg.1540	fig|260799.41.peg.28	fig|681645.3.peg.1744	fig|452652.3.peg.987	fig|227882.9.peg.1312	fig|100226.15.peg.2936	fig|455632.4.peg.1339	fig|264445.3.peg.5982	fig|1855352.4.peg.2667	fig|54571.11.peg.1675	Acetyltransferase, GNAT family
2264	FIG00638284	fig|85011.4.peg.1372	fig|518634.20.peg.876	fig|260799.41.peg.5778	fig|681645.3.peg.984	fig|452652.3.peg.901	fig|227882.9.peg.908	fig|100226.15.peg.965	fig|455632.4.peg.851	fig|264445.3.peg.1	fig|1855352.4.peg.846	fig|54571.11.peg.988	hypothetical protein
2227	FIG00621114	fig|85011.4.peg.1374	fig|518634.20.peg.119	fig|260799.41.peg.3648	fig|681645.3.peg.2137	fig|452652.3.peg.1122	fig|227882.9.peg.979	fig|100226.15.peg.967	fig|455632.4.peg.850	fig|264445.3.peg.1363	fig|1855352.4.peg.1323	fig|54571.11.peg.996	3-oxoacyl-[acyl-carrier protein] reductase (EC 1.1.1.100)
4363	FIG01129378	fig|85011.4.peg.1375	#N/A	#N/A	#N/A	#N/A	fig|227882.9.peg.4052	#N/A	fig|455632.4.peg.4302	#N/A	#N/A	fig|54571.11.peg.4883	LuxA-like protein
5336	FIG01347888	fig|85011.4.peg.1377	#N/A	#N/A	#N/A	#N/A	fig|227882.9.peg.2400	fig|100226.15.peg.6113	fig|455632.4.peg.1508	fig|264445.3.peg.6139	#N/A	fig|54571.11.peg.2266	Uncharacterized amino acid permease, GabP family
222	FIG00000343	fig|85011.4.peg.1379	fig|518634.20.peg.518	fig|260799.41.peg.4109	fig|681645.3.peg.1250	fig|452652.3.peg.1760	fig|227882.9.peg.1755	fig|100226.15.peg.6112	fig|455632.4.peg.1509	fig|264445.3.peg.6138	fig|1855352.4.peg.1863	fig|54571.11.peg.2267	1-deoxy-D-xylulose 5-phosphate synthase (EC 2.2.1.7)
1722	FIG00081563	fig|85011.4.peg.1380	fig|518634.20.peg.143	fig|260799.41.peg.2399	fig|681645.3.peg.2159	fig|452652.3.peg.1012	fig|227882.9.peg.2405	fig|100226.15.peg.6106	fig|455632.4.peg.1513	fig|264445.3.peg.6134	fig|1855352.4.peg.2756	fig|54571.11.peg.2271	Putative ROK-family transcriptional regulator
2264	FIG00638284	fig|85011.4.peg.1381	fig|518634.20.peg.876	fig|260799.41.peg.5778	fig|681645.3.peg.984	fig|452652.3.peg.901	fig|227882.9.peg.908	fig|100226.15.peg.965	fig|455632.4.peg.851	fig|264445.3.peg.1	fig|1855352.4.peg.846	fig|54571.11.peg.988	hypothetical protein
2015	FIG00229485	fig|85011.4.peg.1382	#N/A	#N/A	#N/A	fig|452652.3.peg.4358	fig|227882.9.peg.1403	fig|100226.15.peg.4249	fig|455632.4.peg.4047	fig|264445.3.peg.842	fig|1855352.4.peg.4574	#N/A	Hypothetical protein of L-Asparaginase type 2-like superfamily
1416	FIG00022996	fig|85011.4.peg.1383	fig|518634.20.peg.1254	#N/A	#N/A	fig|452652.3.peg.2649	fig|227882.9.peg.2415	fig|100226.15.peg.6099	fig|455632.4.peg.1521	fig|264445.3.peg.6122	fig|1855352.4.peg.5409	fig|54571.11.peg.2276	Aconitate hydratase (EC 4.2.1.3)
2094	FIG00470735	fig|85011.4.peg.1386	#N/A	#N/A	#N/A	fig|452652.3.peg.1661	fig|227882.9.peg.1532	fig|100226.15.peg.1023	fig|455632.4.peg.4729	fig|264445.3.peg.1060	fig|1855352.4.peg.1778	fig|54571.11.peg.5288	Pyridoxal-5'-phosphate-dependent enzyme beta superfamily (fold type II)
2264	FIG00638284	fig|85011.4.peg.1388	fig|518634.20.peg.876	fig|260799.41.peg.5778	fig|681645.3.peg.984	fig|452652.3.peg.901	fig|227882.9.peg.908	fig|100226.15.peg.965	fig|455632.4.peg.851	fig|264445.3.peg.1	fig|1855352.4.peg.846	fig|54571.11.peg.988	hypothetical protein
2911	FIG01121169	fig|85011.4.peg.1389	#N/A	#N/A	#N/A	#N/A	fig|227882.9.peg.6514	fig|100226.15.peg.2097	fig|455632.4.peg.5570	fig|264445.3.peg.2233	fig|1855352.4.peg.5881	fig|54571.11.peg.6319	FIG01121171: hypothetical protein
210	FIG00000328	fig|85011.4.peg.1390	fig|518634.20.peg.315	fig|260799.41.peg.4632	fig|681645.3.peg.1345	fig|452652.3.peg.2000	fig|227882.9.peg.2067	fig|100226.15.peg.1995	fig|455632.4.peg.1200	fig|264445.3.peg.2112	fig|1855352.4.peg.4692	fig|54571.11.peg.1926	Methylphosphotriester-DNA--protein-cysteine S-methyltransferase (EC 2.1.1.n11) / DNA-3-methyladenine glycosylase II (EC 3.2.2.21)
210	FIG00000328	fig|85011.4.peg.1391	fig|518634.20.peg.315	fig|260799.41.peg.4632	fig|681645.3.peg.1345	fig|452652.3.peg.2000	fig|227882.9.peg.2067	fig|100226.15.peg.1995	fig|455632.4.peg.1200	fig|264445.3.peg.2112	fig|1855352.4.peg.4692	fig|54571.11.peg.1926	Methylated-DNA--protein-cysteine methyltransferase (EC 2.1.1.63)
2264	FIG00638284	fig|85011.4.peg.1392	fig|518634.20.peg.876	fig|260799.41.peg.5778	fig|681645.3.peg.984	fig|452652.3.peg.901	fig|227882.9.peg.908	fig|100226.15.peg.965	fig|455632.4.peg.851	fig|264445.3.peg.1	fig|1855352.4.peg.846	fig|54571.11.peg.988	hypothetical protein
2264	FIG00638284	fig|85011.4.peg.1393	fig|518634.20.peg.876	fig|260799.41.peg.5778	fig|681645.3.peg.984	fig|452652.3.peg.901	fig|227882.9.peg.908	fig|100226.15.peg.965	fig|455632.4.peg.851	fig|264445.3.peg.1	fig|1855352.4.peg.846	fig|54571.11.peg.988	hypothetical protein
2264	FIG00638284	fig|85011.4.peg.1394	fig|518634.20.peg.876	fig|260799.41.peg.5778	fig|681645.3.peg.984	fig|452652.3.peg.901	fig|227882.9.peg.908	fig|100226.15.peg.965	fig|455632.4.peg.851	fig|264445.3.peg.1	fig|1855352.4.peg.846	fig|54571.11.peg.988	hypothetical protein
5735	FIG01955894	fig|85011.4.peg.1395	#N/A	#N/A	#N/A	fig|452652.3.peg.1267	fig|227882.9.peg.2634	fig|100226.15.peg.5892	fig|455632.4.peg.1746	fig|264445.3.peg.5804	fig|1855352.4.peg.2975	fig|54571.11.peg.2407	Siderophore synthetase superfamily, group A @ Siderophore synthetase large component, acetyltransferase
2264	FIG00638284	fig|85011.4.peg.1399	fig|518634.20.peg.876	fig|260799.41.peg.5778	fig|681645.3.peg.984	fig|452652.3.peg.901	fig|227882.9.peg.908	fig|100226.15.peg.965	fig|455632.4.peg.851	fig|264445.3.peg.1	fig|1855352.4.peg.846	fig|54571.11.peg.988	Uncharacterized MFS-type transporter
2264	FIG00638284	fig|85011.4.peg.1400	fig|518634.20.peg.876	fig|260799.41.peg.5778	fig|681645.3.peg.984	fig|452652.3.peg.901	fig|227882.9.peg.908	fig|100226.15.peg.965	fig|455632.4.peg.851	fig|264445.3.peg.1	fig|1855352.4.peg.846	fig|54571.11.peg.988	hypothetical protein
2264	FIG00638284	fig|85011.4.peg.1402	fig|518634.20.peg.876	fig|260799.41.peg.5778	fig|681645.3.peg.984	fig|452652.3.peg.901	fig|227882.9.peg.908	fig|100226.15.peg.965	fig|455632.4.peg.851	fig|264445.3.peg.1	fig|1855352.4.peg.846	fig|54571.11.peg.988	Putative serine/threonine protein kinase
1250	FIG00012746	fig|85011.4.peg.1405	#N/A	fig|260799.41.peg.2239	#N/A	fig|452652.3.peg.6433	#N/A	#N/A	fig|455632.4.peg.5332	#N/A	fig|1855352.4.peg.1966	fig|54571.11.peg.1921	Glycine betaine transporter OpuD
2264	FIG00638284	fig|85011.4.peg.1406	fig|518634.20.peg.876	fig|260799.41.peg.5778	fig|681645.3.peg.984	fig|452652.3.peg.901	fig|227882.9.peg.908	fig|100226.15.peg.965	fig|455632.4.peg.851	fig|264445.3.peg.1	fig|1855352.4.peg.846	fig|54571.11.peg.988	hypothetical protein
2382	FIG00744535	fig|85011.4.peg.1407	fig|518634.20.peg.1121	fig|260799.41.peg.1449	fig|681645.3.peg.1112	fig|452652.3.peg.1414	fig|227882.9.peg.281	fig|100226.15.peg.1258	fig|455632.4.peg.3198	fig|264445.3.peg.1919	fig|1855352.4.peg.2109	fig|54571.11.peg.1247	ABC transporter, ATP-binding protein
2264	FIG00638284	fig|85011.4.peg.1408	fig|518634.20.peg.876	fig|260799.41.peg.5778	fig|681645.3.peg.984	fig|452652.3.peg.901	fig|227882.9.peg.908	fig|100226.15.peg.965	fig|455632.4.peg.851	fig|264445.3.peg.1	fig|1855352.4.peg.846	fig|54571.11.peg.988	hypothetical protein
2264	FIG00638284	fig|85011.4.peg.1409	fig|518634.20.peg.876	fig|260799.41.peg.5778	fig|681645.3.peg.984	fig|452652.3.peg.901	fig|227882.9.peg.908	fig|100226.15.peg.965	fig|455632.4.peg.851	fig|264445.3.peg.1	fig|1855352.4.peg.846	fig|54571.11.peg.988	hypothetical protein
4841	FIG01234780	fig|85011.4.peg.1410	#N/A	#N/A	#N/A	fig|452652.3.peg.2478	fig|227882.9.peg.1524	fig|100226.15.peg.1015	fig|455632.4.peg.3720	fig|264445.3.peg.1045	fig|1855352.4.peg.5583	fig|54571.11.peg.5947	Tellurium resistance protein TerA
2264	FIG00638284	fig|85011.4.peg.1411	fig|518634.20.peg.876	fig|260799.41.peg.5778	fig|681645.3.peg.984	fig|452652.3.peg.901	fig|227882.9.peg.908	fig|100226.15.peg.965	fig|455632.4.peg.851	fig|264445.3.peg.1	fig|1855352.4.peg.846	fig|54571.11.peg.988	hypothetical protein
415	FIG00000762	fig|85011.4.peg.1414	#N/A	#N/A	#N/A	#N/A	#N/A	#N/A	#N/A	#N/A	#N/A	#N/A	Carbamate kinase (EC 2.7.2.2)
32	FIG00000084	fig|85011.4.peg.1415	fig|518634.20.peg.667	fig|260799.41.peg.4157	fig|681645.3.peg.992	fig|452652.3.peg.2654	fig|227882.9.peg.2475	fig|100226.15.peg.6075	fig|455632.4.peg.1589	fig|264445.3.peg.6090	fig|1855352.4.peg.5406	fig|54571.11.peg.2293	Ornithine carbamoyltransferase (EC 2.1.3.3)
541	FIG00001104	fig|85011.4.peg.1416	#N/A	#N/A	#N/A	fig|452652.3.peg.4216	fig|227882.9.peg.2476	fig|100226.15.peg.594	fig|455632.4.peg.1590	fig|264445.3.peg.6089	#N/A	fig|54571.11.peg.2294	Arginine deiminase (EC 3.5.3.6)
560	FIG00001166	fig|85011.4.peg.1417	#N/A	#N/A	fig|681645.3.peg.739	fig|452652.3.peg.4215	#N/A	#N/A	fig|455632.4.peg.1304	#N/A	fig|1855352.4.peg.1419	fig|54571.11.peg.2329	Uncharacterized amino acid permease, GabP family
5193	FIG01323010	fig|85011.4.peg.1418	#N/A	fig|260799.41.peg.2222	#N/A	fig|452652.3.peg.2655	fig|227882.9.peg.2479	fig|100226.15.peg.6071	fig|455632.4.peg.1591	fig|264445.3.peg.6080	fig|1855352.4.peg.5405	fig|54571.11.peg.2305	Putative phosphatase
2049	FIG00441440	fig|85011.4.peg.1419	#N/A	#N/A	#N/A	fig|452652.3.peg.2656	fig|227882.9.peg.2480	fig|100226.15.peg.6070	fig|455632.4.peg.1592	fig|264445.3.peg.6079	#N/A	fig|54571.11.peg.2306	HEN1 C-terminal domain; double-stranded RNA 3'-methylase
2264	FIG00638284	fig|85011.4.peg.1420	fig|518634.20.peg.876	fig|260799.41.peg.5778	fig|681645.3.peg.984	fig|452652.3.peg.901	fig|227882.9.peg.908	fig|100226.15.peg.965	fig|455632.4.peg.851	fig|264445.3.peg.1	fig|1855352.4.peg.846	fig|54571.11.peg.988	Transcriptional regulator, MerR family
1212	FIG00011114	fig|85011.4.peg.1422	fig|518634.20.peg.1769	fig|260799.41.peg.4017	fig|681645.3.peg.1782	fig|452652.3.peg.1030	fig|227882.9.peg.4346	fig|100226.15.peg.4203	fig|455632.4.peg.4001	fig|264445.3.peg.3744	fig|1855352.4.peg.4320	fig|54571.11.peg.3283	Phosphate transport ATP-binding protein PstB (TC 3.A.1.7.1)
2264	FIG00638284	fig|85011.4.peg.1423	fig|518634.20.peg.876	fig|260799.41.peg.5778	fig|681645.3.peg.984	fig|452652.3.peg.901	fig|227882.9.peg.908	fig|100226.15.peg.965	fig|455632.4.peg.851	fig|264445.3.peg.1	fig|1855352.4.peg.846	fig|54571.11.peg.988	hypothetical protein
2264	FIG00638284	fig|85011.4.peg.1425	fig|518634.20.peg.876	fig|260799.41.peg.5778	fig|681645.3.peg.984	fig|452652.3.peg.901	fig|227882.9.peg.908	fig|100226.15.peg.965	fig|455632.4.peg.851	fig|264445.3.peg.1	fig|1855352.4.peg.846	fig|54571.11.peg.988	hypothetical protein
1192	FIG00010508	fig|85011.4.peg.1427	fig|518634.20.peg.1772	fig|260799.41.peg.2075	fig|681645.3.peg.1786	fig|452652.3.peg.4323	fig|227882.9.peg.4343	fig|100226.15.peg.4206	fig|455632.4.peg.4004	fig|264445.3.peg.3747	fig|1855352.4.peg.4536	fig|54571.11.peg.4031	Phosphate ABC transporter, periplasmic phosphate-binding protein PstS (TC 3.A.1.7.1)
1725	FIG00083946	fig|85011.4.peg.1428	fig|518634.20.peg.1770	fig|260799.41.peg.2073	fig|681645.3.peg.1783	fig|452652.3.peg.1033	fig|227882.9.peg.4345	fig|100226.15.peg.4204	fig|455632.4.peg.4002	fig|264445.3.peg.3745	fig|1855352.4.peg.4317	fig|54571.11.peg.3291	Phosphate transport system permease protein PstA (TC 3.A.1.7.1)
1345	FIG00018561	fig|85011.4.peg.1429	fig|518634.20.peg.1771	fig|260799.41.peg.2074	fig|681645.3.peg.1785	fig|452652.3.peg.1034	fig|227882.9.peg.4344	fig|100226.15.peg.4205	fig|455632.4.peg.4003	fig|264445.3.peg.3746	fig|1855352.4.peg.4316	fig|54571.11.peg.3292	Phosphate transport system permease protein PstC (TC 3.A.1.7.1)
1574	FIG00046929	fig|85011.4.peg.1430	fig|518634.20.peg.1392	fig|260799.41.peg.337	fig|681645.3.peg.1357	fig|452652.3.peg.2143	fig|227882.9.peg.3159	fig|100226.15.peg.1900	fig|455632.4.peg.2240	fig|264445.3.peg.2016	fig|1855352.4.peg.3680	fig|54571.11.peg.2867	hypothetical protein
2264	FIG00638284	fig|85011.4.peg.1432	fig|518634.20.peg.876	fig|260799.41.peg.5778	fig|681645.3.peg.984	fig|452652.3.peg.901	fig|227882.9.peg.908	fig|100226.15.peg.965	fig|455632.4.peg.851	fig|264445.3.peg.1	fig|1855352.4.peg.846	fig|54571.11.peg.988	hypothetical protein
2264	FIG00638284	fig|85011.4.peg.1433	fig|518634.20.peg.876	fig|260799.41.peg.5778	fig|681645.3.peg.984	fig|452652.3.peg.901	fig|227882.9.peg.908	fig|100226.15.peg.965	fig|455632.4.peg.851	fig|264445.3.peg.1	fig|1855352.4.peg.846	fig|54571.11.peg.988	hypothetical protein
5358	FIG01352851	fig|85011.4.peg.1434	#N/A	#N/A	#N/A	#N/A	fig|227882.9.peg.1236	fig|100226.15.peg.4486	fig|455632.4.peg.1389	fig|264445.3.peg.3526	fig|1855352.4.peg.1336	fig|54571.11.peg.2308	Putative monooxygenase
2264	FIG00638284	fig|85011.4.peg.1438	fig|518634.20.peg.876	fig|260799.41.peg.5778	fig|681645.3.peg.984	fig|452652.3.peg.901	fig|227882.9.peg.908	fig|100226.15.peg.965	fig|455632.4.peg.851	fig|264445.3.peg.1	fig|1855352.4.peg.846	fig|54571.11.peg.988	hypothetical protein
2586	FIG00945276	fig|85011.4.peg.1441	#N/A	#N/A	#N/A	fig|452652.3.peg.2666	fig|227882.9.peg.2553	fig|100226.15.peg.6000	fig|455632.4.peg.1675	fig|264445.3.peg.5887	fig|1855352.4.peg.4844	fig|54571.11.peg.2331	Uncharacterized amino acid permease, GabP family
443	FIG00000838	fig|85011.4.peg.1442	#N/A	fig|260799.41.peg.4316	#N/A	fig|452652.3.peg.2667	fig|227882.9.peg.2554	fig|100226.15.peg.5974	fig|455632.4.peg.1676	fig|264445.3.peg.5884	fig|1855352.4.peg.5389	fig|54571.11.peg.1252	TrkA-like protein
443	FIG00000838	fig|85011.4.peg.1443	#N/A	fig|260799.41.peg.4316	#N/A	fig|452652.3.peg.2667	fig|227882.9.peg.2554	fig|100226.15.peg.5974	fig|455632.4.peg.1676	fig|264445.3.peg.5884	fig|1855352.4.peg.5389	fig|54571.11.peg.1252	TrkA-like protein
2264	FIG00638284	fig|85011.4.peg.1444	fig|518634.20.peg.876	fig|260799.41.peg.5778	fig|681645.3.peg.984	fig|452652.3.peg.901	fig|227882.9.peg.908	fig|100226.15.peg.965	fig|455632.4.peg.851	fig|264445.3.peg.1	fig|1855352.4.peg.846	fig|54571.11.peg.988	hypothetical protein
2575	FIG00945046	fig|85011.4.peg.1446	#N/A	#N/A	#N/A	fig|452652.3.peg.2670	fig|227882.9.peg.2557	fig|100226.15.peg.5972	fig|455632.4.peg.1679	fig|264445.3.peg.5882	fig|1855352.4.peg.5387	fig|54571.11.peg.2335	FIG00821051: hypothetical protein
2034	FIG00431356	fig|85011.4.peg.1447	#N/A	#N/A	#N/A	#N/A	fig|227882.9.peg.2414	#N/A	#N/A	fig|264445.3.peg.939	fig|1855352.4.peg.4851	fig|54571.11.peg.955	DNA-binding response regulator KdpE
447	FIG00000846	fig|85011.4.peg.1448	fig|518634.20.peg.730	fig|260799.41.peg.2046	fig|681645.3.peg.1813	fig|452652.3.peg.2671	fig|227882.9.peg.2558	fig|100226.15.peg.4084	fig|455632.4.peg.1680	fig|264445.3.peg.938	fig|1855352.4.peg.4555	fig|54571.11.peg.2336	Osmosensitive K+ channel histidine kinase KdpD
1096	FIG00007507	fig|85011.4.peg.1449	#N/A	fig|260799.41.peg.2047	#N/A	fig|452652.3.peg.3621	fig|227882.9.peg.987	fig|100226.15.peg.3777	fig|455632.4.peg.2727	fig|264445.3.peg.940	fig|1855352.4.peg.4849	fig|54571.11.peg.2076	Potassium-transporting ATPase C chain (EC 3.6.3.12) (TC 3.A.3.7.1)
1573	FIG00046742	fig|85011.4.peg.1450	#N/A	fig|260799.41.peg.2048	#N/A	fig|452652.3.peg.3622	fig|227882.9.peg.988	fig|100226.15.peg.3778	fig|455632.4.peg.2728	fig|264445.3.peg.941	fig|1855352.4.peg.4848	fig|54571.11.peg.2077	Potassium-transporting ATPase B chain (EC 3.6.3.12) (TC 3.A.3.7.1)
870	FIG00002960	fig|85011.4.peg.1451	#N/A	fig|260799.41.peg.2049	#N/A	fig|452652.3.peg.3623	fig|227882.9.peg.989	fig|100226.15.peg.3779	fig|455632.4.peg.2729	fig|264445.3.peg.942	fig|1855352.4.peg.4847	fig|54571.11.peg.2078	Potassium-transporting ATPase A chain (EC 3.6.3.12) (TC 3.A.3.7.1)
2353	FIG00723930	fig|85011.4.peg.1453	#N/A	#N/A	fig|681645.3.peg.1253	fig|452652.3.peg.5443	fig|227882.9.peg.2561	fig|100226.15.peg.5968	fig|455632.4.peg.1684	fig|264445.3.peg.5878	fig|1855352.4.peg.2858	fig|54571.11.peg.2339	FIG01122115: hypothetical protein
252	FIG00000388	fig|85011.4.peg.1454	fig|518634.20.peg.1219	fig|260799.41.peg.4394	fig|681645.3.peg.1254	fig|452652.3.peg.5442	fig|227882.9.peg.2562	fig|100226.15.peg.5967	fig|455632.4.peg.1685	fig|264445.3.peg.5877	fig|1855352.4.peg.2859	fig|54571.11.peg.2340	Deoxyuridine 5'-triphosphate nucleotidohydrolase (EC 3.6.1.23)
2264	FIG00638284	fig|85011.4.peg.1455	fig|518634.20.peg.876	fig|260799.41.peg.5778	fig|681645.3.peg.984	fig|452652.3.peg.901	fig|227882.9.peg.908	fig|100226.15.peg.965	fig|455632.4.peg.851	fig|264445.3.peg.1	fig|1855352.4.peg.846	fig|54571.11.peg.988	FIG01123415: hypothetical protein
2770	FIG01105974	fig|85011.4.peg.1457	#N/A	#N/A	fig|681645.3.peg.1256	fig|452652.3.peg.5440	fig|227882.9.peg.2564	fig|100226.15.peg.5965	fig|455632.4.peg.1687	fig|264445.3.peg.5875	fig|1855352.4.peg.2861	fig|54571.11.peg.2342	FIG01105974: Probable conserved alanine rich transmembrane protein
2382	FIG00744535	fig|85011.4.peg.1461	fig|518634.20.peg.1121	fig|260799.41.peg.1449	fig|681645.3.peg.1112	fig|452652.3.peg.1414	fig|227882.9.peg.281	fig|100226.15.peg.1258	fig|455632.4.peg.3198	fig|264445.3.peg.1919	fig|1855352.4.peg.2109	fig|54571.11.peg.1247	ABC transporter, ATP-binding protein
2264	FIG00638284	fig|85011.4.peg.1462	fig|518634.20.peg.876	fig|260799.41.peg.5778	fig|681645.3.peg.984	fig|452652.3.peg.901	fig|227882.9.peg.908	fig|100226.15.peg.965	fig|455632.4.peg.851	fig|264445.3.peg.1	fig|1855352.4.peg.846	fig|54571.11.peg.988	hypothetical protein
2669	FIG00996037	fig|85011.4.peg.1463	#N/A	#N/A	#N/A	fig|452652.3.peg.5438	fig|227882.9.peg.1803	fig|100226.15.peg.6824	fig|455632.4.peg.1004	fig|264445.3.peg.6818	fig|1855352.4.peg.2864	fig|54571.11.peg.1796	Probable acyl-ACP desaturase, Stearoyl-ACP desaturase (EC 1.14.19.2)
3348	FIG01122768	fig|85011.4.peg.1464	#N/A	#N/A	#N/A	fig|452652.3.peg.5437	fig|227882.9.peg.2567	fig|100226.15.peg.5962	fig|455632.4.peg.1690	fig|264445.3.peg.5871	fig|1855352.4.peg.2865	fig|54571.11.peg.2345	Two-component system sensor histidine kinase
800	FIG00002332	fig|85011.4.peg.1467	fig|518634.20.peg.1506	fig|260799.41.peg.4337	fig|681645.3.peg.1258	fig|452652.3.peg.142	fig|227882.9.peg.2570	fig|100226.15.peg.457	fig|455632.4.peg.1693	fig|264445.3.peg.5868	fig|1855352.4.peg.2090	fig|54571.11.peg.2349	Inositol-1-monophosphatase (EC 3.1.3.25)
223	FIG00000345	fig|85011.4.peg.1468	#N/A	fig|260799.41.peg.1655	fig|681645.3.peg.1124	fig|452652.3.peg.5433	fig|227882.9.peg.2571	fig|100226.15.peg.5958	fig|455632.4.peg.1694	fig|264445.3.peg.5867	fig|1855352.4.peg.2869	fig|54571.11.peg.2350	Coproporphyrin ferrochelatase (EC 4.99.1.-)
5485	FIG01408088	fig|85011.4.peg.1469	#N/A	#N/A	#N/A	fig|452652.3.peg.5431	fig|227882.9.peg.2573	fig|100226.15.peg.5956	fig|455632.4.peg.1697	fig|264445.3.peg.5865	fig|1855352.4.peg.2872	fig|54571.11.peg.2352	FAD-dependent oxidoreductase
2588	FIG00945284	fig|85011.4.peg.1472	fig|518634.20.peg.1221	#N/A	#N/A	fig|452652.3.peg.5429	fig|227882.9.peg.2575	fig|100226.15.peg.5954	fig|455632.4.peg.1699	fig|264445.3.peg.5862	fig|1855352.4.peg.2874	fig|54571.11.peg.2354	FIG00945285: putative DNA-binding protein
979	FIG00004487	fig|85011.4.peg.1473	#N/A	fig|260799.41.peg.1229	fig|681645.3.peg.508	fig|452652.3.peg.2022	fig|227882.9.peg.1424	fig|100226.15.peg.4229	fig|455632.4.peg.1700	fig|264445.3.peg.3709	fig|1855352.4.peg.2875	fig|54571.11.peg.2355	Thiosulfate sulfurtransferase, rhodanese (EC 2.8.1.1)
2264	FIG00638284	fig|85011.4.peg.1474	fig|518634.20.peg.876	fig|260799.41.peg.5778	fig|681645.3.peg.984	fig|452652.3.peg.901	fig|227882.9.peg.908	fig|100226.15.peg.965	fig|455632.4.peg.851	fig|264445.3.peg.1	fig|1855352.4.peg.846	fig|54571.11.peg.988	putative hydroxylase
758	FIG00002081	fig|85011.4.peg.1476	fig|518634.20.peg.1222	fig|260799.41.peg.2403	#N/A	fig|452652.3.peg.5426	fig|227882.9.peg.2579	fig|100226.15.peg.5942	fig|455632.4.peg.1703	fig|264445.3.peg.5858	fig|1855352.4.peg.2878	fig|54571.11.peg.2366	Alkaline phosphodiesterase I (EC 3.1.4.1) / Nucleotide pyrophosphatase (EC 3.6.1.9)
2615	FIG00946079	fig|85011.4.peg.1477	#N/A	#N/A	#N/A	fig|452652.3.peg.5425	fig|227882.9.peg.2580	fig|100226.15.peg.5941	fig|455632.4.peg.1704	fig|264445.3.peg.5857	fig|1855352.4.peg.2879	fig|54571.11.peg.2367	FIG01121646: hypothetical protein
1579	FIG00047993	fig|85011.4.peg.1479	#N/A	#N/A	#N/A	#N/A	#N/A	#N/A	#N/A	fig|264445.3.peg.8409	#N/A	#N/A	Protein acetyltransferase
709	FIG00001807	fig|85011.4.peg.1482	#N/A	#N/A	#N/A	#N/A	fig|227882.9.peg.6647	fig|100226.15.peg.1997	fig|455632.4.peg.5687	fig|264445.3.peg.2114	fig|1855352.4.peg.945	fig|54571.11.peg.6420	Indigoidine synthase A-like protein, uncharacterized enzyme involved in pigment biosynthesis
1411	FIG00022631	fig|85011.4.peg.1483	#N/A	fig|260799.41.peg.3607	#N/A	fig|452652.3.peg.3595	fig|227882.9.peg.2170	fig|100226.15.peg.3619	fig|455632.4.peg.1342	fig|264445.3.peg.1002	fig|1855352.4.peg.3899	fig|54571.11.peg.1320	Acetyl-CoA synthetase (EC 6.2.1.1)
2264	FIG00638284	fig|85011.4.peg.1485	fig|518634.20.peg.876	fig|260799.41.peg.5778	fig|681645.3.peg.984	fig|452652.3.peg.901	fig|227882.9.peg.908	fig|100226.15.peg.965	fig|455632.4.peg.851	fig|264445.3.peg.1	fig|1855352.4.peg.846	fig|54571.11.peg.988	hypothetical protein
5259	FIG01331205	fig|85011.4.peg.1486	#N/A	#N/A	#N/A	fig|452652.3.peg.4424	fig|227882.9.peg.4159	fig|100226.15.peg.4402	fig|455632.4.peg.3234	fig|264445.3.peg.3580	fig|1855352.4.peg.3804	fig|54571.11.peg.3758	Cation-transporting ATPase, E1-E2 family
3425	FIG01123079	fig|85011.4.peg.1487	#N/A	#N/A	#N/A	fig|452652.3.peg.5421	fig|227882.9.peg.2585	fig|100226.15.peg.4304	fig|455632.4.peg.1709	fig|264445.3.peg.5192	fig|1855352.4.peg.2926	fig|54571.11.peg.2372	putative proteinase
2979	FIG01121405	fig|85011.4.peg.1488	#N/A	#N/A	#N/A	fig|452652.3.peg.5420	fig|227882.9.peg.2586	fig|100226.15.peg.5934	fig|455632.4.peg.1710	fig|264445.3.peg.5849	fig|1855352.4.peg.2927	fig|54571.11.peg.2373	Zinc protease
280	FIG00000425	fig|85011.4.peg.1490	fig|518634.20.peg.1223	fig|260799.41.peg.4844	#N/A	fig|452652.3.peg.5418	fig|227882.9.peg.2588	fig|100226.15.peg.5933	fig|455632.4.peg.1711	fig|264445.3.peg.5848	fig|1855352.4.peg.2928	fig|54571.11.peg.2374	Topoisomerase IV subunit A (EC 5.99.1.-)
1291	FIG00015314	fig|85011.4.peg.1493	#N/A	fig|260799.41.peg.1194	#N/A	fig|452652.3.peg.5416	fig|227882.9.peg.2601	fig|100226.15.peg.1844	fig|455632.4.peg.1718	fig|264445.3.peg.1954	fig|1855352.4.peg.2547	fig|54571.11.peg.2378	Putative symporter YjcG
290	FIG00000439	fig|85011.4.peg.1495	fig|518634.20.peg.1229	fig|260799.41.peg.4843	#N/A	fig|452652.3.peg.5410	fig|227882.9.peg.2606	fig|100226.15.peg.5919	fig|455632.4.peg.1720	fig|264445.3.peg.5832	fig|1855352.4.peg.2935	fig|54571.11.peg.2380	Topoisomerase IV subunit B (EC 5.99.1.-)
2264	FIG00638284	fig|85011.4.peg.1496	fig|518634.20.peg.876	fig|260799.41.peg.5778	fig|681645.3.peg.984	fig|452652.3.peg.901	fig|227882.9.peg.908	fig|100226.15.peg.965	fig|455632.4.peg.851	fig|264445.3.peg.1	fig|1855352.4.peg.846	fig|54571.11.peg.988	hypothetical protein
3011	FIG01121527	fig|85011.4.peg.1497	#N/A	#N/A	#N/A	fig|452652.3.peg.5407	fig|227882.9.peg.2608	fig|100226.15.peg.5916	fig|455632.4.peg.1722	fig|264445.3.peg.5830	fig|1855352.4.peg.2938	fig|54571.11.peg.2382	Trypsin-like protease
1534	FIG00038814	fig|85011.4.peg.1498	fig|518634.20.peg.1230	fig|260799.41.peg.3994	fig|681645.3.peg.1261	fig|452652.3.peg.4561	fig|227882.9.peg.2610	fig|100226.15.peg.5915	fig|455632.4.peg.1723	fig|264445.3.peg.5829	fig|1855352.4.peg.2939	fig|54571.11.peg.2383	RNA polymerase sigma factor RpoD
2229	FIG00621925	fig|85011.4.peg.1500	fig|518634.20.peg.694	fig|260799.41.peg.1452	fig|681645.3.peg.2116	fig|452652.3.peg.114	fig|227882.9.peg.1393	fig|100226.15.peg.1262	fig|455632.4.peg.1281	fig|264445.3.peg.1354	fig|1855352.4.peg.101	fig|54571.11.peg.1885	Transcriptional regulator, GntR family
2264	FIG00638284	fig|85011.4.peg.1502	fig|518634.20.peg.876	fig|260799.41.peg.5778	fig|681645.3.peg.984	fig|452652.3.peg.901	fig|227882.9.peg.908	fig|100226.15.peg.965	fig|455632.4.peg.851	fig|264445.3.peg.1	fig|1855352.4.peg.846	fig|54571.11.peg.988	Methionine ABC transporter ATP-binding protein
2568	FIG00937811	fig|85011.4.peg.1504	#N/A	#N/A	#N/A	fig|452652.3.peg.5402	fig|227882.9.peg.2613	fig|100226.15.peg.1784	fig|455632.4.peg.1727	fig|264445.3.peg.4507	fig|1855352.4.peg.1710	fig|54571.11.peg.2386	Hypothetical Nudix-like regulator
2264	FIG00638284	fig|85011.4.peg.1505	fig|518634.20.peg.876	fig|260799.41.peg.5778	fig|681645.3.peg.984	fig|452652.3.peg.901	fig|227882.9.peg.908	fig|100226.15.peg.965	fig|455632.4.peg.851	fig|264445.3.peg.1	fig|1855352.4.peg.846	fig|54571.11.peg.988	hypothetical protein
2264	FIG00638284	fig|85011.4.peg.1506	fig|518634.20.peg.876	fig|260799.41.peg.5778	fig|681645.3.peg.984	fig|452652.3.peg.901	fig|227882.9.peg.908	fig|100226.15.peg.965	fig|455632.4.peg.851	fig|264445.3.peg.1	fig|1855352.4.peg.846	fig|54571.11.peg.988	hypothetical protein
278	FIG00000422	fig|85011.4.peg.1507	fig|518634.20.peg.489	fig|260799.41.peg.12	#N/A	fig|452652.3.peg.4456	fig|227882.9.peg.2617	fig|100226.15.peg.4649	fig|455632.4.peg.1729	fig|264445.3.peg.4598	fig|1855352.4.peg.2948	fig|54571.11.peg.1581	ATP-dependent DNA helicase RecQ
2264	FIG00638284	fig|85011.4.peg.1511	fig|518634.20.peg.876	fig|260799.41.peg.5778	fig|681645.3.peg.984	fig|452652.3.peg.901	fig|227882.9.peg.908	fig|100226.15.peg.965	fig|455632.4.peg.851	fig|264445.3.peg.1	fig|1855352.4.peg.846	fig|54571.11.peg.988	Translation initiation factor 2
2264	FIG00638284	fig|85011.4.peg.1513	fig|518634.20.peg.876	fig|260799.41.peg.5778	fig|681645.3.peg.984	fig|452652.3.peg.901	fig|227882.9.peg.908	fig|100226.15.peg.965	fig|455632.4.peg.851	fig|264445.3.peg.1	fig|1855352.4.peg.846	fig|54571.11.peg.988	hypothetical protein
61	FIG00000126	fig|85011.4.peg.1515	fig|518634.20.peg.373	fig|260799.41.peg.4530	fig|681645.3.peg.1377	fig|452652.3.peg.5395	fig|227882.9.peg.2620	fig|100226.15.peg.5904	fig|455632.4.peg.1732	fig|264445.3.peg.5817	fig|1855352.4.peg.2952	fig|54571.11.peg.2392	Ribonuclease HII (EC 3.1.26.4)
2264	FIG00638284	fig|85011.4.peg.1516	fig|518634.20.peg.876	fig|260799.41.peg.5778	fig|681645.3.peg.984	fig|452652.3.peg.901	fig|227882.9.peg.908	fig|100226.15.peg.965	fig|455632.4.peg.851	fig|264445.3.peg.1	fig|1855352.4.peg.846	fig|54571.11.peg.988	hypothetical protein
2264	FIG00638284	fig|85011.4.peg.1518	fig|518634.20.peg.876	fig|260799.41.peg.5778	fig|681645.3.peg.984	fig|452652.3.peg.901	fig|227882.9.peg.908	fig|100226.15.peg.965	fig|455632.4.peg.851	fig|264445.3.peg.1	fig|1855352.4.peg.846	fig|54571.11.peg.988	hypothetical protein
2393	FIG00761799	fig|85011.4.peg.1519	fig|518634.20.peg.1073	#N/A	fig|681645.3.peg.1230	fig|452652.3.peg.1757	fig|227882.9.peg.1052	fig|100226.15.peg.1020	fig|455632.4.peg.1019	fig|264445.3.peg.1050	fig|1855352.4.peg.856	fig|54571.11.peg.1120	FIG00761799: membrane protein
5340	FIG01349038	fig|85011.4.peg.1520	#N/A	fig|260799.41.peg.3236	#N/A	fig|452652.3.peg.5105	#N/A	#N/A	#N/A	#N/A	#N/A	#N/A	Lysine decarboxylase family
2264	FIG00638284	fig|85011.4.peg.1522	fig|518634.20.peg.876	fig|260799.41.peg.5778	fig|681645.3.peg.984	fig|452652.3.peg.901	fig|227882.9.peg.908	fig|100226.15.peg.965	fig|455632.4.peg.851	fig|264445.3.peg.1	fig|1855352.4.peg.846	fig|54571.11.peg.988	FIG00761799: membrane protein
6	FIG00000017	fig|85011.4.peg.1523	fig|518634.20.peg.1108	fig|260799.41.peg.4320	fig|681645.3.peg.1170	fig|452652.3.peg.1375	fig|227882.9.peg.3239	fig|100226.15.peg.1210	fig|455632.4.peg.2346	fig|264445.3.peg.1218	fig|1855352.4.peg.3411	fig|54571.11.peg.2954	Peptide deformylase (EC 3.5.1.88)
1187	FIG00010285	fig|85011.4.peg.1524	#N/A	#N/A	#N/A	fig|452652.3.peg.5386	fig|227882.9.peg.2628	fig|100226.15.peg.5897	fig|455632.4.peg.1740	fig|264445.3.peg.5810	fig|1855352.4.peg.2968	fig|54571.11.peg.2401	Ribonucleotide reductase of class II (coenzyme B12-dependent) (EC 1.17.4.1)
248	FIG00000382	fig|85011.4.peg.1525	fig|518634.20.peg.1398	fig|260799.41.peg.3697	fig|681645.3.peg.1280	fig|452652.3.peg.5385	fig|227882.9.peg.2629	fig|100226.15.peg.5896	fig|455632.4.peg.1741	fig|264445.3.peg.5809	fig|1855352.4.peg.2969	fig|54571.11.peg.2402	Ribonucleotide reductase transcriptional regulator NrdR
326	FIG00000510	fig|85011.4.peg.1526	fig|518634.20.peg.1400	fig|260799.41.peg.4749	fig|681645.3.peg.1282	fig|452652.3.peg.5383	fig|227882.9.peg.2630	fig|100226.15.peg.5895	fig|455632.4.peg.1742	fig|264445.3.peg.5807	fig|1855352.4.peg.2970	fig|54571.11.peg.2403	SOS-response repressor and protease LexA (EC 3.4.21.88)
392	FIG00000680	fig|85011.4.peg.1528	#N/A	fig|260799.41.peg.1263	fig|681645.3.peg.1743	fig|452652.3.peg.5382	fig|227882.9.peg.2631	fig|100226.15.peg.5894	fig|455632.4.peg.1743	fig|264445.3.peg.5806	fig|1855352.4.peg.2971	fig|54571.11.peg.2404	DinG family ATP-dependent helicase YoaA
2916	FIG01121198	fig|85011.4.peg.1529	#N/A	#N/A	#N/A	fig|452652.3.peg.1092	fig|227882.9.peg.3172	fig|100226.15.peg.1742	fig|455632.4.peg.2258	fig|264445.3.peg.1844	fig|1855352.4.peg.2046	fig|54571.11.peg.291	lipolytic enzyme, G-D-S-L family
2264	FIG00638284	fig|85011.4.peg.1530	fig|518634.20.peg.876	fig|260799.41.peg.5778	fig|681645.3.peg.984	fig|452652.3.peg.901	fig|227882.9.peg.908	fig|100226.15.peg.965	fig|455632.4.peg.851	fig|264445.3.peg.1	fig|1855352.4.peg.846	fig|54571.11.peg.988	hypothetical protein
1993	FIG00149245	fig|85011.4.peg.1531	#N/A	#N/A	#N/A	fig|452652.3.peg.5381	#N/A	#N/A	fig|455632.4.peg.1744	#N/A	fig|1855352.4.peg.2972	fig|54571.11.peg.2405	Siderophore synthetase component, ligase
1985	FIG00148941	fig|85011.4.peg.1532	#N/A	#N/A	#N/A	fig|452652.3.peg.5380	fig|227882.9.peg.6588	fig|100226.15.peg.2046	fig|455632.4.peg.1210	fig|264445.3.peg.2178	fig|1855352.4.peg.2973	fig|54571.11.peg.6380	Siderophore biosynthesis protein, monooxygenase
1977	FIG00148731	fig|85011.4.peg.1533	#N/A	#N/A	#N/A	fig|452652.3.peg.5379	fig|227882.9.peg.2632	fig|100226.15.peg.5893	fig|455632.4.peg.1745	fig|264445.3.peg.5805	fig|1855352.4.peg.2974	fig|54571.11.peg.2406	Siderophore synthetase small component, acetyltransferase
5735	FIG01955894	fig|85011.4.peg.1534	#N/A	#N/A	#N/A	fig|452652.3.peg.1267	fig|227882.9.peg.2634	fig|100226.15.peg.5892	fig|455632.4.peg.1746	fig|264445.3.peg.5804	fig|1855352.4.peg.2975	fig|54571.11.peg.2407	Siderophore synthetase superfamily, group A @ Siderophore synthetase large component, acetyltransferase
1714	FIG00076487	fig|85011.4.peg.1536	#N/A	#N/A	#N/A	fig|452652.3.peg.6268	fig|227882.9.peg.6587	fig|100226.15.peg.2047	fig|455632.4.peg.1211	fig|264445.3.peg.2179	fig|1855352.4.peg.2092	fig|54571.11.peg.6379	Siderophore biosynthesis L-2,4-diaminobutyrate decarboxylase
1704	FIG00073050	fig|85011.4.peg.1537	#N/A	#N/A	#N/A	fig|452652.3.peg.6267	fig|227882.9.peg.2635	fig|100226.15.peg.5890	fig|455632.4.peg.1747	fig|264445.3.peg.5803	fig|1855352.4.peg.2093	fig|54571.11.peg.2408	Siderophore biosynthesis diaminobutyrate--2-oxoglutarate aminotransferase (EC 2.6.1.76)
196	FIG00000304	fig|85011.4.peg.1539	fig|518634.20.peg.1403	fig|260799.41.peg.4667	fig|681645.3.peg.1293	fig|452652.3.peg.5375	fig|227882.9.peg.2638	fig|100226.15.peg.5887	fig|455632.4.peg.1750	fig|264445.3.peg.5800	fig|1855352.4.peg.2977	fig|54571.11.peg.2412	Ribosome LSU-associated GTP-binding protein HflX
2264	FIG00638284	fig|85011.4.peg.1541	fig|518634.20.peg.876	fig|260799.41.peg.5778	fig|681645.3.peg.984	fig|452652.3.peg.901	fig|227882.9.peg.908	fig|100226.15.peg.965	fig|455632.4.peg.851	fig|264445.3.peg.1	fig|1855352.4.peg.846	fig|54571.11.peg.988	hypothetical protein
277	FIG00000421	fig|85011.4.peg.1542	fig|518634.20.peg.627	fig|260799.41.peg.3353	fig|681645.3.peg.1296	fig|452652.3.peg.3268	fig|227882.9.peg.2642	fig|100226.15.peg.5883	fig|455632.4.peg.1753	fig|264445.3.peg.5795	fig|1855352.4.peg.2980	fig|54571.11.peg.2415	Diaminopimelate epimerase (EC 5.1.1.7)
1042	FIG00005992	fig|85011.4.peg.1543	#N/A	#N/A	#N/A	fig|452652.3.peg.6419	fig|227882.9.peg.2072	fig|100226.15.peg.6041	fig|455632.4.peg.1243	fig|264445.3.peg.6603	fig|1855352.4.peg.1972	fig|54571.11.peg.1950	Gamma-glutamyltranspeptidase (EC 2.3.2.2) @ Glutathione hydrolase (EC 3.4.19.13)
116	FIG00000196	fig|85011.4.peg.1544	fig|518634.20.peg.1247	#N/A	fig|681645.3.peg.1297	fig|452652.3.peg.5371	#N/A	#N/A	#N/A	fig|264445.3.peg.5793	fig|1855352.4.peg.2983	fig|54571.11.peg.2417	tRNA dimethylallyltransferase (EC 2.5.1.75)
5044	FIG01308292	fig|85011.4.peg.1547	fig|518634.20.peg.1940	#N/A	#N/A	fig|452652.3.peg.2711	fig|227882.9.peg.1887	fig|100226.15.peg.2864	fig|455632.4.peg.1519	fig|264445.3.peg.3048	fig|1855352.4.peg.5356	fig|54571.11.peg.148	putative phosphoglycerate mutase family protein
1770	FIG00108342	fig|85011.4.peg.1548	fig|518634.20.peg.1248	fig|260799.41.peg.4595	fig|681645.3.peg.1303	fig|452652.3.peg.5368	fig|227882.9.peg.2648	fig|100226.15.peg.5877	fig|455632.4.peg.1759	fig|264445.3.peg.5788	fig|1855352.4.peg.2986	fig|54571.11.peg.2421	tRNA-i(6)A37 methylthiotransferase (EC 2.8.4.3)
1149	FIG00008895	fig|85011.4.peg.1549	#N/A	#N/A	#N/A	fig|452652.3.peg.5367	fig|227882.9.peg.2651	fig|100226.15.peg.5870	fig|455632.4.peg.1760	fig|264445.3.peg.5774	fig|1855352.4.peg.2987	fig|54571.11.peg.2438	TRAP transporter solute receptor, TAXI family precursor
2264	FIG00638284	fig|85011.4.peg.1551	fig|518634.20.peg.876	fig|260799.41.peg.5778	fig|681645.3.peg.984	fig|452652.3.peg.901	fig|227882.9.peg.908	fig|100226.15.peg.965	fig|455632.4.peg.851	fig|264445.3.peg.1	fig|1855352.4.peg.846	fig|54571.11.peg.988	hypothetical protein
2523	FIG00868571	fig|85011.4.peg.1552	#N/A	#N/A	#N/A	fig|452652.3.peg.1057	fig|227882.9.peg.147	fig|100226.15.peg.1259	fig|455632.4.peg.1451	fig|264445.3.peg.1351	fig|1855352.4.peg.2097	fig|54571.11.peg.1210	Two-component system sensor histidine kinase
3681	FIG01124340	fig|85011.4.peg.1553	fig|518634.20.peg.1079	#N/A	fig|681645.3.peg.455	fig|452652.3.peg.942	fig|227882.9.peg.1369	fig|100226.15.peg.1260	fig|455632.4.peg.1286	fig|264445.3.peg.1352	fig|1855352.4.peg.1326	fig|54571.11.peg.161	Two-component transcriptional response regulator, LuxR family
2373	FIG00738617	fig|85011.4.peg.1554	#N/A	#N/A	fig|681645.3.peg.677	fig|452652.3.peg.1748	fig|227882.9.peg.2101	fig|100226.15.peg.5867	fig|455632.4.peg.1255	fig|264445.3.peg.5770	fig|1855352.4.peg.1853	fig|54571.11.peg.1958	putative glutamate uptake system ATP-binding protein
2327	FIG00672266	fig|85011.4.peg.1555	fig|518634.20.peg.1468	#N/A	#N/A	fig|452652.3.peg.5361	fig|227882.9.peg.2656	fig|100226.15.peg.5866	fig|455632.4.peg.1764	fig|264445.3.peg.5769	fig|1855352.4.peg.2991	fig|54571.11.peg.2442	putative glutamate binding protein
2680	FIG00999879	fig|85011.4.peg.1557	#N/A	#N/A	fig|681645.3.peg.680	fig|452652.3.peg.1745	fig|227882.9.peg.2098	fig|100226.15.peg.5864	fig|455632.4.peg.1252	fig|264445.3.peg.5767	fig|1855352.4.peg.1850	fig|54571.11.peg.1955	glutamate permease
199	FIG00000308	fig|85011.4.peg.1560	#N/A	fig|260799.41.peg.3197	fig|681645.3.peg.1564	fig|452652.3.peg.2404	fig|227882.9.peg.6241	#N/A	#N/A	fig|264445.3.peg.2487	fig|1855352.4.peg.5695	fig|54571.11.peg.6045	3'-to-5' exoribonuclease RNase R
775	FIG00002158	fig|85011.4.peg.1561	#N/A	#N/A	fig|681645.3.peg.1340	fig|452652.3.peg.2405	fig|227882.9.peg.6240	fig|100226.15.peg.2334	fig|455632.4.peg.5345	fig|264445.3.peg.2488	fig|1855352.4.peg.5693	fig|54571.11.peg.6044	UPF0246 protein YaaA
4007	FIG01126276	fig|85011.4.peg.1564	#N/A	#N/A	#N/A	fig|452652.3.peg.2376	fig|227882.9.peg.6285	fig|100226.15.peg.2316	fig|455632.4.peg.5365	fig|264445.3.peg.2464	fig|1855352.4.peg.5702	fig|54571.11.peg.6108	FIG01126277: hypothetical protein
13	FIG00000036	fig|85011.4.peg.1566	fig|518634.20.peg.1572	fig|260799.41.peg.1239	fig|681645.3.peg.1356	fig|452652.3.peg.959	fig|227882.9.peg.2094	fig|100226.15.peg.2303	fig|455632.4.peg.1241	fig|264445.3.peg.2456	fig|1855352.4.peg.4932	fig|54571.11.peg.1949	Methionine aminopeptidase (EC 3.4.11.18)
2442	FIG00815260	fig|85011.4.peg.1570	#N/A	#N/A	#N/A	fig|452652.3.peg.2371	fig|227882.9.peg.6297	fig|100226.15.peg.2299	fig|455632.4.peg.5377	fig|264445.3.peg.2449	fig|1855352.4.peg.5707	fig|54571.11.peg.6124	NADPH-dependent F420 reductase
4565	FIG01132576	fig|85011.4.peg.1571	#N/A	#N/A	#N/A	fig|452652.3.peg.1270	fig|227882.9.peg.7462	fig|100226.15.peg.879	#N/A	fig|264445.3.peg.7245	#N/A	#N/A	NADPH:quinone oxidoreductase
149	FIG00000234	fig|85011.4.peg.1574	fig|518634.20.peg.1240	#N/A	fig|681645.3.peg.1305	fig|452652.3.peg.5355	fig|227882.9.peg.2663	fig|100226.15.peg.5858	fig|455632.4.peg.1772	fig|264445.3.peg.5761	fig|1855352.4.peg.2998	fig|54571.11.peg.2449	RecA protein
344	FIG00000551	fig|85011.4.peg.1576	fig|518634.20.peg.715	#N/A	fig|681645.3.peg.1208	fig|452652.3.peg.5086	fig|227882.9.peg.2971	fig|100226.15.peg.5553	fig|455632.4.peg.2079	fig|264445.3.peg.5454	fig|1855352.4.peg.3213	fig|54571.11.peg.2729	L-serine dehydratase, beta subunit (EC 4.3.1.17) / L-serine dehydratase, alpha subunit (EC 4.3.1.17)
2264	FIG00638284	fig|85011.4.peg.1577	fig|518634.20.peg.876	fig|260799.41.peg.5778	fig|681645.3.peg.984	fig|452652.3.peg.901	fig|227882.9.peg.908	fig|100226.15.peg.965	fig|455632.4.peg.851	fig|264445.3.peg.1	fig|1855352.4.peg.846	fig|54571.11.peg.988	hypothetical protein
2264	FIG00638284	fig|85011.4.peg.1580	fig|518634.20.peg.876	fig|260799.41.peg.5778	fig|681645.3.peg.984	fig|452652.3.peg.901	fig|227882.9.peg.908	fig|100226.15.peg.965	fig|455632.4.peg.851	fig|264445.3.peg.1	fig|1855352.4.peg.846	fig|54571.11.peg.988	hypothetical protein
1072	FIG00006762	fig|85011.4.peg.1581	#N/A	#N/A	fig|681645.3.peg.1565	fig|452652.3.peg.2406	fig|227882.9.peg.6238	fig|100226.15.peg.2336	fig|455632.4.peg.5342	fig|264445.3.peg.2490	fig|1855352.4.peg.5692	fig|54571.11.peg.6041	FIG006762: Phosphoglycerate mutase family
4944	FIG01303938	fig|85011.4.peg.1582	#N/A	#N/A	fig|681645.3.peg.1566	fig|452652.3.peg.2407	fig|227882.9.peg.6237	fig|100226.15.peg.2337	fig|455632.4.peg.5341	fig|264445.3.peg.2491	fig|1855352.4.peg.5691	fig|54571.11.peg.6040	FIG137478: Hypothetical protein
4869	FIG01264307	fig|85011.4.peg.1583	fig|518634.20.peg.748	#N/A	fig|681645.3.peg.1567	fig|452652.3.peg.2408	fig|227882.9.peg.6236	fig|100226.15.peg.2338	#N/A	fig|264445.3.peg.2492	fig|1855352.4.peg.5690	fig|54571.11.peg.6038	GTP cyclohydrolase 1 type 2 homolog YbgI
2264	FIG00638284	fig|85011.4.peg.1584	fig|518634.20.peg.876	fig|260799.41.peg.5778	fig|681645.3.peg.984	fig|452652.3.peg.901	fig|227882.9.peg.908	fig|100226.15.peg.965	fig|455632.4.peg.851	fig|264445.3.peg.1	fig|1855352.4.peg.846	fig|54571.11.peg.988	Serine/threonine protein kinase PrkC, regulator of stationary phase
5310	FIG01342845	fig|85011.4.peg.1585	#N/A	#N/A	#N/A	fig|452652.3.peg.6569	#N/A	#N/A	#N/A	#N/A	#N/A	fig|54571.11.peg.2109	Short-chain dehydrogenase/reductase SDR
2264	FIG00638284	fig|85011.4.peg.1586	fig|518634.20.peg.876	fig|260799.41.peg.5778	fig|681645.3.peg.984	fig|452652.3.peg.901	fig|227882.9.peg.908	fig|100226.15.peg.965	fig|455632.4.peg.851	fig|264445.3.peg.1	fig|1855352.4.peg.846	fig|54571.11.peg.988	Two-component system sensor histidine kinase
5033	FIG01307606	fig|85011.4.peg.1587	fig|518634.20.peg.1056	fig|260799.41.peg.2875	fig|681645.3.peg.1729	fig|452652.3.peg.948	fig|227882.9.peg.1002	fig|100226.15.peg.1068	fig|455632.4.peg.875	fig|264445.3.peg.1081	fig|1855352.4.peg.1115	fig|54571.11.peg.2320	Two-component transcriptional response regulator, LuxR family
2264	FIG00638284	fig|85011.4.peg.1588	fig|518634.20.peg.876	fig|260799.41.peg.5778	fig|681645.3.peg.984	fig|452652.3.peg.901	fig|227882.9.peg.908	fig|100226.15.peg.965	fig|455632.4.peg.851	fig|264445.3.peg.1	fig|1855352.4.peg.846	fig|54571.11.peg.988	hypothetical protein
2264	FIG00638284	fig|85011.4.peg.1589	fig|518634.20.peg.876	fig|260799.41.peg.5778	fig|681645.3.peg.984	fig|452652.3.peg.901	fig|227882.9.peg.908	fig|100226.15.peg.965	fig|455632.4.peg.851	fig|264445.3.peg.1	fig|1855352.4.peg.846	fig|54571.11.peg.988	Serine/threonine protein kinase
2264	FIG00638284	fig|85011.4.peg.1590	fig|518634.20.peg.876	fig|260799.41.peg.5778	fig|681645.3.peg.984	fig|452652.3.peg.901	fig|227882.9.peg.908	fig|100226.15.peg.965	fig|455632.4.peg.851	fig|264445.3.peg.1	fig|1855352.4.peg.846	fig|54571.11.peg.988	hypothetical protein
2264	FIG00638284	fig|85011.4.peg.1592	fig|518634.20.peg.876	fig|260799.41.peg.5778	fig|681645.3.peg.984	fig|452652.3.peg.901	fig|227882.9.peg.908	fig|100226.15.peg.965	fig|455632.4.peg.851	fig|264445.3.peg.1	fig|1855352.4.peg.846	fig|54571.11.peg.988	hypothetical protein
2264	FIG00638284	fig|85011.4.peg.1593	fig|518634.20.peg.876	fig|260799.41.peg.5778	fig|681645.3.peg.984	fig|452652.3.peg.901	fig|227882.9.peg.908	fig|100226.15.peg.965	fig|455632.4.peg.851	fig|264445.3.peg.1	fig|1855352.4.peg.846	fig|54571.11.peg.988	hypothetical protein
2264	FIG00638284	fig|85011.4.peg.1594	fig|518634.20.peg.876	fig|260799.41.peg.5778	fig|681645.3.peg.984	fig|452652.3.peg.901	fig|227882.9.peg.908	fig|100226.15.peg.965	fig|455632.4.peg.851	fig|264445.3.peg.1	fig|1855352.4.peg.846	fig|54571.11.peg.988	hypothetical protein
2264	FIG00638284	fig|85011.4.peg.1595	fig|518634.20.peg.876	fig|260799.41.peg.5778	fig|681645.3.peg.984	fig|452652.3.peg.901	fig|227882.9.peg.908	fig|100226.15.peg.965	fig|455632.4.peg.851	fig|264445.3.peg.1	fig|1855352.4.peg.846	fig|54571.11.peg.988	hypothetical protein
1464	FIG00026991	fig|85011.4.peg.1597	#N/A	#N/A	#N/A	#N/A	fig|227882.9.peg.6233	#N/A	fig|455632.4.peg.5336	#N/A	#N/A	fig|54571.11.peg.512	Probable short-chain type dehydrogenase/reductase (EC 1.-.-.-)
2696	FIG01007502	fig|85011.4.peg.1599	#N/A	fig|260799.41.peg.181	fig|681645.3.peg.1713	fig|452652.3.peg.2336	fig|227882.9.peg.1221	fig|100226.15.peg.171	fig|455632.4.peg.3113	fig|264445.3.peg.1011	fig|1855352.4.peg.1475	fig|54571.11.peg.3249	S-(hydroxymethyl)glutathione dehydrogenase (EC 1.1.1.284)
5526	FIG01444788	fig|85011.4.peg.1602	#N/A	#N/A	#N/A	#N/A	fig|227882.9.peg.6231	fig|100226.15.peg.2341	fig|455632.4.peg.5334	fig|264445.3.peg.2494	#N/A	fig|54571.11.peg.6033	FIG00999917: Enoyl-CoA hydratase
2264	FIG00638284	fig|85011.4.peg.1603	fig|518634.20.peg.876	fig|260799.41.peg.5778	fig|681645.3.peg.984	fig|452652.3.peg.901	fig|227882.9.peg.908	fig|100226.15.peg.965	fig|455632.4.peg.851	fig|264445.3.peg.1	fig|1855352.4.peg.846	fig|54571.11.peg.988	hypothetical protein
2264	FIG00638284	fig|85011.4.peg.1604	fig|518634.20.peg.876	fig|260799.41.peg.5778	fig|681645.3.peg.984	fig|452652.3.peg.901	fig|227882.9.peg.908	fig|100226.15.peg.965	fig|455632.4.peg.851	fig|264445.3.peg.1	fig|1855352.4.peg.846	fig|54571.11.peg.988	Dipeptide-binding ABC transporter, periplasmic substrate-binding component (TC 3.A.1.5.2)
2264	FIG00638284	fig|85011.4.peg.1608	fig|518634.20.peg.876	fig|260799.41.peg.5778	fig|681645.3.peg.984	fig|452652.3.peg.901	fig|227882.9.peg.908	fig|100226.15.peg.965	fig|455632.4.peg.851	fig|264445.3.peg.1	fig|1855352.4.peg.846	fig|54571.11.peg.988	hypothetical protein
2199	FIG00554417	fig|85011.4.peg.1609	fig|518634.20.peg.1546	fig|260799.41.peg.5801	fig|681645.3.peg.1128	fig|452652.3.peg.960	fig|227882.9.peg.947	fig|100226.15.peg.1000	fig|455632.4.peg.940	fig|264445.3.peg.1064	fig|1855352.4.peg.925	fig|54571.11.peg.1137	Transcriptional regulator, AcrR family
2750	FIG01057456	fig|85011.4.peg.1612	#N/A	#N/A	fig|681645.3.peg.1439	fig|452652.3.peg.4518	fig|227882.9.peg.5196	fig|100226.15.peg.4664	fig|455632.4.peg.2994	fig|264445.3.peg.4611	fig|1855352.4.peg.3717	fig|54571.11.peg.3591	Protein RarD
2264	FIG00638284	fig|85011.4.peg.1616	fig|518634.20.peg.876	fig|260799.41.peg.5778	fig|681645.3.peg.984	fig|452652.3.peg.901	fig|227882.9.peg.908	fig|100226.15.peg.965	fig|455632.4.peg.851	fig|264445.3.peg.1	fig|1855352.4.peg.846	fig|54571.11.peg.988	hypothetical protein
1346	FIG00018699	fig|85011.4.peg.1617	fig|518634.20.peg.925	fig|260799.41.peg.1716	fig|681645.3.peg.1609	fig|452652.3.peg.1299	fig|227882.9.peg.910	fig|100226.15.peg.2166	fig|455632.4.peg.887	fig|264445.3.peg.1387	fig|1855352.4.peg.872	fig|54571.11.peg.1007	Long-chain-fatty-acid--CoA ligase (EC 6.2.1.3) @ Long-chain fatty-acid-CoA ligase (EC 6.2.1.3), Mycobacterial subgroup FadD17
2264	FIG00638284	fig|85011.4.peg.1619	fig|518634.20.peg.876	fig|260799.41.peg.5778	fig|681645.3.peg.984	fig|452652.3.peg.901	fig|227882.9.peg.908	fig|100226.15.peg.965	fig|455632.4.peg.851	fig|264445.3.peg.1	fig|1855352.4.peg.846	fig|54571.11.peg.988	hypothetical protein
4884	FIG01279374	fig|85011.4.peg.1620	#N/A	#N/A	#N/A	fig|452652.3.peg.5512	fig|227882.9.peg.2389	fig|100226.15.peg.6127	fig|455632.4.peg.1491	fig|264445.3.peg.6145	fig|1855352.4.peg.2752	fig|54571.11.peg.2263	3-ketoacyl-CoA thiolase (EC 2.3.1.16)
1153	FIG00009149	fig|85011.4.peg.1621	#N/A	fig|260799.41.peg.2951	#N/A	fig|452652.3.peg.1826	fig|227882.9.peg.1354	fig|100226.15.peg.1196	fig|455632.4.peg.991	fig|264445.3.peg.1204	fig|1855352.4.peg.2212	fig|54571.11.peg.1056	Acyl-CoA dehydrogenase, long-chain specific (EC 1.3.8.8)
2545	FIG00905474	fig|85011.4.peg.1623	fig|518634.20.peg.881	fig|260799.41.peg.3629	fig|681645.3.peg.1484	fig|452652.3.peg.967	fig|227882.9.peg.1441	fig|100226.15.peg.971	fig|455632.4.peg.1040	fig|264445.3.peg.1136	fig|1855352.4.peg.1826	fig|54571.11.peg.1123	putative secreted protein
2264	FIG00638284	fig|85011.4.peg.1624	fig|518634.20.peg.876	fig|260799.41.peg.5778	fig|681645.3.peg.984	fig|452652.3.peg.901	fig|227882.9.peg.908	fig|100226.15.peg.965	fig|455632.4.peg.851	fig|264445.3.peg.1	fig|1855352.4.peg.846	fig|54571.11.peg.988	hypothetical protein
5385	FIG01360306	fig|85011.4.peg.1625	#N/A	#N/A	#N/A	fig|452652.3.peg.2418	fig|227882.9.peg.6222	fig|100226.15.peg.2350	fig|455632.4.peg.5322	fig|264445.3.peg.2503	fig|1855352.4.peg.5681	fig|54571.11.peg.6000	putative membrane protein
2264	FIG00638284	fig|85011.4.peg.1627	fig|518634.20.peg.876	fig|260799.41.peg.5778	fig|681645.3.peg.984	fig|452652.3.peg.901	fig|227882.9.peg.908	fig|100226.15.peg.965	fig|455632.4.peg.851	fig|264445.3.peg.1	fig|1855352.4.peg.846	fig|54571.11.peg.988	hypothetical protein
2264	FIG00638284	fig|85011.4.peg.1629	fig|518634.20.peg.876	fig|260799.41.peg.5778	fig|681645.3.peg.984	fig|452652.3.peg.901	fig|227882.9.peg.908	fig|100226.15.peg.965	fig|455632.4.peg.851	fig|264445.3.peg.1	fig|1855352.4.peg.846	fig|54571.11.peg.988	FIG01121560: hypothetical protein
1286	FIG00015014	fig|85011.4.peg.1630	#N/A	#N/A	#N/A	#N/A	fig|227882.9.peg.6225	#N/A	fig|455632.4.peg.5320	fig|264445.3.peg.2505	#N/A	fig|54571.11.peg.5998	N5,N10-methylenetetrahydromethanopterin reductase-related protein, BCG_3584c family
2264	FIG00638284	fig|85011.4.peg.1631	fig|518634.20.peg.876	fig|260799.41.peg.5778	fig|681645.3.peg.984	fig|452652.3.peg.901	fig|227882.9.peg.908	fig|100226.15.peg.965	fig|455632.4.peg.851	fig|264445.3.peg.1	fig|1855352.4.peg.846	fig|54571.11.peg.988	hypothetical protein
2264	FIG00638284	fig|85011.4.peg.1633	fig|518634.20.peg.876	fig|260799.41.peg.5778	fig|681645.3.peg.984	fig|452652.3.peg.901	fig|227882.9.peg.908	fig|100226.15.peg.965	fig|455632.4.peg.851	fig|264445.3.peg.1	fig|1855352.4.peg.846	fig|54571.11.peg.988	hypothetical protein
2906	FIG01121143	fig|85011.4.peg.1634	#N/A	#N/A	#N/A	fig|452652.3.peg.2424	fig|227882.9.peg.6218	fig|100226.15.peg.2353	fig|455632.4.peg.5315	fig|264445.3.peg.2508	fig|1855352.4.peg.5679	fig|54571.11.peg.5996	FIG01121145: hypothetical protein
3899	FIG01125506	fig|85011.4.peg.1635	#N/A	#N/A	#N/A	fig|452652.3.peg.1293	fig|227882.9.peg.1056	fig|100226.15.peg.1160	fig|455632.4.peg.1533	fig|264445.3.peg.1175	fig|1855352.4.peg.3226	fig|54571.11.peg.2914	SAM-dependent methyltransferase
2199	FIG00554417	fig|85011.4.peg.1637	fig|518634.20.peg.1546	fig|260799.41.peg.5801	fig|681645.3.peg.1128	fig|452652.3.peg.960	fig|227882.9.peg.947	fig|100226.15.peg.1000	fig|455632.4.peg.940	fig|264445.3.peg.1064	fig|1855352.4.peg.925	fig|54571.11.peg.1137	Transcriptional regulator, AcrR family
4910	FIG01292786	fig|85011.4.peg.1639	fig|518634.20.peg.537	fig|260799.41.peg.1530	fig|681645.3.peg.1972	fig|452652.3.peg.1356	fig|227882.9.peg.1268	fig|100226.15.peg.1172	fig|455632.4.peg.2677	fig|264445.3.peg.1019	fig|1855352.4.peg.1839	fig|54571.11.peg.349	Succinate-semialdehyde dehydrogenase [NAD] (EC 1.2.1.24); Succinate-semialdehyde dehydrogenase [NADP+] (EC 1.2.1.79)
2264	FIG00638284	fig|85011.4.peg.1640	fig|518634.20.peg.876	fig|260799.41.peg.5778	fig|681645.3.peg.984	fig|452652.3.peg.901	fig|227882.9.peg.908	fig|100226.15.peg.965	fig|455632.4.peg.851	fig|264445.3.peg.1	fig|1855352.4.peg.846	fig|54571.11.peg.988	FIG01124183: hypothetical protein
2264	FIG00638284	fig|85011.4.peg.1642	fig|518634.20.peg.876	fig|260799.41.peg.5778	fig|681645.3.peg.984	fig|452652.3.peg.901	fig|227882.9.peg.908	fig|100226.15.peg.965	fig|455632.4.peg.851	fig|264445.3.peg.1	fig|1855352.4.peg.846	fig|54571.11.peg.988	FIG00450153: hypothetical protein
4910	FIG01292786	fig|85011.4.peg.1643	fig|518634.20.peg.537	fig|260799.41.peg.1530	fig|681645.3.peg.1972	fig|452652.3.peg.1356	fig|227882.9.peg.1268	fig|100226.15.peg.1172	fig|455632.4.peg.2677	fig|264445.3.peg.1019	fig|1855352.4.peg.1839	fig|54571.11.peg.349	Aldehyde dehydrogenase (EC 1.2.1.3)
2264	FIG00638284	fig|85011.4.peg.1645	fig|518634.20.peg.876	fig|260799.41.peg.5778	fig|681645.3.peg.984	fig|452652.3.peg.901	fig|227882.9.peg.908	fig|100226.15.peg.965	fig|455632.4.peg.851	fig|264445.3.peg.1	fig|1855352.4.peg.846	fig|54571.11.peg.988	hypothetical protein
1469	FIG00027695	fig|85011.4.peg.1647	#N/A	#N/A	#N/A	fig|452652.3.peg.2433	fig|227882.9.peg.952	#N/A	fig|455632.4.peg.1293	fig|264445.3.peg.4162	fig|1855352.4.peg.5660	fig|54571.11.peg.5974	Antibiotic biosynthesis monooxygenase
2264	FIG00638284	fig|85011.4.peg.1649	fig|518634.20.peg.876	fig|260799.41.peg.5778	fig|681645.3.peg.984	fig|452652.3.peg.901	fig|227882.9.peg.908	fig|100226.15.peg.965	fig|455632.4.peg.851	fig|264445.3.peg.1	fig|1855352.4.peg.846	fig|54571.11.peg.988	Cobalt-zinc-cadmium resistance protein CzcA; Cation efflux system protein CusA
2227	FIG00621114	fig|85011.4.peg.1651	fig|518634.20.peg.119	fig|260799.41.peg.3648	fig|681645.3.peg.2137	fig|452652.3.peg.1122	fig|227882.9.peg.979	fig|100226.15.peg.967	fig|455632.4.peg.850	fig|264445.3.peg.1363	fig|1855352.4.peg.1323	fig|54571.11.peg.996	3-oxoacyl-[acyl-carrier protein] reductase (EC 1.1.1.100)
2264	FIG00638284	fig|85011.4.peg.1652	fig|518634.20.peg.876	fig|260799.41.peg.5778	fig|681645.3.peg.984	fig|452652.3.peg.901	fig|227882.9.peg.908	fig|100226.15.peg.965	fig|455632.4.peg.851	fig|264445.3.peg.1	fig|1855352.4.peg.846	fig|54571.11.peg.988	hypothetical protein
393	FIG00000681	fig|85011.4.peg.1653	#N/A	fig|260799.41.peg.5426	fig|681645.3.peg.1579	fig|452652.3.peg.2498	fig|227882.9.peg.1899	fig|100226.15.peg.2320	fig|455632.4.peg.3637	fig|264445.3.peg.2467	fig|1855352.4.peg.3927	fig|54571.11.peg.1271	Beta-lactamase class C and other penicillin binding proteins
2264	FIG00638284	fig|85011.4.peg.1654	fig|518634.20.peg.876	fig|260799.41.peg.5778	fig|681645.3.peg.984	fig|452652.3.peg.901	fig|227882.9.peg.908	fig|100226.15.peg.965	fig|455632.4.peg.851	fig|264445.3.peg.1	fig|1855352.4.peg.846	fig|54571.11.peg.988	hypothetical protein
2264	FIG00638284	fig|85011.4.peg.1657	fig|518634.20.peg.876	fig|260799.41.peg.5778	fig|681645.3.peg.984	fig|452652.3.peg.901	fig|227882.9.peg.908	fig|100226.15.peg.965	fig|455632.4.peg.851	fig|264445.3.peg.1	fig|1855352.4.peg.846	fig|54571.11.peg.988	hypothetical protein
5029	FIG01307358	fig|85011.4.peg.1660	#N/A	#N/A	#N/A	fig|452652.3.peg.952	fig|227882.9.peg.1352	fig|100226.15.peg.1563	fig|455632.4.peg.937	fig|264445.3.peg.1638	fig|1855352.4.peg.3753	fig|54571.11.peg.3587	Putative serine/threonine protein kinase
4832	FIG01231651	fig|85011.4.peg.1664	fig|518634.20.peg.865	#N/A	#N/A	fig|452652.3.peg.2004	fig|227882.9.peg.4432	fig|100226.15.peg.2028	fig|455632.4.peg.3582	fig|264445.3.peg.2158	fig|1855352.4.peg.5978	fig|54571.11.peg.4492	ATP-dependent RNA helicase
2264	FIG00638284	fig|85011.4.peg.1668	fig|518634.20.peg.876	fig|260799.41.peg.5778	fig|681645.3.peg.984	fig|452652.3.peg.901	fig|227882.9.peg.908	fig|100226.15.peg.965	fig|455632.4.peg.851	fig|264445.3.peg.1	fig|1855352.4.peg.846	fig|54571.11.peg.988	serine/threonine protein kinase
2264	FIG00638284	fig|85011.4.peg.1669	fig|518634.20.peg.876	fig|260799.41.peg.5778	fig|681645.3.peg.984	fig|452652.3.peg.901	fig|227882.9.peg.908	fig|100226.15.peg.965	fig|455632.4.peg.851	fig|264445.3.peg.1	fig|1855352.4.peg.846	fig|54571.11.peg.988	hypothetical protein
2264	FIG00638284	fig|85011.4.peg.1670	fig|518634.20.peg.876	fig|260799.41.peg.5778	fig|681645.3.peg.984	fig|452652.3.peg.901	fig|227882.9.peg.908	fig|100226.15.peg.965	fig|455632.4.peg.851	fig|264445.3.peg.1	fig|1855352.4.peg.846	fig|54571.11.peg.988	hypothetical protein
2121	FIG00510130	fig|85011.4.peg.1671	fig|518634.20.peg.826	fig|260799.41.peg.1696	fig|681645.3.peg.747	fig|452652.3.peg.1577	fig|227882.9.peg.1281	fig|100226.15.peg.2331	fig|455632.4.peg.978	fig|264445.3.peg.131	fig|1855352.4.peg.901	fig|54571.11.peg.1762	hypothetical protein
2264	FIG00638284	fig|85011.4.peg.1674	fig|518634.20.peg.876	fig|260799.41.peg.5778	fig|681645.3.peg.984	fig|452652.3.peg.901	fig|227882.9.peg.908	fig|100226.15.peg.965	fig|455632.4.peg.851	fig|264445.3.peg.1	fig|1855352.4.peg.846	fig|54571.11.peg.988	hypothetical protein
651	FIG00001548	fig|85011.4.peg.1676	fig|518634.20.peg.12	fig|260799.41.peg.2526	#N/A	fig|452652.3.peg.3804	fig|227882.9.peg.1045	fig|100226.15.peg.957	fig|455632.4.peg.2471	fig|264445.3.peg.178	fig|1855352.4.peg.1547	fig|54571.11.peg.1503	beta-galactosidase (EC 3.2.1.23)
2264	FIG00638284	fig|85011.4.peg.1677	fig|518634.20.peg.876	fig|260799.41.peg.5778	fig|681645.3.peg.984	fig|452652.3.peg.901	fig|227882.9.peg.908	fig|100226.15.peg.965	fig|455632.4.peg.851	fig|264445.3.peg.1	fig|1855352.4.peg.846	fig|54571.11.peg.988	hypothetical protein
2264	FIG00638284	fig|85011.4.peg.1678	fig|518634.20.peg.876	fig|260799.41.peg.5778	fig|681645.3.peg.984	fig|452652.3.peg.901	fig|227882.9.peg.908	fig|100226.15.peg.965	fig|455632.4.peg.851	fig|264445.3.peg.1	fig|1855352.4.peg.846	fig|54571.11.peg.988	hypothetical protein
2111	FIG00488147	fig|85011.4.peg.1679	#N/A	#N/A	#N/A	#N/A	fig|227882.9.peg.7796	fig|100226.15.peg.6936	#N/A	#N/A	#N/A	#N/A	modular polyketide synthase
2111	FIG00488147	fig|85011.4.peg.1680	#N/A	#N/A	#N/A	#N/A	fig|227882.9.peg.7796	fig|100226.15.peg.6936	#N/A	#N/A	#N/A	#N/A	Modular polyketide synthase
1867	FIG00135273	fig|85011.4.peg.1683	#N/A	#N/A	#N/A	#N/A	fig|227882.9.peg.7793	#N/A	#N/A	#N/A	#N/A	#N/A	Zeaxanthin glucosyl transferase
2264	FIG00638284	fig|85011.4.peg.1685	fig|518634.20.peg.876	fig|260799.41.peg.5778	fig|681645.3.peg.984	fig|452652.3.peg.901	fig|227882.9.peg.908	fig|100226.15.peg.965	fig|455632.4.peg.851	fig|264445.3.peg.1	fig|1855352.4.peg.846	fig|54571.11.peg.988	hypothetical protein
2264	FIG00638284	fig|85011.4.peg.1686	fig|518634.20.peg.876	fig|260799.41.peg.5778	fig|681645.3.peg.984	fig|452652.3.peg.901	fig|227882.9.peg.908	fig|100226.15.peg.965	fig|455632.4.peg.851	fig|264445.3.peg.1	fig|1855352.4.peg.846	fig|54571.11.peg.988	hypothetical protein
2264	FIG00638284	fig|85011.4.peg.1692	fig|518634.20.peg.876	fig|260799.41.peg.5778	fig|681645.3.peg.984	fig|452652.3.peg.901	fig|227882.9.peg.908	fig|100226.15.peg.965	fig|455632.4.peg.851	fig|264445.3.peg.1	fig|1855352.4.peg.846	fig|54571.11.peg.988	peptidoglycan-associated lipoprotein
2227	FIG00621114	fig|85011.4.peg.1693	fig|518634.20.peg.119	fig|260799.41.peg.3648	fig|681645.3.peg.2137	fig|452652.3.peg.1122	fig|227882.9.peg.979	fig|100226.15.peg.967	fig|455632.4.peg.850	fig|264445.3.peg.1363	fig|1855352.4.peg.1323	fig|54571.11.peg.996	3-oxoacyl-[acyl-carrier protein] reductase (EC 1.1.1.100)
2264	FIG00638284	fig|85011.4.peg.1694	fig|518634.20.peg.876	fig|260799.41.peg.5778	fig|681645.3.peg.984	fig|452652.3.peg.901	fig|227882.9.peg.908	fig|100226.15.peg.965	fig|455632.4.peg.851	fig|264445.3.peg.1	fig|1855352.4.peg.846	fig|54571.11.peg.988	hypothetical protein
2264	FIG00638284	fig|85011.4.peg.1696	fig|518634.20.peg.876	fig|260799.41.peg.5778	fig|681645.3.peg.984	fig|452652.3.peg.901	fig|227882.9.peg.908	fig|100226.15.peg.965	fig|455632.4.peg.851	fig|264445.3.peg.1	fig|1855352.4.peg.846	fig|54571.11.peg.988	hypothetical protein
968	FIG00004255	fig|85011.4.peg.1700	#N/A	#N/A	#N/A	fig|452652.3.peg.2020	fig|227882.9.peg.7004	fig|100226.15.peg.1715	fig|455632.4.peg.5945	fig|264445.3.peg.1815	fig|1855352.4.peg.6011	fig|54571.11.peg.6734	Redox-sensitive transcriptional activator SoxR
5314	FIG01344370	fig|85011.4.peg.1701	#N/A	fig|260799.41.peg.1189	#N/A	#N/A	fig|227882.9.peg.6151	fig|100226.15.peg.2419	fig|455632.4.peg.936	fig|264445.3.peg.2572	fig|1855352.4.peg.5564	fig|54571.11.peg.1879	Transcriptional regulator, MerR family
5507	FIG01424832	fig|85011.4.peg.1708	#N/A	#N/A	#N/A	fig|452652.3.peg.5875	fig|227882.9.peg.1196	fig|100226.15.peg.4340	fig|455632.4.peg.985	fig|264445.3.peg.3640	fig|1855352.4.peg.6937	fig|54571.11.peg.1774	putative metallopeptidase
3292	FIG01122490	fig|85011.4.peg.1709	#N/A	#N/A	#N/A	fig|452652.3.peg.6125	fig|227882.9.peg.7033	#N/A	#N/A	#N/A	fig|1855352.4.peg.7529	fig|54571.11.peg.719	non-ribosomal peptide synthetase, terminal component
3105	FIG01121797	fig|85011.4.peg.1712	#N/A	#N/A	fig|681645.3.peg.443	fig|452652.3.peg.1019	fig|227882.9.peg.1033	fig|100226.15.peg.1576	fig|455632.4.peg.4227	fig|264445.3.peg.1654	fig|1855352.4.peg.2813	fig|54571.11.peg.462	Putative RNA polymerase sigma factor
2264	FIG00638284	fig|85011.4.peg.1714	fig|518634.20.peg.876	fig|260799.41.peg.5778	fig|681645.3.peg.984	fig|452652.3.peg.901	fig|227882.9.peg.908	fig|100226.15.peg.965	fig|455632.4.peg.851	fig|264445.3.peg.1	fig|1855352.4.peg.846	fig|54571.11.peg.988	hypothetical protein
5492	FIG01414279	fig|85011.4.peg.1716	#N/A	#N/A	#N/A	#N/A	#N/A	#N/A	#N/A	fig|264445.3.peg.7732	#N/A	#N/A	Fibroin 1a
1793	FIG00121995	fig|85011.4.peg.1717	#N/A	#N/A	#N/A	fig|452652.3.peg.6541	#N/A	#N/A	#N/A	fig|264445.3.peg.1006	fig|1855352.4.peg.1140	#N/A	L-lactate dehydrogenase
2109	FIG00486001	fig|85011.4.peg.1718	#N/A	#N/A	#N/A	#N/A	#N/A	#N/A	#N/A	fig|264445.3.peg.7730	#N/A	#N/A	Larval mesenchyme specific protein
1915	FIG00138250	fig|85011.4.peg.1719	fig|518634.20.peg.1839	fig|260799.41.peg.1388	fig|681645.3.peg.651	fig|452652.3.peg.1225	fig|227882.9.peg.985	fig|100226.15.peg.290	fig|455632.4.peg.2219	fig|264445.3.peg.934	fig|1855352.4.peg.2089	fig|54571.11.peg.2083	Orn/DAP/Arg decarboxylase family protein
1325	FIG00017431	fig|85011.4.peg.1720	#N/A	fig|260799.41.peg.1809	#N/A	fig|452652.3.peg.995	fig|227882.9.peg.995	fig|100226.15.peg.2605	fig|455632.4.peg.1554	fig|264445.3.peg.921	fig|1855352.4.peg.1328	fig|54571.11.peg.175	Serine phosphatase RsbU, regulator of sigma subunit
817	FIG00002442	fig|85011.4.peg.1722	fig|518634.20.peg.116	#N/A	fig|681645.3.peg.1976	fig|452652.3.peg.2273	fig|227882.9.peg.265	fig|100226.15.peg.3726	fig|455632.4.peg.3507	fig|264445.3.peg.4094	fig|1855352.4.peg.4121	fig|54571.11.peg.4489	Transcriptional regulator, MerR family
2264	FIG00638284	fig|85011.4.peg.1724	fig|518634.20.peg.876	fig|260799.41.peg.5778	fig|681645.3.peg.984	fig|452652.3.peg.901	fig|227882.9.peg.908	fig|100226.15.peg.965	fig|455632.4.peg.851	fig|264445.3.peg.1	fig|1855352.4.peg.846	fig|54571.11.peg.988	hypothetical protein
2264	FIG00638284	fig|85011.4.peg.1725	fig|518634.20.peg.876	fig|260799.41.peg.5778	fig|681645.3.peg.984	fig|452652.3.peg.901	fig|227882.9.peg.908	fig|100226.15.peg.965	fig|455632.4.peg.851	fig|264445.3.peg.1	fig|1855352.4.peg.846	fig|54571.11.peg.988	AclJ
393	FIG00000681	fig|85011.4.peg.1730	#N/A	fig|260799.41.peg.5426	fig|681645.3.peg.1579	fig|452652.3.peg.2498	fig|227882.9.peg.1899	fig|100226.15.peg.2320	fig|455632.4.peg.3637	fig|264445.3.peg.2467	fig|1855352.4.peg.3927	fig|54571.11.peg.1271	Beta-lactamase class C and other penicillin binding proteins
4853	FIG01247796	fig|85011.4.peg.1731	#N/A	fig|260799.41.peg.4958	fig|681645.3.peg.963	fig|452652.3.peg.1662	fig|227882.9.peg.6291	fig|100226.15.peg.2305	fig|455632.4.peg.5354	fig|264445.3.peg.2458	fig|1855352.4.peg.1300	fig|54571.11.peg.6118	Phenazine biosynthesis protein PhzF like
840	FIG00002614	fig|85011.4.peg.1733	#N/A	fig|260799.41.peg.4	#N/A	fig|452652.3.peg.1315	fig|227882.9.peg.5563	fig|100226.15.peg.2891	fig|455632.4.peg.3017	fig|264445.3.peg.3069	fig|1855352.4.peg.4671	fig|54571.11.peg.5355	Chitin binding protein
2264	FIG00638284	fig|85011.4.peg.1737	fig|518634.20.peg.876	fig|260799.41.peg.5778	fig|681645.3.peg.984	fig|452652.3.peg.901	fig|227882.9.peg.908	fig|100226.15.peg.965	fig|455632.4.peg.851	fig|264445.3.peg.1	fig|1855352.4.peg.846	fig|54571.11.peg.988	hypothetical protein
4196	FIG01127682	fig|85011.4.peg.1738	#N/A	#N/A	#N/A	fig|452652.3.peg.2473	fig|227882.9.peg.6171	fig|100226.15.peg.2399	fig|455632.4.peg.5265	fig|264445.3.peg.2554	fig|1855352.4.peg.5587	fig|54571.11.peg.5951	FIG01127683: hypothetical protein
2392	FIG00756124	fig|85011.4.peg.1740	#N/A	#N/A	#N/A	fig|452652.3.peg.2474	fig|227882.9.peg.6170	fig|100226.15.peg.2400	fig|455632.4.peg.5264	fig|264445.3.peg.2555	fig|1855352.4.peg.5586	fig|54571.11.peg.5950	COG0503: Adenine/guanine phosphoribosyltransferases and related PRPP-binding proteins
1183	FIG00010100	fig|85011.4.peg.1741	#N/A	#N/A	fig|681645.3.peg.1209	fig|452652.3.peg.2476	fig|227882.9.peg.6169	fig|100226.15.peg.2064	fig|455632.4.peg.5263	fig|264445.3.peg.2199	fig|1855352.4.peg.5585	fig|54571.11.peg.5949	Similar to citrate lyase beta subunit
2264	FIG00638284	fig|85011.4.peg.1742	fig|518634.20.peg.876	fig|260799.41.peg.5778	fig|681645.3.peg.984	fig|452652.3.peg.901	fig|227882.9.peg.908	fig|100226.15.peg.965	fig|455632.4.peg.851	fig|264445.3.peg.1	fig|1855352.4.peg.846	fig|54571.11.peg.988	Tellurium resistance protein TerD
4841	FIG01234780	fig|85011.4.peg.1743	#N/A	#N/A	#N/A	fig|452652.3.peg.2478	fig|227882.9.peg.1524	fig|100226.15.peg.1015	fig|455632.4.peg.3720	fig|264445.3.peg.1045	fig|1855352.4.peg.5583	fig|54571.11.peg.5947	Tellurium resistance protein TerA
5750	FIG01956050	fig|85011.4.peg.1744	fig|518634.20.peg.1746	fig|260799.41.peg.1185	#N/A	fig|452652.3.peg.2292	fig|227882.9.peg.1583	fig|100226.15.peg.2405	fig|455632.4.peg.2044	fig|264445.3.peg.2559	fig|1855352.4.peg.2210	fig|54571.11.peg.1144	Integral membrane protein
4855	FIG01248839	fig|85011.4.peg.1745	#N/A	fig|260799.41.peg.2396	#N/A	fig|452652.3.peg.2481	fig|227882.9.peg.964	fig|100226.15.peg.1929	fig|455632.4.peg.321	fig|264445.3.peg.2036	fig|1855352.4.peg.1216	fig|54571.11.peg.3896	Tellurium resistance protein TerD
4855	FIG01248839	fig|85011.4.peg.1746	#N/A	fig|260799.41.peg.2396	#N/A	fig|452652.3.peg.2481	fig|227882.9.peg.964	fig|100226.15.peg.1929	fig|455632.4.peg.321	fig|264445.3.peg.2036	fig|1855352.4.peg.1216	fig|54571.11.peg.3896	Tellurium resistance protein TerD
4855	FIG01248839	fig|85011.4.peg.1747	#N/A	fig|260799.41.peg.2396	#N/A	fig|452652.3.peg.2481	fig|227882.9.peg.964	fig|100226.15.peg.1929	fig|455632.4.peg.321	fig|264445.3.peg.2036	fig|1855352.4.peg.1216	fig|54571.11.peg.3896	Tellurium resistance protein TerD
4863	FIG01258694	fig|85011.4.peg.1748	#N/A	#N/A	#N/A	fig|452652.3.peg.1227	fig|227882.9.peg.1149	fig|100226.15.peg.2408	fig|455632.4.peg.5257	fig|264445.3.peg.2562	fig|1855352.4.peg.5578	fig|54571.11.peg.641	Alkyl hydroperoxide reductase subunit C-like protein
2264	FIG00638284	fig|85011.4.peg.1749	fig|518634.20.peg.876	fig|260799.41.peg.5778	fig|681645.3.peg.984	fig|452652.3.peg.901	fig|227882.9.peg.908	fig|100226.15.peg.965	fig|455632.4.peg.851	fig|264445.3.peg.1	fig|1855352.4.peg.846	fig|54571.11.peg.988	hypothetical protein
2737	FIG01043296	fig|85011.4.peg.1750	#N/A	#N/A	fig|681645.3.peg.1573	fig|452652.3.peg.2485	fig|227882.9.peg.6161	fig|100226.15.peg.2409	fig|455632.4.peg.5256	fig|264445.3.peg.2563	fig|1855352.4.peg.5577	fig|54571.11.peg.5942	FIG00819990: hypothetical protein
1902	FIG00137886	fig|85011.4.peg.1752	#N/A	#N/A	fig|681645.3.peg.1574	fig|452652.3.peg.2487	fig|227882.9.peg.6159	fig|100226.15.peg.2411	fig|455632.4.peg.5254	fig|264445.3.peg.2355	fig|1855352.4.peg.5575	fig|54571.11.peg.5940	Pyruvate dehydrogenase E1 component (EC 1.2.4.1)
3671	FIG01124313	fig|85011.4.peg.1753	#N/A	#N/A	#N/A	#N/A	#N/A	#N/A	fig|455632.4.peg.5434	#N/A	fig|1855352.4.peg.7245	fig|54571.11.peg.6174	FIG01124314: hypothetical protein
2264	FIG00638284	fig|85011.4.peg.1754	fig|518634.20.peg.876	fig|260799.41.peg.5778	fig|681645.3.peg.984	fig|452652.3.peg.901	fig|227882.9.peg.908	fig|100226.15.peg.965	fig|455632.4.peg.851	fig|264445.3.peg.1	fig|1855352.4.peg.846	fig|54571.11.peg.988	hypothetical protein
2267	FIG00639501	fig|85011.4.peg.1755	#N/A	#N/A	#N/A	fig|452652.3.peg.1107	fig|227882.9.peg.1252	fig|100226.15.peg.2418	fig|455632.4.peg.846	fig|264445.3.peg.5358	fig|1855352.4.peg.2131	fig|54571.11.peg.5676	Oxidoreductase, aldo/keto reductase family
5314	FIG01344370	fig|85011.4.peg.1756	#N/A	fig|260799.41.peg.1189	#N/A	#N/A	fig|227882.9.peg.6151	fig|100226.15.peg.2419	fig|455632.4.peg.936	fig|264445.3.peg.2572	fig|1855352.4.peg.5564	fig|54571.11.peg.1879	Transcriptional regulator, MerR family
1596	FIG00051009	fig|85011.4.peg.1759	#N/A	#N/A	fig|681645.3.peg.1025	#N/A	#N/A	#N/A	fig|455632.4.peg.4089	#N/A	fig|1855352.4.peg.905	#N/A	transport system permease protein
1632	FIG00056421	fig|85011.4.peg.1761	fig|518634.20.peg.1478	#N/A	#N/A	fig|452652.3.peg.2241	fig|227882.9.peg.1516	fig|100226.15.peg.1007	fig|455632.4.peg.1197	fig|264445.3.peg.1036	fig|1855352.4.peg.1979	fig|54571.11.peg.2125	Hypothetical protein, possibly related to signal transduction
206	FIG00000319	fig|85011.4.peg.1762	#N/A	fig|260799.41.peg.4515	fig|681645.3.peg.2039	fig|452652.3.peg.2501	fig|227882.9.peg.114	fig|100226.15.peg.2428	fig|455632.4.peg.2528	fig|264445.3.peg.2577	fig|1855352.4.peg.338	fig|54571.11.peg.984	Malonyl CoA-acyl carrier protein transacylase (EC 2.3.1.39)
1288	FIG00015100	fig|85011.4.peg.1763	#N/A	fig|260799.41.peg.1634	#N/A	fig|452652.3.peg.2502	fig|227882.9.peg.1464	fig|100226.15.peg.1271	fig|455632.4.peg.1119	fig|264445.3.peg.249	fig|1855352.4.peg.129	fig|54571.11.peg.1841	3-oxoacyl-[acyl-carrier-protein] synthase, KASIII (EC 2.3.1.180)
798	FIG00002328	fig|85011.4.peg.1764	#N/A	#N/A	#N/A	fig|452652.3.peg.2503	fig|227882.9.peg.2446	fig|100226.15.peg.1267	fig|455632.4.peg.3329	fig|264445.3.peg.2579	fig|1855352.4.peg.5557	fig|54571.11.peg.5916	Acyl carrier protein
789	FIG00002246	fig|85011.4.peg.1765	#N/A	fig|260799.41.peg.1633	#N/A	fig|452652.3.peg.1504	fig|227882.9.peg.2447	fig|100226.15.peg.1266	fig|455632.4.peg.1352	fig|264445.3.peg.251	fig|1855352.4.peg.1144	fig|54571.11.peg.5915	3-oxoacyl-[acyl-carrier-protein] synthase, KASII (EC 2.3.1.179)
2061	FIG00448797	fig|85011.4.peg.1766	#N/A	#N/A	#N/A	fig|452652.3.peg.2505	fig|227882.9.peg.6143	fig|100226.15.peg.2432	fig|455632.4.peg.5225	fig|264445.3.peg.2581	fig|1855352.4.peg.5555	fig|54571.11.peg.5913	FIG01122152: hypothetical protein
2367	FIG00731883	fig|85011.4.peg.1767	#N/A	#N/A	fig|681645.3.peg.1718	fig|452652.3.peg.1433	fig|227882.9.peg.105	fig|100226.15.peg.1103	fig|455632.4.peg.1138	fig|264445.3.peg.1228	fig|1855352.4.peg.3220	fig|54571.11.peg.1102	hypothetical protein
2264	FIG00638284	fig|85011.4.peg.1768	fig|518634.20.peg.876	fig|260799.41.peg.5778	fig|681645.3.peg.984	fig|452652.3.peg.901	fig|227882.9.peg.908	fig|100226.15.peg.965	fig|455632.4.peg.851	fig|264445.3.peg.1	fig|1855352.4.peg.846	fig|54571.11.peg.988	hypothetical protein
2264	FIG00638284	fig|85011.4.peg.1770	fig|518634.20.peg.876	fig|260799.41.peg.5778	fig|681645.3.peg.984	fig|452652.3.peg.901	fig|227882.9.peg.908	fig|100226.15.peg.965	fig|455632.4.peg.851	fig|264445.3.peg.1	fig|1855352.4.peg.846	fig|54571.11.peg.988	hypothetical protein
2264	FIG00638284	fig|85011.4.peg.1771	fig|518634.20.peg.876	fig|260799.41.peg.5778	fig|681645.3.peg.984	fig|452652.3.peg.901	fig|227882.9.peg.908	fig|100226.15.peg.965	fig|455632.4.peg.851	fig|264445.3.peg.1	fig|1855352.4.peg.846	fig|54571.11.peg.988	hypothetical protein
426	FIG00000793	fig|85011.4.peg.1772	fig|518634.20.peg.1887	#N/A	#N/A	fig|452652.3.peg.1049	fig|227882.9.peg.1206	fig|100226.15.peg.1168	fig|455632.4.peg.1069	fig|264445.3.peg.1186	fig|1855352.4.peg.5544	fig|54571.11.peg.1489	Xylulose kinase (EC 2.7.1.17)
1590	FIG00050576	fig|85011.4.peg.1773	#N/A	#N/A	#N/A	fig|452652.3.peg.2519	fig|227882.9.peg.6036	fig|100226.15.peg.2506	fig|455632.4.peg.5186	fig|264445.3.peg.2641	fig|1855352.4.peg.5541	fig|54571.11.peg.5717	RNA polymerase sigma factor RpoD
1359	FIG00019251	fig|85011.4.peg.1774	fig|518634.20.peg.495	fig|260799.41.peg.3993	fig|681645.3.peg.1583	fig|452652.3.peg.2520	fig|227882.9.peg.6033	fig|100226.15.peg.2509	fig|455632.4.peg.2967	fig|264445.3.peg.2643	fig|1855352.4.peg.5540	fig|54571.11.peg.5716	DNA primase (EC 2.7.7.-)
1417	FIG00023004	fig|85011.4.peg.1775	fig|518634.20.peg.494	#N/A	fig|681645.3.peg.1587	fig|452652.3.peg.2521	#N/A	#N/A	fig|455632.4.peg.5183	fig|264445.3.peg.2645	fig|1855352.4.peg.5539	fig|54571.11.peg.5714	dNTP triphosphohydrolase, broad substrate specificity
1151	FIG00009068	fig|85011.4.peg.1776	#N/A	#N/A	#N/A	#N/A	#N/A	fig|100226.15.peg.5710	#N/A	#N/A	fig|1855352.4.peg.3097	fig|54571.11.peg.2576	RNA polymerase sigma factor
1520	FIG00035268	fig|85011.4.peg.1777	fig|518634.20.peg.808	fig|260799.41.peg.4533	fig|681645.3.peg.1374	fig|452652.3.peg.5240	fig|227882.9.peg.2813	fig|100226.15.peg.5696	fig|455632.4.peg.1900	fig|264445.3.peg.5620	fig|1855352.4.peg.3098	fig|54571.11.peg.2577	Rossmann fold nucleotide-binding protein Smf possibly involved in DNA uptake
2264	FIG00638284	fig|85011.4.peg.1778	fig|518634.20.peg.876	fig|260799.41.peg.5778	fig|681645.3.peg.984	fig|452652.3.peg.901	fig|227882.9.peg.908	fig|100226.15.peg.965	fig|455632.4.peg.851	fig|264445.3.peg.1	fig|1855352.4.peg.846	fig|54571.11.peg.988	hypothetical protein
377	FIG00000635	fig|85011.4.peg.1779	fig|518634.20.peg.809	#N/A	fig|681645.3.peg.1375	fig|452652.3.peg.5202	fig|227882.9.peg.2814	fig|100226.15.peg.5695	fig|455632.4.peg.1901	fig|264445.3.peg.5619	fig|1855352.4.peg.3099	fig|54571.11.peg.2578	MG(2+) CHELATASE FAMILY PROTEIN / ComM-related protein
2225	FIG00617435	fig|85011.4.peg.1780	#N/A	#N/A	#N/A	fig|452652.3.peg.5201	fig|227882.9.peg.2815	fig|100226.15.peg.5694	fig|455632.4.peg.1907	fig|264445.3.peg.5618	#N/A	fig|54571.11.peg.2579	Endonuclease (EC 3.1.-.-)
954	FIG00004032	fig|85011.4.peg.1781	fig|518634.20.peg.253	#N/A	fig|681645.3.peg.1376	fig|452652.3.peg.5200	fig|227882.9.peg.2816	fig|100226.15.peg.5693	fig|455632.4.peg.1908	fig|264445.3.peg.5617	fig|1855352.4.peg.3101	fig|54571.11.peg.2580	Protein often found in Actinomycetes clustered with signal peptidase and/or RNaseHII
5	FIG00000015	fig|85011.4.peg.1783	fig|518634.20.peg.372	fig|260799.41.peg.1537	fig|681645.3.peg.1378	fig|452652.3.peg.2787	fig|227882.9.peg.2818	fig|100226.15.peg.5688	fig|455632.4.peg.1910	fig|264445.3.peg.3258	fig|1855352.4.peg.1038	fig|54571.11.peg.2582	Signal peptidase I (EC 3.4.21.89)
5	FIG00000015	fig|85011.4.peg.1784	fig|518634.20.peg.372	fig|260799.41.peg.1537	fig|681645.3.peg.1378	fig|452652.3.peg.2787	fig|227882.9.peg.2818	fig|100226.15.peg.5688	fig|455632.4.peg.1910	fig|264445.3.peg.3258	fig|1855352.4.peg.1038	fig|54571.11.peg.2582	Signal peptidase I (EC 3.4.21.89)
5	FIG00000015	fig|85011.4.peg.1785	fig|518634.20.peg.372	fig|260799.41.peg.1537	fig|681645.3.peg.1378	fig|452652.3.peg.2787	fig|227882.9.peg.2818	fig|100226.15.peg.5688	fig|455632.4.peg.1910	fig|264445.3.peg.3258	fig|1855352.4.peg.1038	fig|54571.11.peg.2582	Signal peptidase I (EC 3.4.21.89)
132	FIG00000214	fig|85011.4.peg.1786	fig|518634.20.peg.371	fig|260799.41.peg.4527	fig|681645.3.peg.1379	fig|452652.3.peg.5194	fig|227882.9.peg.2822	fig|100226.15.peg.5687	fig|455632.4.peg.1914	fig|264445.3.peg.5611	fig|1855352.4.peg.3107	fig|54571.11.peg.2586	LSU ribosomal protein L19p
146	FIG00000230	fig|85011.4.peg.1787	fig|518634.20.peg.1785	fig|260799.41.peg.4526	fig|681645.3.peg.1383	fig|452652.3.peg.5193	fig|227882.9.peg.2823	fig|100226.15.peg.5686	fig|455632.4.peg.1915	fig|264445.3.peg.5610	fig|1855352.4.peg.3108	fig|54571.11.peg.2587	tRNA (guanine(37)-N(1))-methyltransferase (EC 2.1.1.228)
201	FIG00000312	fig|85011.4.peg.1788	fig|518634.20.peg.337	fig|260799.41.peg.4525	fig|681645.3.peg.1384	fig|452652.3.peg.5192	fig|227882.9.peg.2824	fig|100226.15.peg.5685	fig|455632.4.peg.1916	fig|264445.3.peg.5609	fig|1855352.4.peg.3109	fig|54571.11.peg.2588	16S rRNA processing protein RimM
1028	FIG00005628	fig|85011.4.peg.1789	fig|518634.20.peg.338	fig|260799.41.peg.4524	#N/A	fig|452652.3.peg.5191	fig|227882.9.peg.2825	fig|100226.15.peg.5684	fig|455632.4.peg.1917	fig|264445.3.peg.5608	fig|1855352.4.peg.3110	fig|54571.11.peg.2589	KH domain RNA binding protein YlqC
113	FIG00000193	fig|85011.4.peg.1790	fig|518634.20.peg.339	fig|260799.41.peg.4523	fig|681645.3.peg.1386	fig|452652.3.peg.5190	fig|227882.9.peg.2826	fig|100226.15.peg.5683	fig|455632.4.peg.1918	fig|264445.3.peg.5607	fig|1855352.4.peg.3111	fig|54571.11.peg.2590	SSU ribosomal protein S16p
53	FIG00000113	fig|85011.4.peg.1794	fig|518634.20.peg.341	fig|260799.41.peg.4522	fig|681645.3.peg.1387	fig|452652.3.peg.5183	fig|227882.9.peg.2831	fig|100226.15.peg.5677	fig|455632.4.peg.1921	fig|264445.3.peg.5603	fig|1855352.4.peg.3117	fig|54571.11.peg.2594	Signal recognition particle protein Ffh
861	FIG00002864	fig|85011.4.peg.1795	fig|518634.20.peg.208	#N/A	fig|681645.3.peg.1388	fig|452652.3.peg.5182	fig|227882.9.peg.2832	fig|100226.15.peg.5676	fig|455632.4.peg.1922	fig|264445.3.peg.5602	fig|1855352.4.peg.3118	fig|54571.11.peg.2595	[Protein-PII] uridylyltransferase (EC 2.7.7.59) / [Protein-PII]-UMP uridylyl-removing enzyme
1008	FIG00005111	fig|85011.4.peg.1796	fig|518634.20.peg.206	#N/A	fig|681645.3.peg.1389	fig|452652.3.peg.2344	fig|227882.9.peg.2834	fig|100226.15.peg.5675	fig|455632.4.peg.1923	fig|264445.3.peg.2723	fig|1855352.4.peg.3119	fig|54571.11.peg.2596	Nitrogen regulatory protein P-II
994	FIG00004764	fig|85011.4.peg.1797	fig|518634.20.peg.205	fig|260799.41.peg.1653	#N/A	fig|452652.3.peg.2345	fig|227882.9.peg.2835	fig|100226.15.peg.5674	fig|455632.4.peg.1924	fig|264445.3.peg.2722	fig|1855352.4.peg.3120	fig|54571.11.peg.2597	Ammonium transporter
4961	FIG01304165	fig|85011.4.peg.1799	#N/A	#N/A	#N/A	fig|452652.3.peg.672	#N/A	#N/A	#N/A	#N/A	fig|1855352.4.peg.453	#N/A	Putative glutathione transporter, permease component
2081	FIG00455853	fig|85011.4.peg.1800	#N/A	fig|260799.41.peg.1626	fig|681645.3.peg.374	fig|452652.3.peg.4803	fig|227882.9.peg.3253	fig|100226.15.peg.5195	fig|455632.4.peg.2455	fig|264445.3.peg.5102	fig|1855352.4.peg.1884	fig|54571.11.peg.3073	Putative glutathione transporter, permease component
753	FIG00002049	fig|85011.4.peg.1801	#N/A	fig|260799.41.peg.1625	fig|681645.3.peg.1630	fig|452652.3.peg.1009	fig|227882.9.peg.3363	fig|100226.15.peg.5203	fig|455632.4.peg.1636	fig|264445.3.peg.2709	fig|1855352.4.peg.1461	fig|54571.11.peg.2505	Oligopeptide transport ATP-binding protein OppD (TC 3.A.1.5.1)
1351	FIG00018865	fig|85011.4.peg.1802	fig|518634.20.peg.486	fig|260799.41.peg.1624	fig|681645.3.peg.373	fig|452652.3.peg.1010	fig|227882.9.peg.2960	fig|100226.15.peg.5199	fig|455632.4.peg.1635	fig|264445.3.peg.2710	fig|1855352.4.peg.892	fig|54571.11.peg.2718	Oligopeptide transport ATP-binding protein OppF (TC 3.A.1.5.1)
1047	FIG00006128	fig|85011.4.peg.1804	fig|518634.20.peg.943	#N/A	fig|681645.3.peg.1989	fig|452652.3.peg.1858	#N/A	#N/A	fig|455632.4.peg.2072	#N/A	fig|1855352.4.peg.3520	#N/A	Dipeptide-binding ABC transporter, periplasmic substrate-binding component (TC 3.A.1.5.2)
2264	FIG00638284	fig|85011.4.peg.1805	fig|518634.20.peg.876	fig|260799.41.peg.5778	fig|681645.3.peg.984	fig|452652.3.peg.901	fig|227882.9.peg.908	fig|100226.15.peg.965	fig|455632.4.peg.851	fig|264445.3.peg.1	fig|1855352.4.peg.846	fig|54571.11.peg.988	Dipeptide-binding ABC transporter, periplasmic substrate-binding component (TC 3.A.1.5.2)
1047	FIG00006128	fig|85011.4.peg.1806	fig|518634.20.peg.943	#N/A	fig|681645.3.peg.1989	fig|452652.3.peg.1858	#N/A	#N/A	fig|455632.4.peg.2072	#N/A	fig|1855352.4.peg.3520	#N/A	Dipeptide-binding ABC transporter, periplasmic substrate-binding component (TC 3.A.1.5.2)
1047	FIG00006128	fig|85011.4.peg.1807	fig|518634.20.peg.943	#N/A	fig|681645.3.peg.1989	fig|452652.3.peg.1858	#N/A	#N/A	fig|455632.4.peg.2072	#N/A	fig|1855352.4.peg.3520	#N/A	Dipeptide-binding ABC transporter, periplasmic substrate-binding component (TC 3.A.1.5.2)
5265	FIG01332075	fig|85011.4.peg.1808	#N/A	#N/A	#N/A	fig|452652.3.peg.1280	fig|227882.9.peg.1050	fig|100226.15.peg.1025	fig|455632.4.peg.868	fig|264445.3.peg.963	fig|1855352.4.peg.1740	fig|54571.11.peg.1132	Putative regulatory protein
3009	FIG01121512	fig|85011.4.peg.1809	#N/A	#N/A	#N/A	#N/A	fig|227882.9.peg.2838	fig|100226.15.peg.5672	fig|455632.4.peg.1926	fig|264445.3.peg.5598	fig|1855352.4.peg.3122	fig|54571.11.peg.2599	FIG01121513: hypothetical protein
40	FIG00000095	fig|85011.4.peg.1810	fig|518634.20.peg.204	fig|260799.41.peg.1586	fig|681645.3.peg.1390	fig|452652.3.peg.5177	fig|227882.9.peg.2839	fig|100226.15.peg.5671	fig|455632.4.peg.1927	fig|264445.3.peg.5597	fig|1855352.4.peg.3123	fig|54571.11.peg.2600	Signal recognition particle receptor FtsY
3969	FIG01125964	fig|85011.4.peg.1812	#N/A	#N/A	#N/A	#N/A	fig|227882.9.peg.2841	#N/A	fig|455632.4.peg.1928	fig|264445.3.peg.5595	#N/A	fig|54571.11.peg.2602	putative F420-dependent dehydrogenase
1463	FIG00026918	fig|85011.4.peg.1813	fig|518634.20.peg.1302	fig|260799.41.peg.4519	fig|681645.3.peg.1392	fig|452652.3.peg.5176	fig|227882.9.peg.2844	fig|100226.15.peg.5667	fig|455632.4.peg.1930	fig|264445.3.peg.5593	fig|1855352.4.peg.3124	fig|54571.11.peg.2604	Chromosome partition protein smc
2264	FIG00638284	fig|85011.4.peg.1815	fig|518634.20.peg.876	fig|260799.41.peg.5778	fig|681645.3.peg.984	fig|452652.3.peg.901	fig|227882.9.peg.908	fig|100226.15.peg.965	fig|455632.4.peg.851	fig|264445.3.peg.1	fig|1855352.4.peg.846	fig|54571.11.peg.988	hypothetical protein
1522	FIG00035634	fig|85011.4.peg.1817	#N/A	fig|260799.41.peg.3691	fig|681645.3.peg.1395	fig|452652.3.peg.1403	fig|227882.9.peg.2674	fig|100226.15.peg.2672	fig|455632.4.peg.1788	fig|264445.3.peg.2816	fig|1855352.4.peg.1332	fig|54571.11.peg.1133	Formamidopyrimidine-DNA glycosylase (EC 3.2.2.23)
126	FIG00000208	fig|85011.4.peg.1818	fig|518634.20.peg.353	fig|260799.41.peg.4518	fig|681645.3.peg.1396	fig|452652.3.peg.5166	fig|227882.9.peg.2852	fig|100226.15.peg.5661	fig|455632.4.peg.1937	fig|264445.3.peg.5585	fig|1855352.4.peg.3130	fig|54571.11.peg.2611	Ribonuclease III (EC 3.1.26.3)
1068	FIG00006632	fig|85011.4.peg.1819	fig|518634.20.peg.354	fig|260799.41.peg.4443	fig|681645.3.peg.689	fig|452652.3.peg.5165	fig|227882.9.peg.2853	fig|100226.15.peg.413	fig|455632.4.peg.1938	fig|264445.3.peg.5584	fig|1855352.4.peg.883	fig|54571.11.peg.2612	LSU ribosomal protein L32p @ LSU ribosomal protein L32p, zinc-dependent
4874	FIG01269488	fig|85011.4.peg.1820	fig|518634.20.peg.355	#N/A	fig|681645.3.peg.1397	fig|452652.3.peg.5164	fig|227882.9.peg.2854	fig|100226.15.peg.5659	fig|455632.4.peg.1939	fig|264445.3.peg.5583	fig|1855352.4.peg.3132	fig|54571.11.peg.2613	FIG01269488: protein, clustered with ribosomal protein L32p
2150	FIG00534428	fig|85011.4.peg.1821	fig|518634.20.peg.356	#N/A	fig|681645.3.peg.1398	fig|452652.3.peg.5163	fig|227882.9.peg.2855	fig|100226.15.peg.5658	fig|455632.4.peg.1940	fig|264445.3.peg.5582	fig|1855352.4.peg.3133	fig|54571.11.peg.2614	FIG00814129: Possible chaperone
168	FIG00000261	fig|85011.4.peg.1822	fig|518634.20.peg.357	fig|260799.41.peg.4367	fig|681645.3.peg.961	fig|452652.3.peg.5162	fig|227882.9.peg.2856	fig|100226.15.peg.5657	fig|455632.4.peg.1941	fig|264445.3.peg.221	fig|1855352.4.peg.3134	fig|54571.11.peg.2615	Phosphopantetheine adenylyltransferase (EC 2.7.7.3)
2264	FIG00638284	fig|85011.4.peg.1826	fig|518634.20.peg.876	fig|260799.41.peg.5778	fig|681645.3.peg.984	fig|452652.3.peg.901	fig|227882.9.peg.908	fig|100226.15.peg.965	fig|455632.4.peg.851	fig|264445.3.peg.1	fig|1855352.4.peg.846	fig|54571.11.peg.988	hypothetical protein
1386	FIG00021289	fig|85011.4.peg.1827	fig|518634.20.peg.1787	fig|260799.41.peg.4512	fig|681645.3.peg.958	fig|452652.3.peg.5159	fig|227882.9.peg.2858	fig|100226.15.peg.5655	fig|455632.4.peg.1943	fig|264445.3.peg.5579	fig|1855352.4.peg.3137	fig|54571.11.peg.2617	ATP-dependent DNA helicase RecG (EC 3.6.4.12)
1551	FIG00042616	fig|85011.4.peg.1828	#N/A	fig|260799.41.peg.4511	fig|681645.3.peg.957	fig|452652.3.peg.5158	fig|227882.9.peg.2861	fig|100226.15.peg.5654	fig|455632.4.peg.1944	fig|264445.3.peg.5576	fig|1855352.4.peg.3138	fig|54571.11.peg.2618	Dihydroxyacetone kinase-like protein, phosphatase domain / Dihydroxyacetone kinase-like protein, kinase domain
172	FIG00000266	fig|85011.4.peg.1829	fig|518634.20.peg.1788	fig|260799.41.peg.4509	fig|681645.3.peg.687	#N/A	fig|227882.9.peg.2863	fig|100226.15.peg.3491	fig|455632.4.peg.1945	fig|264445.3.peg.5575	fig|1855352.4.peg.886	fig|54571.11.peg.2619	LSU ribosomal protein L28p @ LSU ribosomal protein L28p, zinc-dependent
5778	FIG01958950	fig|85011.4.peg.1830	#N/A	fig|260799.41.peg.2054	#N/A	fig|452652.3.peg.5157	fig|227882.9.peg.7631	fig|100226.15.peg.5652	fig|455632.4.peg.1946	#N/A	fig|1855352.4.peg.3140	fig|54571.11.peg.2620	Hydroxymethylpyrimidine phosphate kinase ThiD (EC 2.7.4.7)
352	FIG00000570	fig|85011.4.peg.1831	#N/A	#N/A	fig|681645.3.peg.955	fig|452652.3.peg.5155	fig|227882.9.peg.2864	fig|100226.15.peg.5651	fig|455632.4.peg.1947	fig|264445.3.peg.5572	fig|1855352.4.peg.3142	fig|54571.11.peg.2621	Thiamine-monophosphate kinase (EC 2.7.4.16)
5746	FIG01956023	fig|85011.4.peg.1832	#N/A	fig|260799.41.peg.1960	#N/A	fig|452652.3.peg.2196	fig|227882.9.peg.1636	fig|100226.15.peg.1116	fig|455632.4.peg.1879	fig|264445.3.peg.1139	fig|1855352.4.peg.3085	fig|54571.11.peg.2560	Transcriptional regulator, AsnC family
2264	FIG00638284	fig|85011.4.peg.1833	fig|518634.20.peg.876	fig|260799.41.peg.5778	fig|681645.3.peg.984	fig|452652.3.peg.901	fig|227882.9.peg.908	fig|100226.15.peg.965	fig|455632.4.peg.851	fig|264445.3.peg.1	fig|1855352.4.peg.846	fig|54571.11.peg.988	hypothetical protein
226	FIG00000350	fig|85011.4.peg.1834	fig|518634.20.peg.294	fig|260799.41.peg.221	fig|681645.3.peg.953	fig|452652.3.peg.5152	#N/A	#N/A	#N/A	fig|264445.3.peg.5569	fig|1855352.4.peg.3145	fig|54571.11.peg.2624	D-alanine--D-alanine ligase (EC 6.3.2.4)
200	FIG00000309	fig|85011.4.peg.1836	fig|518634.20.peg.293	fig|260799.41.peg.1300	fig|681645.3.peg.952	fig|452652.3.peg.5151	fig|227882.9.peg.2868	fig|100226.15.peg.5648	fig|455632.4.peg.1951	fig|264445.3.peg.5568	fig|1855352.4.peg.3146	fig|54571.11.peg.2625	Glycerol-3-phosphate dehydrogenase [NAD(P)+] (EC 1.1.1.94)
1016	FIG00005243	fig|85011.4.peg.1837	fig|518634.20.peg.1234	fig|260799.41.peg.2589	fig|681645.3.peg.1480	fig|452652.3.peg.1703	fig|227882.9.peg.1584	fig|100226.15.peg.1082	fig|455632.4.peg.1952	fig|264445.3.peg.1099	fig|1855352.4.peg.1046	fig|54571.11.peg.2626	Acyl-CoA:1-acyl-sn-glycerol-3-phosphate acyltransferase (EC 2.3.1.51)
2936	FIG01121259	fig|85011.4.peg.1838	#N/A	#N/A	#N/A	fig|452652.3.peg.5149	fig|227882.9.peg.2870	fig|100226.15.peg.5646	fig|455632.4.peg.1953	fig|264445.3.peg.5566	fig|1855352.4.peg.3148	fig|54571.11.peg.2627	2-phospho-L-lactate guanylyltransferase (EC 2.7.7.68)
4915	FIG01296719	fig|85011.4.peg.1840	#N/A	#N/A	#N/A	fig|452652.3.peg.5145	fig|227882.9.peg.2872	fig|100226.15.peg.5644	fig|455632.4.peg.1955	fig|264445.3.peg.5564	fig|1855352.4.peg.3150	fig|54571.11.peg.2629	DNA-binding protein HU / low-complexity, AKP-rich domain
183	FIG00000282	fig|85011.4.peg.1842	fig|518634.20.peg.1854	fig|260799.41.peg.1404	fig|681645.3.peg.949	fig|452652.3.peg.5144	fig|227882.9.peg.2874	fig|100226.15.peg.5642	fig|455632.4.peg.1957	fig|264445.3.peg.5562	fig|1855352.4.peg.3152	fig|54571.11.peg.2631	3-isopropylmalate dehydratase small subunit (EC 4.2.1.33)
182	FIG00000280	fig|85011.4.peg.1843	fig|518634.20.peg.1855	fig|260799.41.peg.1405	fig|681645.3.peg.948	fig|452652.3.peg.5143	fig|227882.9.peg.2875	fig|100226.15.peg.5641	fig|455632.4.peg.1958	fig|264445.3.peg.5561	fig|1855352.4.peg.3153	fig|54571.11.peg.2632	3-isopropylmalate dehydratase large subunit (EC 4.2.1.33)
1410	FIG00022569	fig|85011.4.peg.1844	fig|518634.20.peg.1856	fig|260799.41.peg.5384	#N/A	fig|452652.3.peg.1903	fig|227882.9.peg.2135	fig|100226.15.peg.1897	fig|455632.4.peg.1014	fig|264445.3.peg.1485	fig|1855352.4.peg.1486	fig|54571.11.peg.1511	Transcriptional regulator, IclR family
1894	FIG00137536	fig|85011.4.peg.1845	#N/A	#N/A	#N/A	#N/A	fig|227882.9.peg.2882	fig|100226.15.peg.5634	fig|455632.4.peg.1962	fig|264445.3.peg.5554	fig|1855352.4.peg.3156	fig|54571.11.peg.2636	5-carboxymethyl-2-hydroxymuconate delta-isomerase (EC 5.3.3.10)
5158	FIG01318892	fig|85011.4.peg.1847	#N/A	#N/A	#N/A	fig|452652.3.peg.1323	fig|227882.9.peg.1338	fig|100226.15.peg.1158	fig|455632.4.peg.1061	fig|264445.3.peg.1173	fig|1855352.4.peg.3159	fig|54571.11.peg.2638	Putative sensor and ATPase, component of G-protein-coupled receptor (GPCR) system
3114	FIG01121835	fig|85011.4.peg.1848	#N/A	#N/A	#N/A	fig|452652.3.peg.5040	fig|227882.9.peg.1339	fig|100226.15.peg.5626	fig|455632.4.peg.1965	fig|264445.3.peg.5546	fig|1855352.4.peg.3160	fig|54571.11.peg.2639	Roadblock/LC7 protein, putative GTPase-activating (GAP) component of G-protein-coupled receptor (GPCR) system
3110	FIG01121812	fig|85011.4.peg.1849	#N/A	#N/A	#N/A	fig|452652.3.peg.4273	fig|227882.9.peg.2886	fig|100226.15.peg.5625	fig|455632.4.peg.1966	fig|264445.3.peg.5545	fig|1855352.4.peg.3161	fig|54571.11.peg.2640	DUF742 protein, component of G-protein-coupled receptor (GPCR) system
5355	FIG01352018	fig|85011.4.peg.1850	#N/A	#N/A	#N/A	fig|452652.3.peg.3253	fig|227882.9.peg.1737	fig|100226.15.peg.2942	fig|455632.4.peg.925	fig|264445.3.peg.1056	fig|1855352.4.peg.2039	fig|54571.11.peg.1714	Small Ras-like GTPase, component of G-protein-coupled receptor (GPCR) system
2264	FIG00638284	fig|85011.4.peg.1851	fig|518634.20.peg.876	fig|260799.41.peg.5778	fig|681645.3.peg.984	fig|452652.3.peg.901	fig|227882.9.peg.908	fig|100226.15.peg.965	fig|455632.4.peg.851	fig|264445.3.peg.1	fig|1855352.4.peg.846	fig|54571.11.peg.988	hypothetical protein
1388	FIG00021407	fig|85011.4.peg.1852	#N/A	#N/A	#N/A	fig|452652.3.peg.5129	fig|227882.9.peg.2902	fig|100226.15.peg.5616	#N/A	fig|264445.3.peg.5528	fig|1855352.4.peg.3167	fig|54571.11.peg.2658	(R)-citramalate synthase (EC 2.3.1.182)
1592	FIG00050603	fig|85011.4.peg.1853	fig|518634.20.peg.931	fig|260799.41.peg.1411	fig|681645.3.peg.1498	fig|452652.3.peg.2828	fig|227882.9.peg.2910	fig|100226.15.peg.5610	fig|455632.4.peg.2012	fig|264445.3.peg.5522	fig|1855352.4.peg.3169	fig|54571.11.peg.1005	Branched-chain amino acid aminotransferase (EC 2.6.1.42)
221	FIG00000341	fig|85011.4.peg.1854	fig|518634.20.peg.432	fig|260799.41.peg.1406	fig|681645.3.peg.935	fig|452652.3.peg.5126	fig|227882.9.peg.2911	fig|100226.15.peg.5609	fig|455632.4.peg.2013	fig|264445.3.peg.5521	fig|1855352.4.peg.3171	fig|54571.11.peg.2668	3-isopropylmalate dehydrogenase (EC 1.1.1.85)
1493	FIG00031250	fig|85011.4.peg.1857	fig|518634.20.peg.1397	fig|260799.41.peg.5171	fig|681645.3.peg.1659	fig|452652.3.peg.915	fig|227882.9.peg.2923	fig|100226.15.peg.2752	fig|455632.4.peg.201	fig|264445.3.peg.2916	fig|1855352.4.peg.3175	fig|54571.11.peg.2683	D-3-phosphoglycerate dehydrogenase (EC 1.1.1.95)
2264	FIG00638284	fig|85011.4.peg.1861	fig|518634.20.peg.876	fig|260799.41.peg.5778	fig|681645.3.peg.984	fig|452652.3.peg.901	fig|227882.9.peg.908	fig|100226.15.peg.965	fig|455632.4.peg.851	fig|264445.3.peg.1	fig|1855352.4.peg.846	fig|54571.11.peg.988	hypothetical protein
2264	FIG00638284	fig|85011.4.peg.1864	fig|518634.20.peg.876	fig|260799.41.peg.5778	fig|681645.3.peg.984	fig|452652.3.peg.901	fig|227882.9.peg.908	fig|100226.15.peg.965	fig|455632.4.peg.851	fig|264445.3.peg.1	fig|1855352.4.peg.846	fig|54571.11.peg.988	hypothetical protein
154	FIG00000244	fig|85011.4.peg.1866	fig|518634.20.peg.97	fig|260799.41.peg.1408	fig|681645.3.peg.929	fig|452652.3.peg.5120	fig|227882.9.peg.2925	fig|100226.15.peg.5601	fig|455632.4.peg.2028	fig|264445.3.peg.5508	fig|1855352.4.peg.3176	fig|54571.11.peg.2684	Ketol-acid reductoisomerase (EC 1.1.1.86)
286	FIG00000433	fig|85011.4.peg.1867	fig|518634.20.peg.351	fig|260799.41.peg.1409	fig|681645.3.peg.928	fig|452652.3.peg.5119	fig|227882.9.peg.2926	fig|100226.15.peg.5600	fig|455632.4.peg.2029	fig|264445.3.peg.5507	fig|1855352.4.peg.3177	fig|54571.11.peg.2685	Acetolactate synthase small subunit (EC 2.2.1.6)
1883	FIG00136692	fig|85011.4.peg.1868	fig|518634.20.peg.352	fig|260799.41.peg.1410	fig|681645.3.peg.925	fig|452652.3.peg.5118	fig|227882.9.peg.2927	fig|100226.15.peg.5599	fig|455632.4.peg.2030	fig|264445.3.peg.5506	fig|1855352.4.peg.3178	fig|54571.11.peg.2686	Acetolactate synthase large subunit (EC 2.2.1.6)
2264	FIG00638284	fig|85011.4.peg.1870	fig|518634.20.peg.876	fig|260799.41.peg.5778	fig|681645.3.peg.984	fig|452652.3.peg.901	fig|227882.9.peg.908	fig|100226.15.peg.965	fig|455632.4.peg.851	fig|264445.3.peg.1	fig|1855352.4.peg.846	fig|54571.11.peg.988	hypothetical protein
1493	FIG00031250	fig|85011.4.peg.1871	fig|518634.20.peg.1397	fig|260799.41.peg.5171	fig|681645.3.peg.1659	fig|452652.3.peg.915	fig|227882.9.peg.2923	fig|100226.15.peg.2752	fig|455632.4.peg.201	fig|264445.3.peg.2916	fig|1855352.4.peg.3175	fig|54571.11.peg.2683	D-3-phosphoglycerate dehydrogenase (EC 1.1.1.95)
2264	FIG00638284	fig|85011.4.peg.1872	fig|518634.20.peg.876	fig|260799.41.peg.5778	fig|681645.3.peg.984	fig|452652.3.peg.901	fig|227882.9.peg.908	fig|100226.15.peg.965	fig|455632.4.peg.851	fig|264445.3.peg.1	fig|1855352.4.peg.846	fig|54571.11.peg.988	hypothetical protein
2264	FIG00638284	fig|85011.4.peg.1873	fig|518634.20.peg.876	fig|260799.41.peg.5778	fig|681645.3.peg.984	fig|452652.3.peg.901	fig|227882.9.peg.908	fig|100226.15.peg.965	fig|455632.4.peg.851	fig|264445.3.peg.1	fig|1855352.4.peg.846	fig|54571.11.peg.988	hypothetical protein
2264	FIG00638284	fig|85011.4.peg.1877	fig|518634.20.peg.876	fig|260799.41.peg.5778	fig|681645.3.peg.984	fig|452652.3.peg.901	fig|227882.9.peg.908	fig|100226.15.peg.965	fig|455632.4.peg.851	fig|264445.3.peg.1	fig|1855352.4.peg.846	fig|54571.11.peg.988	FIG01122195: hypothetical protein
262	FIG00000399	fig|85011.4.peg.1879	fig|518634.20.peg.251	fig|260799.41.peg.2480	fig|681645.3.peg.915	fig|452652.3.peg.5113	fig|227882.9.peg.2937	fig|100226.15.peg.5585	fig|455632.4.peg.2047	fig|264445.3.peg.5491	fig|1855352.4.peg.3182	fig|54571.11.peg.2702	Aspartyl-tRNA(Asn) amidotransferase subunit B (EC 6.3.5.6) @ Glutamyl-tRNA(Gln) amidotransferase subunit B (EC 6.3.5.7)
233	FIG00000359	fig|85011.4.peg.1881	fig|518634.20.peg.250	fig|260799.41.peg.2481	fig|681645.3.peg.905	fig|452652.3.peg.1064	fig|227882.9.peg.2939	fig|100226.15.peg.5583	fig|455632.4.peg.2049	fig|264445.3.peg.5489	fig|1855352.4.peg.3184	fig|54571.11.peg.2704	Aspartyl-tRNA(Asn) amidotransferase subunit A (EC 6.3.5.6) @ Glutamyl-tRNA(Gln) amidotransferase subunit A (EC 6.3.5.7)
285	FIG00000432	fig|85011.4.peg.1882	fig|518634.20.peg.249	#N/A	fig|681645.3.peg.904	fig|452652.3.peg.5110	fig|227882.9.peg.2940	fig|100226.15.peg.5582	fig|455632.4.peg.2050	fig|264445.3.peg.5488	fig|1855352.4.peg.3185	fig|54571.11.peg.2705	Aspartyl-tRNA(Asn) amidotransferase subunit C (EC 6.3.5.6) @ Glutamyl-tRNA(Gln) amidotransferase subunit C (EC 6.3.5.7)
2264	FIG00638284	fig|85011.4.peg.1883	fig|518634.20.peg.876	fig|260799.41.peg.5778	fig|681645.3.peg.984	fig|452652.3.peg.901	fig|227882.9.peg.908	fig|100226.15.peg.965	fig|455632.4.peg.851	fig|264445.3.peg.1	fig|1855352.4.peg.846	fig|54571.11.peg.988	hypothetical protein
1574	FIG00046929	fig|85011.4.peg.1885	fig|518634.20.peg.1392	fig|260799.41.peg.337	fig|681645.3.peg.1357	fig|452652.3.peg.2143	fig|227882.9.peg.3159	fig|100226.15.peg.1900	fig|455632.4.peg.2240	fig|264445.3.peg.2016	fig|1855352.4.peg.3680	fig|54571.11.peg.2867	Cell division protein FtsI [Peptidoglycan synthetase] (EC 2.4.1.129)
2777	FIG01108996	fig|85011.4.peg.1886	#N/A	fig|260799.41.peg.3620	#N/A	#N/A	fig|227882.9.peg.1291	fig|100226.15.peg.2517	#N/A	fig|264445.3.peg.293	fig|1855352.4.peg.2307	#N/A	Chromosome initiation inhibitor
412	FIG00000747	fig|85011.4.peg.1887	#N/A	fig|260799.41.peg.601	#N/A	fig|452652.3.peg.5779	fig|227882.9.peg.4562	fig|100226.15.peg.3834	fig|455632.4.peg.206	fig|264445.3.peg.3936	fig|1855352.4.peg.2136	fig|54571.11.peg.4252	Beta-lactamase (EC 3.5.2.6)
2264	FIG00638284	fig|85011.4.peg.1888	fig|518634.20.peg.876	fig|260799.41.peg.5778	fig|681645.3.peg.984	fig|452652.3.peg.901	fig|227882.9.peg.908	fig|100226.15.peg.965	fig|455632.4.peg.851	fig|264445.3.peg.1	fig|1855352.4.peg.846	fig|54571.11.peg.988	hypothetical protein
2264	FIG00638284	fig|85011.4.peg.1893	fig|518634.20.peg.876	fig|260799.41.peg.5778	fig|681645.3.peg.984	fig|452652.3.peg.901	fig|227882.9.peg.908	fig|100226.15.peg.965	fig|455632.4.peg.851	fig|264445.3.peg.1	fig|1855352.4.peg.846	fig|54571.11.peg.988	hypothetical protein
2264	FIG00638284	fig|85011.4.peg.1894	fig|518634.20.peg.876	fig|260799.41.peg.5778	fig|681645.3.peg.984	fig|452652.3.peg.901	fig|227882.9.peg.908	fig|100226.15.peg.965	fig|455632.4.peg.851	fig|264445.3.peg.1	fig|1855352.4.peg.846	fig|54571.11.peg.988	hypothetical protein
1113	FIG00007915	fig|85011.4.peg.1895	#N/A	fig|260799.41.peg.1787	#N/A	#N/A	fig|227882.9.peg.2797	fig|100226.15.peg.1863	fig|455632.4.peg.1449	fig|264445.3.peg.1978	fig|1855352.4.peg.1245	fig|54571.11.peg.2217	Glyoxalase/bleomycin resistance protein/dioxygenase
2199	FIG00554417	fig|85011.4.peg.1897	fig|518634.20.peg.1546	fig|260799.41.peg.5801	fig|681645.3.peg.1128	fig|452652.3.peg.960	fig|227882.9.peg.947	fig|100226.15.peg.1000	fig|455632.4.peg.940	fig|264445.3.peg.1064	fig|1855352.4.peg.925	fig|54571.11.peg.1137	hypothetical protein
5546	FIG01473707	fig|85011.4.peg.1898	#N/A	#N/A	#N/A	fig|452652.3.peg.4868	fig|227882.9.peg.978	fig|100226.15.peg.964	fig|455632.4.peg.2296	fig|264445.3.peg.1239	fig|1855352.4.peg.6873	fig|54571.11.peg.3006	putative reductase
2157	FIG00543935	fig|85011.4.peg.1900	#N/A	#N/A	fig|681645.3.peg.900	fig|452652.3.peg.5107	fig|227882.9.peg.2943	fig|100226.15.peg.5577	fig|455632.4.peg.2053	fig|264445.3.peg.5481	fig|1855352.4.peg.3188	fig|54571.11.peg.2709	vitamin-B12 independent methionine synthase family protein
1599	FIG00051439	fig|85011.4.peg.1901	fig|518634.20.peg.649	fig|260799.41.peg.2497	fig|681645.3.peg.902	fig|452652.3.peg.5108	fig|227882.9.peg.2942	fig|100226.15.peg.5578	fig|455632.4.peg.1136	fig|264445.3.peg.5482	fig|1855352.4.peg.3187	fig|54571.11.peg.2708	DNA ligase (NAD(+)) (EC 6.5.1.2)
2208	FIG00561534	fig|85011.4.peg.1902	#N/A	fig|260799.41.peg.2164	#N/A	fig|452652.3.peg.165	fig|227882.9.peg.1689	fig|100226.15.peg.1159	#N/A	#N/A	fig|1855352.4.peg.1917	#N/A	diguanylate cyclase/phosphodiesterase (GGDEF & EAL domains) with PAS/PAC sensor(s)
4234	FIG01127978	fig|85011.4.peg.1904	#N/A	#N/A	#N/A	#N/A	fig|227882.9.peg.6198	#N/A	#N/A	#N/A	#N/A	fig|54571.11.peg.5977	FIG01127979: hypothetical protein
2264	FIG00638284	fig|85011.4.peg.1907	fig|518634.20.peg.876	fig|260799.41.peg.5778	fig|681645.3.peg.984	fig|452652.3.peg.901	fig|227882.9.peg.908	fig|100226.15.peg.965	fig|455632.4.peg.851	fig|264445.3.peg.1	fig|1855352.4.peg.846	fig|54571.11.peg.988	hypothetical protein
5107	FIG01313191	fig|85011.4.peg.1908	#N/A	fig|260799.41.peg.3049	fig|681645.3.peg.847	fig|452652.3.peg.3477	fig|227882.9.peg.1698	fig|100226.15.peg.1165	fig|455632.4.peg.327	fig|264445.3.peg.1182	fig|1855352.4.peg.1608	fig|54571.11.peg.666	Helicase, SNF2/RAD54 family
2264	FIG00638284	fig|85011.4.peg.1909	fig|518634.20.peg.876	fig|260799.41.peg.5778	fig|681645.3.peg.984	fig|452652.3.peg.901	fig|227882.9.peg.908	fig|100226.15.peg.965	fig|455632.4.peg.851	fig|264445.3.peg.1	fig|1855352.4.peg.846	fig|54571.11.peg.988	hypothetical protein
1503	FIG00032437	fig|85011.4.peg.1911	#N/A	fig|260799.41.peg.196	#N/A	fig|452652.3.peg.1923	fig|227882.9.peg.124	fig|100226.15.peg.1206	fig|455632.4.peg.885	fig|264445.3.peg.1054	fig|1855352.4.peg.1295	fig|54571.11.peg.995	Putative cytochrome P450 hydroxylase
2264	FIG00638284	fig|85011.4.peg.1912	fig|518634.20.peg.876	fig|260799.41.peg.5778	fig|681645.3.peg.984	fig|452652.3.peg.901	fig|227882.9.peg.908	fig|100226.15.peg.965	fig|455632.4.peg.851	fig|264445.3.peg.1	fig|1855352.4.peg.846	fig|54571.11.peg.988	hypothetical protein
2264	FIG00638284	fig|85011.4.peg.1914	fig|518634.20.peg.876	fig|260799.41.peg.5778	fig|681645.3.peg.984	fig|452652.3.peg.901	fig|227882.9.peg.908	fig|100226.15.peg.965	fig|455632.4.peg.851	fig|264445.3.peg.1	fig|1855352.4.peg.846	fig|54571.11.peg.988	hypothetical protein
2264	FIG00638284	fig|85011.4.peg.1917	fig|518634.20.peg.876	fig|260799.41.peg.5778	fig|681645.3.peg.984	fig|452652.3.peg.901	fig|227882.9.peg.908	fig|100226.15.peg.965	fig|455632.4.peg.851	fig|264445.3.peg.1	fig|1855352.4.peg.846	fig|54571.11.peg.988	hypothetical protein
1990	FIG00149162	fig|85011.4.peg.1920	#N/A	#N/A	#N/A	#N/A	fig|227882.9.peg.2539	fig|100226.15.peg.5168	#N/A	#N/A	#N/A	fig|54571.11.peg.6053	Polyketide chain length factor WhiE-CLF paralog
1992	FIG00149182	fig|85011.4.peg.1921	#N/A	#N/A	#N/A	#N/A	fig|227882.9.peg.2540	fig|100226.15.peg.5167	#N/A	#N/A	#N/A	fig|54571.11.peg.6052	Polyketide beta-ketoacyl synthase WhiE-KS paralog
2227	FIG00621114	fig|85011.4.peg.1923	fig|518634.20.peg.119	fig|260799.41.peg.3648	fig|681645.3.peg.2137	fig|452652.3.peg.1122	fig|227882.9.peg.979	fig|100226.15.peg.967	fig|455632.4.peg.850	fig|264445.3.peg.1363	fig|1855352.4.peg.1323	fig|54571.11.peg.996	3-oxoacyl-[acyl-carrier protein] reductase (EC 1.1.1.100)
2454	FIG00816363	fig|85011.4.peg.1925	#N/A	#N/A	#N/A	#N/A	#N/A	#N/A	#N/A	#N/A	#N/A	fig|54571.11.peg.6061	FIG00816365: hypothetical protein
2264	FIG00638284	fig|85011.4.peg.1927	fig|518634.20.peg.876	fig|260799.41.peg.5778	fig|681645.3.peg.984	fig|452652.3.peg.901	fig|227882.9.peg.908	fig|100226.15.peg.965	fig|455632.4.peg.851	fig|264445.3.peg.1	fig|1855352.4.peg.846	fig|54571.11.peg.988	hypothetical protein
373	FIG00000626	fig|85011.4.peg.1931	#N/A	fig|260799.41.peg.3888	fig|681645.3.peg.899	fig|452652.3.peg.5103	fig|227882.9.peg.2947	fig|100226.15.peg.5572	fig|455632.4.peg.2058	fig|264445.3.peg.5476	fig|1855352.4.peg.3199	fig|54571.11.peg.2713	tRNA-specific 2-thiouridylase MnmA (EC 2.8.1.13)
1	FIG00000001	fig|85011.4.peg.1932	fig|518634.20.peg.1277	fig|260799.41.peg.3622	fig|681645.3.peg.123	fig|452652.3.peg.2197	fig|227882.9.peg.1135	fig|100226.15.peg.1051	fig|455632.4.peg.2060	fig|264445.3.peg.2009	fig|1855352.4.peg.3200	fig|54571.11.peg.2715	Cysteine desulfurase (EC 2.8.1.7)
2335	FIG00672847	fig|85011.4.peg.1934	fig|518634.20.peg.1823	fig|260799.41.peg.1303	fig|681645.3.peg.105	fig|452652.3.peg.917	fig|227882.9.peg.1133	fig|100226.15.peg.1018	fig|455632.4.peg.993	fig|264445.3.peg.947	fig|1855352.4.peg.926	fig|54571.11.peg.1163	Uncharacterized UPF0126 inner membrane protein
1351	FIG00018865	fig|85011.4.peg.1935	fig|518634.20.peg.486	fig|260799.41.peg.1624	fig|681645.3.peg.373	fig|452652.3.peg.1010	fig|227882.9.peg.2960	fig|100226.15.peg.5199	fig|455632.4.peg.1635	fig|264445.3.peg.2710	fig|1855352.4.peg.892	fig|54571.11.peg.2718	Oligopeptide transport ATP-binding protein OppF (TC 3.A.1.5.1)
753	FIG00002049	fig|85011.4.peg.1936	#N/A	fig|260799.41.peg.1625	fig|681645.3.peg.1630	fig|452652.3.peg.1009	fig|227882.9.peg.3363	fig|100226.15.peg.5203	fig|455632.4.peg.1636	fig|264445.3.peg.2709	fig|1855352.4.peg.1461	fig|54571.11.peg.2505	Oligopeptide transport ATP-binding protein OppD (TC 3.A.1.5.1)
2105	FIG00482249	fig|85011.4.peg.1937	fig|518634.20.peg.889	fig|260799.41.peg.3428	fig|681645.3.peg.655	fig|452652.3.peg.4222	fig|227882.9.peg.1504	fig|100226.15.peg.5562	fig|455632.4.peg.1637	fig|264445.3.peg.5463	fig|1855352.4.peg.3205	fig|54571.11.peg.2720	ABC transporter, permease protein
2067	FIG00451095	fig|85011.4.peg.1938	fig|518634.20.peg.1917	fig|260799.41.peg.1622	fig|681645.3.peg.1220	fig|452652.3.peg.4801	fig|227882.9.peg.2963	fig|100226.15.peg.5200	fig|455632.4.peg.1828	fig|264445.3.peg.5113	fig|1855352.4.peg.92	fig|54571.11.peg.2502	Oligopeptide ABC transporter, periplasmic oligopeptide-binding protein OppA (TC 3.A.1.5.1)
2975	FIG01121398	fig|85011.4.peg.1939	#N/A	#N/A	#N/A	fig|452652.3.peg.5092	fig|227882.9.peg.2964	fig|100226.15.peg.5560	fig|455632.4.peg.1638	fig|264445.3.peg.5461	fig|1855352.4.peg.3207	fig|54571.11.peg.2722	Oligopeptide transport system permease protein OppC (TC 3.A.1.5.1)
3542	FIG01123643	fig|85011.4.peg.1940	#N/A	#N/A	#N/A	fig|452652.3.peg.5091	fig|227882.9.peg.2965	fig|100226.15.peg.5559	fig|455632.4.peg.2073	fig|264445.3.peg.5460	fig|1855352.4.peg.3208	fig|54571.11.peg.2723	FIG01123644: hypothetical protein
2851	FIG01120954	fig|85011.4.peg.1941	#N/A	#N/A	#N/A	#N/A	fig|227882.9.peg.2966	fig|100226.15.peg.5558	fig|455632.4.peg.2074	fig|264445.3.peg.5459	fig|1855352.4.peg.3209	fig|54571.11.peg.2724	FIG01120955: hypothetical protein
2264	FIG00638284	fig|85011.4.peg.1942	fig|518634.20.peg.876	fig|260799.41.peg.5778	fig|681645.3.peg.984	fig|452652.3.peg.901	fig|227882.9.peg.908	fig|100226.15.peg.965	fig|455632.4.peg.851	fig|264445.3.peg.1	fig|1855352.4.peg.846	fig|54571.11.peg.988	hypothetical protein
1929	FIG00138538	fig|85011.4.peg.1944	#N/A	fig|260799.41.peg.4059	fig|681645.3.peg.1505	fig|452652.3.peg.5089	fig|227882.9.peg.2968	fig|100226.15.peg.5556	fig|455632.4.peg.2076	fig|264445.3.peg.5457	fig|1855352.4.peg.3210	fig|54571.11.peg.2726	Aminomethyltransferase (glycine cleavage system T protein) (EC 2.1.2.10)
192	FIG00000296	fig|85011.4.peg.1945	fig|518634.20.peg.429	fig|260799.41.peg.3299	fig|681645.3.peg.1506	fig|452652.3.peg.5088	fig|227882.9.peg.2969	fig|100226.15.peg.5555	fig|455632.4.peg.2077	fig|264445.3.peg.5456	fig|1855352.4.peg.3211	fig|54571.11.peg.2727	Glycine cleavage system H protein
16	FIG00000040	fig|85011.4.peg.1946	#N/A	fig|260799.41.peg.2977	fig|681645.3.peg.758	fig|452652.3.peg.390	fig|227882.9.peg.2970	fig|100226.15.peg.4913	fig|455632.4.peg.2078	fig|264445.3.peg.383	fig|1855352.4.peg.1883	fig|54571.11.peg.2728	Serine hydroxymethyltransferase (EC 2.1.2.1)
1509	FIG00033206	fig|85011.4.peg.1947	#N/A	fig|260799.41.peg.3759	fig|681645.3.peg.640	fig|452652.3.peg.4838	fig|227882.9.peg.1438	fig|100226.15.peg.1860	fig|455632.4.peg.976	fig|264445.3.peg.1053	fig|1855352.4.peg.877	fig|54571.11.peg.1760	Enoyl-CoA hydratase (EC 4.2.1.17)
2367	FIG00731883	fig|85011.4.peg.1948	#N/A	#N/A	fig|681645.3.peg.1718	fig|452652.3.peg.1433	fig|227882.9.peg.105	fig|100226.15.peg.1103	fig|455632.4.peg.1138	fig|264445.3.peg.1228	fig|1855352.4.peg.3220	fig|54571.11.peg.1102	ErfK/YbiS/YcfS/YnhG
1773	FIG00109688	fig|85011.4.peg.1951	fig|518634.20.peg.1732	#N/A	fig|681645.3.peg.1429	fig|452652.3.peg.89	fig|227882.9.peg.2303	fig|100226.15.peg.5540	fig|455632.4.peg.1437	fig|264445.3.peg.5437	fig|1855352.4.peg.3223	fig|54571.11.peg.1353	Limit dextrin alpha-1,6-maltotetraose-hydrolase (EC 3.2.1.196)
2264	FIG00638284	fig|85011.4.peg.1955	fig|518634.20.peg.876	fig|260799.41.peg.5778	fig|681645.3.peg.984	fig|452652.3.peg.901	fig|227882.9.peg.908	fig|100226.15.peg.965	fig|455632.4.peg.851	fig|264445.3.peg.1	fig|1855352.4.peg.846	fig|54571.11.peg.988	hypothetical protein
2264	FIG00638284	fig|85011.4.peg.1957	fig|518634.20.peg.876	fig|260799.41.peg.5778	fig|681645.3.peg.984	fig|452652.3.peg.901	fig|227882.9.peg.908	fig|100226.15.peg.965	fig|455632.4.peg.851	fig|264445.3.peg.1	fig|1855352.4.peg.846	fig|54571.11.peg.988	Filamentation induced by cAMP protein Fic
5033	FIG01307606	fig|85011.4.peg.1958	fig|518634.20.peg.1056	fig|260799.41.peg.2875	fig|681645.3.peg.1729	fig|452652.3.peg.948	fig|227882.9.peg.1002	fig|100226.15.peg.1068	fig|455632.4.peg.875	fig|264445.3.peg.1081	fig|1855352.4.peg.1115	fig|54571.11.peg.2320	Two-component transcriptional response regulator, LuxR family
2264	FIG00638284	fig|85011.4.peg.1960	fig|518634.20.peg.876	fig|260799.41.peg.5778	fig|681645.3.peg.984	fig|452652.3.peg.901	fig|227882.9.peg.908	fig|100226.15.peg.965	fig|455632.4.peg.851	fig|264445.3.peg.1	fig|1855352.4.peg.846	fig|54571.11.peg.988	hypothetical protein
2367	FIG00731883	fig|85011.4.peg.1961	#N/A	#N/A	fig|681645.3.peg.1718	fig|452652.3.peg.1433	fig|227882.9.peg.105	fig|100226.15.peg.1103	fig|455632.4.peg.1138	fig|264445.3.peg.1228	fig|1855352.4.peg.3220	fig|54571.11.peg.1102	putative lipoprotein
314	FIG00000476	fig|85011.4.peg.1962	fig|518634.20.peg.48	fig|260799.41.peg.3403	fig|681645.3.peg.1407	fig|452652.3.peg.5069	fig|227882.9.peg.2997	fig|100226.15.peg.5526	fig|455632.4.peg.2129	fig|264445.3.peg.5425	fig|1855352.4.peg.3227	fig|54571.11.peg.2753	Glycogen phosphorylase (EC 2.4.1.1)
1952	FIG00143078	fig|85011.4.peg.1964	#N/A	#N/A	fig|681645.3.peg.891	fig|452652.3.peg.5068	fig|227882.9.peg.3000	fig|100226.15.peg.5524	fig|455632.4.peg.2130	fig|264445.3.peg.5424	fig|1855352.4.peg.3230	fig|54571.11.peg.2760	Putative glucanase glgE (EC 3.2.1.-)
1009	FIG00005112	fig|85011.4.peg.1965	fig|518634.20.peg.106	#N/A	fig|681645.3.peg.46	fig|452652.3.peg.81	fig|227882.9.peg.3001	fig|100226.15.peg.5523	fig|455632.4.peg.2131	fig|264445.3.peg.5423	fig|1855352.4.peg.3231	fig|54571.11.peg.2761	Trehalose synthase (EC 5.4.99.16) @ Alpha-amylase (EC 3.2.1.1)
5497	FIG01418635	fig|85011.4.peg.1966	#N/A	#N/A	#N/A	fig|452652.3.peg.5065	fig|227882.9.peg.3002	fig|100226.15.peg.5522	fig|455632.4.peg.2132	fig|264445.3.peg.5422	fig|1855352.4.peg.3232	fig|54571.11.peg.2762	Trehalose synthase (EC 5.4.99.16)
1440	FIG00024930	fig|85011.4.peg.1967	fig|518634.20.peg.732	fig|260799.41.peg.3399	fig|681645.3.peg.890	fig|452652.3.peg.5063	fig|227882.9.peg.3003	fig|100226.15.peg.5521	fig|455632.4.peg.2133	fig|264445.3.peg.5421	fig|1855352.4.peg.3233	fig|54571.11.peg.2763	1,4-alpha-glucan (glycogen) branching enzyme, GH-13-type (EC 2.4.1.18)
2264	FIG00638284	fig|85011.4.peg.1969	fig|518634.20.peg.876	fig|260799.41.peg.5778	fig|681645.3.peg.984	fig|452652.3.peg.901	fig|227882.9.peg.908	fig|100226.15.peg.965	fig|455632.4.peg.851	fig|264445.3.peg.1	fig|1855352.4.peg.846	fig|54571.11.peg.988	hypothetical protein
2264	FIG00638284	fig|85011.4.peg.1974	fig|518634.20.peg.876	fig|260799.41.peg.5778	fig|681645.3.peg.984	fig|452652.3.peg.901	fig|227882.9.peg.908	fig|100226.15.peg.965	fig|455632.4.peg.851	fig|264445.3.peg.1	fig|1855352.4.peg.846	fig|54571.11.peg.988	hypothetical protein
2264	FIG00638284	fig|85011.4.peg.1975	fig|518634.20.peg.876	fig|260799.41.peg.5778	fig|681645.3.peg.984	fig|452652.3.peg.901	fig|227882.9.peg.908	fig|100226.15.peg.965	fig|455632.4.peg.851	fig|264445.3.peg.1	fig|1855352.4.peg.846	fig|54571.11.peg.988	hypothetical protein
462	FIG00000875	fig|85011.4.peg.1977	fig|518634.20.peg.288	#N/A	fig|681645.3.peg.889	fig|452652.3.peg.5055	#N/A	fig|100226.15.peg.5500	#N/A	fig|264445.3.peg.5396	fig|1855352.4.peg.3244	fig|54571.11.peg.2783	FIG000875: Thioredoxin domain-containing protein EC-YbbN
2199	FIG00554417	fig|85011.4.peg.1978	fig|518634.20.peg.1546	fig|260799.41.peg.5801	fig|681645.3.peg.1128	fig|452652.3.peg.960	fig|227882.9.peg.947	fig|100226.15.peg.1000	fig|455632.4.peg.940	fig|264445.3.peg.1064	fig|1855352.4.peg.925	fig|54571.11.peg.1137	Transcriptional regulator, AcrR family
479	FIG00000927	fig|85011.4.peg.1979	#N/A	#N/A	fig|681645.3.peg.1116	fig|452652.3.peg.3047	fig|227882.9.peg.2179	fig|100226.15.peg.4948	fig|455632.4.peg.6922	fig|264445.3.peg.4890	fig|1855352.4.peg.3246	fig|54571.11.peg.2059	Methylmalonyl-CoA mutase (EC 5.4.99.2)
2202	FIG00554610	fig|85011.4.peg.1982	fig|518634.20.peg.1544	fig|260799.41.peg.1421	fig|681645.3.peg.1876	fig|452652.3.peg.1130	fig|227882.9.peg.1265	fig|100226.15.peg.1066	fig|455632.4.peg.845	fig|264445.3.peg.1078	fig|1855352.4.peg.1028	fig|54571.11.peg.152	Transcriptional regulator, MarR family
2202	FIG00554610	fig|85011.4.peg.1983	fig|518634.20.peg.1544	fig|260799.41.peg.1421	fig|681645.3.peg.1876	fig|452652.3.peg.1130	fig|227882.9.peg.1265	fig|100226.15.peg.1066	fig|455632.4.peg.845	fig|264445.3.peg.1078	fig|1855352.4.peg.1028	fig|54571.11.peg.152	Transcriptional regulator, MarR family
1119	FIG00007966	fig|85011.4.peg.1986	#N/A	#N/A	fig|681645.3.peg.1115	fig|452652.3.peg.5036	fig|227882.9.peg.2180	fig|100226.15.peg.5482	fig|455632.4.peg.2168	fig|264445.3.peg.5381	fig|1855352.4.peg.3257	fig|54571.11.peg.2061	putative periplasmic protein kinase ArgK and related GTPases of G3E family
2	FIG00000004	fig|85011.4.peg.1987	#N/A	fig|260799.41.peg.3280	#N/A	fig|452652.3.peg.1894	fig|227882.9.peg.1475	fig|100226.15.peg.1328	fig|455632.4.peg.990	fig|264445.3.peg.1401	fig|1855352.4.peg.3258	fig|54571.11.peg.1088	3-ketoacyl-CoA thiolase (EC 2.3.1.16) @ Acetyl-CoA acetyltransferase (EC 2.3.1.9)
1370	FIG00019870	fig|85011.4.peg.1988	#N/A	#N/A	fig|681645.3.peg.887	fig|452652.3.peg.5034	fig|227882.9.peg.3058	fig|100226.15.peg.5480	fig|455632.4.peg.2170	fig|264445.3.peg.5379	fig|1855352.4.peg.3259	fig|54571.11.peg.2804	Methylmalonyl-CoA epimerase (EC 5.1.99.1); Ethylmalonyl-CoA epimerase
1633	FIG00057293	fig|85011.4.peg.1990	#N/A	#N/A	#N/A	fig|452652.3.peg.5656	fig|227882.9.peg.2044	fig|100226.15.peg.6573	fig|455632.4.peg.1170	fig|264445.3.peg.6643	fig|1855352.4.peg.2585	fig|54571.11.peg.1904	Crotonyl-CoA carboxylase/reductase, ethylmalonyl-CoA producing
2264	FIG00638284	fig|85011.4.peg.1991	fig|518634.20.peg.876	fig|260799.41.peg.5778	fig|681645.3.peg.984	fig|452652.3.peg.901	fig|227882.9.peg.908	fig|100226.15.peg.965	fig|455632.4.peg.851	fig|264445.3.peg.1	fig|1855352.4.peg.846	fig|54571.11.peg.988	putative M protein
5320	FIG01345252	fig|85011.4.peg.1992	#N/A	#N/A	#N/A	fig|452652.3.peg.383	fig|227882.9.peg.2322	fig|100226.15.peg.1752	fig|455632.4.peg.2174	fig|264445.3.peg.3360	fig|1855352.4.peg.3262	fig|54571.11.peg.2806	putative cellulose-binding protein
2264	FIG00638284	fig|85011.4.peg.1993	fig|518634.20.peg.876	fig|260799.41.peg.5778	fig|681645.3.peg.984	fig|452652.3.peg.901	fig|227882.9.peg.908	fig|100226.15.peg.965	fig|455632.4.peg.851	fig|264445.3.peg.1	fig|1855352.4.peg.846	fig|54571.11.peg.988	hypothetical protein
2664	FIG00995347	fig|85011.4.peg.1994	fig|518634.20.peg.1266	#N/A	fig|681645.3.peg.1619	fig|452652.3.peg.1071	fig|227882.9.peg.1004	fig|100226.15.peg.1027	fig|455632.4.peg.981	fig|264445.3.peg.1152	fig|1855352.4.peg.1855	fig|54571.11.peg.1476	ABC transporter, ATP-binding protein
2264	FIG00638284	fig|85011.4.peg.1996	fig|518634.20.peg.876	fig|260799.41.peg.5778	fig|681645.3.peg.984	fig|452652.3.peg.901	fig|227882.9.peg.908	fig|100226.15.peg.965	fig|455632.4.peg.851	fig|264445.3.peg.1	fig|1855352.4.peg.846	fig|54571.11.peg.988	Putative sensor and ATPase, component of G-protein-coupled receptor (GPCR) system
2264	FIG00638284	fig|85011.4.peg.1998	fig|518634.20.peg.876	fig|260799.41.peg.5778	fig|681645.3.peg.984	fig|452652.3.peg.901	fig|227882.9.peg.908	fig|100226.15.peg.965	fig|455632.4.peg.851	fig|264445.3.peg.1	fig|1855352.4.peg.846	fig|54571.11.peg.988	DUF742 protein, component of G-protein-coupled receptor (GPCR) system
5355	FIG01352018	fig|85011.4.peg.1999	#N/A	#N/A	#N/A	fig|452652.3.peg.3253	fig|227882.9.peg.1737	fig|100226.15.peg.2942	fig|455632.4.peg.925	fig|264445.3.peg.1056	fig|1855352.4.peg.2039	fig|54571.11.peg.1714	Small Ras-like GTPase, component of G-protein-coupled receptor (GPCR) system
724	FIG00001872	fig|85011.4.peg.2000	#N/A	fig|260799.41.peg.614	#N/A	#N/A	#N/A	#N/A	#N/A	fig|264445.3.peg.7150	fig|1855352.4.peg.5670	fig|54571.11.peg.956	S-adenosylmethionine-dependent methyltransferase YaeB
2644	FIG00975774	fig|85011.4.peg.2001	#N/A	#N/A	#N/A	fig|452652.3.peg.6272	fig|227882.9.peg.3200	fig|100226.15.peg.274	fig|455632.4.peg.4393	fig|264445.3.peg.3419	fig|1855352.4.peg.843	fig|54571.11.peg.493	Cyclohexanone monooxygenase (EC 1.14.13.22)
2199	FIG00554417	fig|85011.4.peg.2003	fig|518634.20.peg.1546	fig|260799.41.peg.5801	fig|681645.3.peg.1128	fig|452652.3.peg.960	fig|227882.9.peg.947	fig|100226.15.peg.1000	fig|455632.4.peg.940	fig|264445.3.peg.1064	fig|1855352.4.peg.925	fig|54571.11.peg.1137	Transcriptional regulator, AcrR family
2643	FIG00975245	fig|85011.4.peg.2004	#N/A	#N/A	#N/A	fig|452652.3.peg.6336	fig|227882.9.peg.4090	fig|100226.15.peg.202	fig|455632.4.peg.3115	fig|264445.3.peg.9846	fig|1855352.4.peg.2023	fig|54571.11.peg.3679	putative oxidoreductase (putative secreted protein)
2264	FIG00638284	fig|85011.4.peg.2008	fig|518634.20.peg.876	fig|260799.41.peg.5778	fig|681645.3.peg.984	fig|452652.3.peg.901	fig|227882.9.peg.908	fig|100226.15.peg.965	fig|455632.4.peg.851	fig|264445.3.peg.1	fig|1855352.4.peg.846	fig|54571.11.peg.988	hypothetical protein
2594	FIG00945501	fig|85011.4.peg.2009	fig|518634.20.peg.284	#N/A	fig|681645.3.peg.884	fig|452652.3.peg.5024	fig|227882.9.peg.3069	fig|100226.15.peg.5469	fig|455632.4.peg.2182	fig|264445.3.peg.5368	fig|1855352.4.peg.3270	fig|54571.11.peg.2814	FIG00996186: hypothetical protein
3396	FIG01122960	fig|85011.4.peg.2010	#N/A	#N/A	#N/A	fig|452652.3.peg.5025	fig|227882.9.peg.3068	fig|100226.15.peg.5470	fig|455632.4.peg.2181	fig|264445.3.peg.5369	#N/A	fig|54571.11.peg.2813	FIG01122961: hypothetical protein
435	FIG00000819	fig|85011.4.peg.2013	#N/A	#N/A	#N/A	fig|452652.3.peg.1513	fig|227882.9.peg.2184	fig|100226.15.peg.982	fig|455632.4.peg.1165	fig|264445.3.peg.1694	fig|1855352.4.peg.1379	fig|54571.11.peg.1058	3-hydroxybutyryl-CoA dehydrogenase (EC 1.1.1.157); 3-hydroxyacyl-CoA dehydrogenase (EC 1.1.1.35)
3185	FIG01122074	fig|85011.4.peg.2014	#N/A	#N/A	#N/A	fig|452652.3.peg.5026	fig|227882.9.peg.3067	fig|100226.15.peg.5471	fig|455632.4.peg.2180	fig|264445.3.peg.5370	fig|1855352.4.peg.3268	fig|54571.11.peg.2812	Alkanal monooxygenase alpha chain (EC 1.14.14.3)
2264	FIG00638284	fig|85011.4.peg.2015	fig|518634.20.peg.876	fig|260799.41.peg.5778	fig|681645.3.peg.984	fig|452652.3.peg.901	fig|227882.9.peg.908	fig|100226.15.peg.965	fig|455632.4.peg.851	fig|264445.3.peg.1	fig|1855352.4.peg.846	fig|54571.11.peg.988	hypothetical protein
2264	FIG00638284	fig|85011.4.peg.2016	fig|518634.20.peg.876	fig|260799.41.peg.5778	fig|681645.3.peg.984	fig|452652.3.peg.901	fig|227882.9.peg.908	fig|100226.15.peg.965	fig|455632.4.peg.851	fig|264445.3.peg.1	fig|1855352.4.peg.846	fig|54571.11.peg.988	Cytochrome c551/c552
1161	FIG00009483	fig|85011.4.peg.2018	#N/A	#N/A	#N/A	fig|452652.3.peg.5655	fig|227882.9.peg.2045	fig|100226.15.peg.6572	fig|455632.4.peg.1171	fig|264445.3.peg.6642	fig|1855352.4.peg.2586	fig|54571.11.peg.1905	Ethylmalonyl-CoA mutase, methylsuccinyl-CoA-forming
435	FIG00000819	fig|85011.4.peg.2020	#N/A	#N/A	#N/A	fig|452652.3.peg.1513	fig|227882.9.peg.2184	fig|100226.15.peg.982	fig|455632.4.peg.1165	fig|264445.3.peg.1694	fig|1855352.4.peg.1379	fig|54571.11.peg.1058	3-hydroxybutyryl-CoA dehydrogenase (EC 1.1.1.157); 3-hydroxyacyl-CoA dehydrogenase (EC 1.1.1.35)
1513	FIG00034392	fig|85011.4.peg.2021	fig|518634.20.peg.1843	fig|260799.41.peg.2959	fig|681645.3.peg.1766	fig|452652.3.peg.2885	fig|227882.9.peg.2417	fig|100226.15.peg.3008	fig|455632.4.peg.1525	fig|264445.3.peg.3187	fig|1855352.4.peg.1897	fig|54571.11.peg.1266	UDP-N-acetylglucosamine 1-carboxyvinyltransferase (EC 2.5.1.7)
524	FIG00001045	fig|85011.4.peg.2022	#N/A	fig|260799.41.peg.1328	fig|681645.3.peg.1767	fig|452652.3.peg.5018	fig|227882.9.peg.3076	fig|100226.15.peg.5461	fig|455632.4.peg.2190	fig|264445.3.peg.5361	fig|1855352.4.peg.3278	fig|54571.11.peg.2822	ATP:Cob(I)alamin adenosyltransferase (EC 2.5.1.17)
2765	FIG01104073	fig|85011.4.peg.2023	#N/A	#N/A	#N/A	fig|452652.3.peg.5017	fig|227882.9.peg.3082	fig|100226.15.peg.5455	fig|455632.4.peg.2196	fig|264445.3.peg.5351	fig|1855352.4.peg.3279	fig|54571.11.peg.2826	putative secreted/membrane protein
158	FIG00000249	fig|85011.4.peg.2024	fig|518634.20.peg.283	fig|260799.41.peg.2989	fig|681645.3.peg.882	fig|452652.3.peg.5016	fig|227882.9.peg.3083	fig|100226.15.peg.5454	fig|455632.4.peg.2197	fig|264445.3.peg.5350	fig|1855352.4.peg.3280	fig|54571.11.peg.2827	ATP synthase epsilon chain (EC 3.6.3.14)
1540	FIG00040241	fig|85011.4.peg.2025	fig|518634.20.peg.282	fig|260799.41.peg.2988	fig|681645.3.peg.881	fig|452652.3.peg.5015	fig|227882.9.peg.3084	fig|100226.15.peg.5453	fig|455632.4.peg.2198	fig|264445.3.peg.5349	fig|1855352.4.peg.3281	fig|54571.11.peg.2828	ATP synthase beta chain (EC 3.6.3.14)
1431	FIG00023994	fig|85011.4.peg.2026	fig|518634.20.peg.281	fig|260799.41.peg.2987	fig|681645.3.peg.880	fig|452652.3.peg.5014	fig|227882.9.peg.3085	fig|100226.15.peg.5452	fig|455632.4.peg.2199	fig|264445.3.peg.5348	fig|1855352.4.peg.3282	fig|54571.11.peg.2829	ATP synthase gamma chain (EC 3.6.3.14)
31	FIG00000082	fig|85011.4.peg.2027	fig|518634.20.peg.280	fig|260799.41.peg.2986	fig|681645.3.peg.879	fig|452652.3.peg.5013	fig|227882.9.peg.3086	fig|100226.15.peg.5451	fig|455632.4.peg.2200	fig|264445.3.peg.5347	fig|1855352.4.peg.3283	fig|54571.11.peg.2830	ATP synthase alpha chain (EC 3.6.3.14)
169	FIG00000262	fig|85011.4.peg.2028	fig|518634.20.peg.279	fig|260799.41.peg.2985	fig|681645.3.peg.878	fig|452652.3.peg.5012	fig|227882.9.peg.3087	fig|100226.15.peg.5450	fig|455632.4.peg.2201	fig|264445.3.peg.5346	fig|1855352.4.peg.3284	fig|54571.11.peg.2831	ATP synthase delta chain (EC 3.6.3.14)
107	FIG00000186	fig|85011.4.peg.2029	fig|518634.20.peg.278	fig|260799.41.peg.2984	fig|681645.3.peg.877	fig|452652.3.peg.5011	fig|227882.9.peg.3088	fig|100226.15.peg.5449	fig|455632.4.peg.2202	fig|264445.3.peg.5345	fig|1855352.4.peg.3285	fig|54571.11.peg.2832	ATP synthase F0 sector subunit b (EC 3.6.3.14)
1328	FIG00017607	fig|85011.4.peg.2030	fig|518634.20.peg.277	fig|260799.41.peg.2983	fig|681645.3.peg.876	fig|452652.3.peg.5010	fig|227882.9.peg.3089	fig|100226.15.peg.5448	fig|455632.4.peg.2203	fig|264445.3.peg.5344	fig|1855352.4.peg.3286	fig|54571.11.peg.2833	ATP synthase F0 sector subunit c (EC 3.6.3.14)
69	FIG00000138	fig|85011.4.peg.2031	fig|518634.20.peg.276	fig|260799.41.peg.2982	fig|681645.3.peg.875	fig|452652.3.peg.5009	fig|227882.9.peg.3090	fig|100226.15.peg.5447	fig|455632.4.peg.2204	fig|264445.3.peg.5343	fig|1855352.4.peg.3287	fig|54571.11.peg.2834	ATP synthase F0 sector subunit a (EC 3.6.3.14)
5726	FIG01955782	fig|85011.4.peg.2034	fig|518634.20.peg.1581	fig|260799.41.peg.3100	fig|681645.3.peg.872	fig|452652.3.peg.5007	fig|227882.9.peg.3110	fig|100226.15.peg.5445	fig|455632.4.peg.2206	fig|264445.3.peg.5341	fig|1855352.4.peg.3289	fig|54571.11.peg.2836	Decaprenyl-phosphate N-acetylglucosaminephosphotransferase (EC 2.7.8.35)
16	FIG00000040	fig|85011.4.peg.2035	#N/A	fig|260799.41.peg.2977	fig|681645.3.peg.758	fig|452652.3.peg.390	fig|227882.9.peg.2970	fig|100226.15.peg.4913	fig|455632.4.peg.2078	fig|264445.3.peg.383	fig|1855352.4.peg.1883	fig|54571.11.peg.2728	Serine hydroxymethyltransferase (EC 2.1.2.1)
4981	FIG01304463	fig|85011.4.peg.2037	#N/A	#N/A	#N/A	fig|452652.3.peg.1424	#N/A	#N/A	fig|455632.4.peg.2209	fig|264445.3.peg.602	fig|1855352.4.peg.1405	fig|54571.11.peg.1929	TsaC protein (YrdC domain) required for threonylcarbamoyladenosine t(6)A37 modification in tRNA
886	FIG00003217	fig|85011.4.peg.2038	fig|518634.20.peg.1589	#N/A	fig|681645.3.peg.263	fig|452652.3.peg.2361	fig|227882.9.peg.1381	fig|100226.15.peg.4267	fig|455632.4.peg.4064	fig|264445.3.peg.3689	fig|1855352.4.peg.938	fig|54571.11.peg.2319	Peptide chain release factor N(5)-glutamine methyltransferase (EC 2.1.1.297)
109	FIG00000188	fig|85011.4.peg.2039	fig|518634.20.peg.1590	fig|260799.41.peg.2964	fig|681645.3.peg.869	fig|452652.3.peg.5002	fig|227882.9.peg.3115	fig|100226.15.peg.5440	fig|455632.4.peg.2211	fig|264445.3.peg.5336	fig|1855352.4.peg.3295	fig|54571.11.peg.2843	Peptide chain release factor 1
255	FIG00000392	fig|85011.4.peg.2041	fig|518634.20.peg.255	fig|260799.41.peg.2961	fig|681645.3.peg.868	fig|452652.3.peg.4999	fig|227882.9.peg.1398	fig|100226.15.peg.5437	fig|455632.4.peg.2214	fig|264445.3.peg.5333	fig|1855352.4.peg.3298	fig|54571.11.peg.2846	Transcription termination factor Rho
358	FIG00000582	fig|85011.4.peg.2043	fig|518634.20.peg.1835	fig|260799.41.peg.864	fig|681645.3.peg.865	fig|452652.3.peg.3484	fig|227882.9.peg.3120	fig|100226.15.peg.5436	fig|455632.4.peg.2216	fig|264445.3.peg.4031	fig|1855352.4.peg.3299	fig|54571.11.peg.2848	Homoserine kinase (EC 2.7.1.39)
68	FIG00000134	fig|85011.4.peg.2044	fig|518634.20.peg.699	fig|260799.41.peg.865	fig|681645.3.peg.1551	fig|452652.3.peg.4393	fig|227882.9.peg.3121	fig|100226.15.peg.4361	fig|455632.4.peg.2217	fig|264445.3.peg.3624	fig|1855352.4.peg.3300	fig|54571.11.peg.299	Threonine synthase (EC 4.2.3.1)
287	FIG00000434	fig|85011.4.peg.2045	fig|518634.20.peg.1836	fig|260799.41.peg.223	fig|681645.3.peg.864	fig|452652.3.peg.4996	fig|227882.9.peg.3122	fig|100226.15.peg.396	fig|455632.4.peg.2218	fig|264445.3.peg.5330	fig|1855352.4.peg.3301	fig|54571.11.peg.2851	Homoserine dehydrogenase (EC 1.1.1.3)
1915	FIG00138250	fig|85011.4.peg.2046	fig|518634.20.peg.1839	fig|260799.41.peg.1388	fig|681645.3.peg.651	fig|452652.3.peg.1225	fig|227882.9.peg.985	fig|100226.15.peg.290	fig|455632.4.peg.2219	fig|264445.3.peg.934	fig|1855352.4.peg.2089	fig|54571.11.peg.2083	Diaminopimelate decarboxylase (EC 4.1.1.20)
36	FIG00000088	fig|85011.4.peg.2047	fig|518634.20.peg.1840	fig|260799.41.peg.2926	fig|681645.3.peg.862	fig|452652.3.peg.3352	fig|227882.9.peg.3124	fig|100226.15.peg.3365	fig|455632.4.peg.2220	fig|264445.3.peg.4480	fig|1855352.4.peg.3303	fig|54571.11.peg.2853	Arginyl-tRNA synthetase (EC 6.1.1.19)
2264	FIG00638284	fig|85011.4.peg.2056	fig|518634.20.peg.876	fig|260799.41.peg.5778	fig|681645.3.peg.984	fig|452652.3.peg.901	fig|227882.9.peg.908	fig|100226.15.peg.965	fig|455632.4.peg.851	fig|264445.3.peg.1	fig|1855352.4.peg.846	fig|54571.11.peg.988	hypothetical protein
2264	FIG00638284	fig|85011.4.peg.2062	fig|518634.20.peg.876	fig|260799.41.peg.5778	fig|681645.3.peg.984	fig|452652.3.peg.901	fig|227882.9.peg.908	fig|100226.15.peg.965	fig|455632.4.peg.851	fig|264445.3.peg.1	fig|1855352.4.peg.846	fig|54571.11.peg.988	hypothetical protein
1814	FIG00132790	fig|85011.4.peg.2063	#N/A	#N/A	#N/A	#N/A	fig|227882.9.peg.6778	fig|100226.15.peg.1896	fig|455632.4.peg.1651	fig|264445.3.peg.2013	fig|1855352.4.peg.7890	fig|54571.11.peg.6514	2,5-dioxovalerate dehydrogenase (EC 1.2.1.26)
278	FIG00000422	fig|85011.4.peg.2064	fig|518634.20.peg.489	fig|260799.41.peg.12	#N/A	fig|452652.3.peg.4456	fig|227882.9.peg.2617	fig|100226.15.peg.4649	fig|455632.4.peg.1729	fig|264445.3.peg.4598	fig|1855352.4.peg.2948	fig|54571.11.peg.1581	ATP-dependent DNA helicase RecQ
2264	FIG00638284	fig|85011.4.peg.2065	fig|518634.20.peg.876	fig|260799.41.peg.5778	fig|681645.3.peg.984	fig|452652.3.peg.901	fig|227882.9.peg.908	fig|100226.15.peg.965	fig|455632.4.peg.851	fig|264445.3.peg.1	fig|1855352.4.peg.846	fig|54571.11.peg.988	hypothetical protein
818	FIG00002457	fig|85011.4.peg.2066	#N/A	#N/A	fig|681645.3.peg.50	fig|452652.3.peg.645	fig|227882.9.peg.6983	fig|100226.15.peg.1739	fig|455632.4.peg.6029	fig|264445.3.peg.1839	#N/A	#N/A	FIG111991: hypothetical protein
4940	FIG01303902	fig|85011.4.peg.2067	fig|518634.20.peg.1298	fig|260799.41.peg.4703	fig|681645.3.peg.51	fig|452652.3.peg.1933	fig|227882.9.peg.977	fig|100226.15.peg.1740	fig|455632.4.peg.2349	fig|264445.3.peg.1840	fig|1855352.4.peg.863	fig|54571.11.peg.2662	RNA polymerase sigma-70 factor
2440	FIG00815108	fig|85011.4.peg.2068	#N/A	#N/A	#N/A	#N/A	#N/A	fig|100226.15.peg.537	fig|455632.4.peg.1225	fig|264445.3.peg.8150	fig|1855352.4.peg.8187	fig|54571.11.peg.940	probable sulfite oxidase
2264	FIG00638284	fig|85011.4.peg.2069	fig|518634.20.peg.876	fig|260799.41.peg.5778	fig|681645.3.peg.984	fig|452652.3.peg.901	fig|227882.9.peg.908	fig|100226.15.peg.965	fig|455632.4.peg.851	fig|264445.3.peg.1	fig|1855352.4.peg.846	fig|54571.11.peg.988	hypothetical protein
2367	FIG00731883	fig|85011.4.peg.2073	#N/A	#N/A	fig|681645.3.peg.1718	fig|452652.3.peg.1433	fig|227882.9.peg.105	fig|100226.15.peg.1103	fig|455632.4.peg.1138	fig|264445.3.peg.1228	fig|1855352.4.peg.3220	fig|54571.11.peg.1102	lipoprotein
1895	FIG00137538	fig|85011.4.peg.2075	#N/A	#N/A	#N/A	fig|452652.3.peg.4987	#N/A	fig|100226.15.peg.2910	fig|455632.4.peg.4785	fig|264445.3.peg.3082	fig|1855352.4.peg.107	fig|54571.11.peg.5333	2-hydroxyhepta-2,4-diene-1,7-dioate isomerase (EC 5.3.3.-) / 5-carboxymethyl-2-oxo-hex-3- ene-1,7-dioate decarboxylase (EC 4.1.1.68)
851	FIG00002801	fig|85011.4.peg.2076	#N/A	#N/A	#N/A	#N/A	fig|227882.9.peg.1498	fig|100226.15.peg.325	#N/A	fig|264445.3.peg.7188	fig|1855352.4.peg.102	#N/A	L-fuconolactone hydrolase
2264	FIG00638284	fig|85011.4.peg.2079	fig|518634.20.peg.876	fig|260799.41.peg.5778	fig|681645.3.peg.984	fig|452652.3.peg.901	fig|227882.9.peg.908	fig|100226.15.peg.965	fig|455632.4.peg.851	fig|264445.3.peg.1	fig|1855352.4.peg.846	fig|54571.11.peg.988	hypothetical protein
2264	FIG00638284	fig|85011.4.peg.2080	fig|518634.20.peg.876	fig|260799.41.peg.5778	fig|681645.3.peg.984	fig|452652.3.peg.901	fig|227882.9.peg.908	fig|100226.15.peg.965	fig|455632.4.peg.851	fig|264445.3.peg.1	fig|1855352.4.peg.846	fig|54571.11.peg.988	hypothetical protein
5138	FIG01316568	fig|85011.4.peg.2081	#N/A	#N/A	#N/A	#N/A	fig|227882.9.peg.2081	#N/A	#N/A	fig|264445.3.peg.264	#N/A	#N/A	Formamidase (EC 3.5.1.49)
2227	FIG00621114	fig|85011.4.peg.2084	fig|518634.20.peg.119	fig|260799.41.peg.3648	fig|681645.3.peg.2137	fig|452652.3.peg.1122	fig|227882.9.peg.979	fig|100226.15.peg.967	fig|455632.4.peg.850	fig|264445.3.peg.1363	fig|1855352.4.peg.1323	fig|54571.11.peg.996	3-oxoacyl-[acyl-carrier protein] reductase (EC 1.1.1.100)
2264	FIG00638284	fig|85011.4.peg.2085	fig|518634.20.peg.876	fig|260799.41.peg.5778	fig|681645.3.peg.984	fig|452652.3.peg.901	fig|227882.9.peg.908	fig|100226.15.peg.965	fig|455632.4.peg.851	fig|264445.3.peg.1	fig|1855352.4.peg.846	fig|54571.11.peg.988	hypothetical protein
1153	FIG00009149	fig|85011.4.peg.2088	#N/A	fig|260799.41.peg.2951	#N/A	fig|452652.3.peg.1826	fig|227882.9.peg.1354	fig|100226.15.peg.1196	fig|455632.4.peg.991	fig|264445.3.peg.1204	fig|1855352.4.peg.2212	fig|54571.11.peg.1056	Acyl-CoA dehydrogenase
2264	FIG00638284	fig|85011.4.peg.2089	fig|518634.20.peg.876	fig|260799.41.peg.5778	fig|681645.3.peg.984	fig|452652.3.peg.901	fig|227882.9.peg.908	fig|100226.15.peg.965	fig|455632.4.peg.851	fig|264445.3.peg.1	fig|1855352.4.peg.846	fig|54571.11.peg.988	hypothetical protein
2264	FIG00638284	fig|85011.4.peg.2090	fig|518634.20.peg.876	fig|260799.41.peg.5778	fig|681645.3.peg.984	fig|452652.3.peg.901	fig|227882.9.peg.908	fig|100226.15.peg.965	fig|455632.4.peg.851	fig|264445.3.peg.1	fig|1855352.4.peg.846	fig|54571.11.peg.988	hypothetical protein
2249	FIG00629430	fig|85011.4.peg.2091	#N/A	#N/A	#N/A	#N/A	fig|227882.9.peg.3584	fig|100226.15.peg.1348	fig|455632.4.peg.1024	fig|264445.3.peg.2403	#N/A	fig|54571.11.peg.1913	Lipoprotein
4894	FIG01286614	fig|85011.4.peg.2092	#N/A	#N/A	#N/A	#N/A	fig|227882.9.peg.6539	fig|100226.15.peg.694	#N/A	#N/A	#N/A	#N/A	Branched-chain amino acid transport system permease protein LivM (TC 3.A.1.4.1)
902	FIG00003435	fig|85011.4.peg.2093	fig|518634.20.peg.1586	fig|260799.41.peg.898	#N/A	fig|452652.3.peg.2038	fig|227882.9.peg.6538	fig|100226.15.peg.2039	fig|455632.4.peg.1184	fig|264445.3.peg.2170	fig|1855352.4.peg.5968	fig|54571.11.peg.1915	High-affinity branched-chain amino acid transport system permease protein LivH (TC 3.A.1.4.1)
1376	FIG00020185	fig|85011.4.peg.2094	fig|518634.20.peg.1584	fig|260799.41.peg.900	#N/A	fig|452652.3.peg.2040	fig|227882.9.peg.6537	fig|100226.15.peg.2041	fig|455632.4.peg.1185	fig|264445.3.peg.2172	fig|1855352.4.peg.5966	fig|54571.11.peg.1852	Branched-chain amino acid transport ATP-binding protein LivG (TC 3.A.1.4.1)
1063	FIG00006551	fig|85011.4.peg.2095	fig|518634.20.peg.1583	fig|260799.41.peg.899	#N/A	fig|452652.3.peg.2041	fig|227882.9.peg.6536	fig|100226.15.peg.2042	fig|455632.4.peg.1186	fig|264445.3.peg.2173	fig|1855352.4.peg.5965	fig|54571.11.peg.1917	Branched-chain amino acid transport ATP-binding protein LivF (TC 3.A.1.4.1)
2264	FIG00638284	fig|85011.4.peg.2096	fig|518634.20.peg.876	fig|260799.41.peg.5778	fig|681645.3.peg.984	fig|452652.3.peg.901	fig|227882.9.peg.908	fig|100226.15.peg.965	fig|455632.4.peg.851	fig|264445.3.peg.1	fig|1855352.4.peg.846	fig|54571.11.peg.988	Transcriptional regulator, CdaR-family
1509	FIG00033206	fig|85011.4.peg.2097	#N/A	fig|260799.41.peg.3759	fig|681645.3.peg.640	fig|452652.3.peg.4838	fig|227882.9.peg.1438	fig|100226.15.peg.1860	fig|455632.4.peg.976	fig|264445.3.peg.1053	fig|1855352.4.peg.877	fig|54571.11.peg.1760	Enoyl-CoA hydratase (EC 4.2.1.17)
4198	FIG01127698	fig|85011.4.peg.2098	#N/A	#N/A	#N/A	fig|452652.3.peg.2753	fig|227882.9.peg.2244	fig|100226.15.peg.3708	fig|455632.4.peg.1929	fig|264445.3.peg.4186	fig|1855352.4.peg.1671	fig|54571.11.peg.2603	Efflux pump transporter of major facilitator superfamily (MFS)
2264	FIG00638284	fig|85011.4.peg.2099	fig|518634.20.peg.876	fig|260799.41.peg.5778	fig|681645.3.peg.984	fig|452652.3.peg.901	fig|227882.9.peg.908	fig|100226.15.peg.965	fig|455632.4.peg.851	fig|264445.3.peg.1	fig|1855352.4.peg.846	fig|54571.11.peg.988	FIG00761799: membrane protein
2264	FIG00638284	fig|85011.4.peg.2101	fig|518634.20.peg.876	fig|260799.41.peg.5778	fig|681645.3.peg.984	fig|452652.3.peg.901	fig|227882.9.peg.908	fig|100226.15.peg.965	fig|455632.4.peg.851	fig|264445.3.peg.1	fig|1855352.4.peg.846	fig|54571.11.peg.988	Two-component system sensor histidine kinase
973	FIG00004392	fig|85011.4.peg.2103	#N/A	#N/A	fig|681645.3.peg.828	fig|452652.3.peg.4957	fig|227882.9.peg.3179	fig|100226.15.peg.5366	fig|455632.4.peg.2266	fig|264445.3.peg.5294	fig|1855352.4.peg.3359	fig|54571.11.peg.2903	Dihydrolipoamide succinyltransferase component (E2) of 2-oxoglutarate dehydrogenase complex (EC 2.3.1.61) / 2-oxoglutarate dehydrogenase E1 component (EC 1.2.4.2) @ 2-oxoglutarate decarboxylase (EC 4.1.1.71) @ 2-hydroxy-3-oxoadipate synthase (EC 2.2.1.5)
2264	FIG00638284	fig|85011.4.peg.2106	fig|518634.20.peg.876	fig|260799.41.peg.5778	fig|681645.3.peg.984	fig|452652.3.peg.901	fig|227882.9.peg.908	fig|100226.15.peg.965	fig|455632.4.peg.851	fig|264445.3.peg.1	fig|1855352.4.peg.846	fig|54571.11.peg.988	hypothetical protein
822	FIG00002474	fig|85011.4.peg.2107	fig|518634.20.peg.1273	fig|260799.41.peg.1772	fig|681645.3.peg.1933	fig|452652.3.peg.1236	fig|227882.9.peg.1358	fig|100226.15.peg.1374	fig|455632.4.peg.2270	fig|264445.3.peg.1177	fig|1855352.4.peg.1734	fig|54571.11.peg.1551	Transcriptional regulator, PadR family
4159	FIG01127283	fig|85011.4.peg.2109	#N/A	#N/A	fig|681645.3.peg.290	fig|452652.3.peg.4952	fig|227882.9.peg.2123	fig|100226.15.peg.2524	fig|455632.4.peg.2275	fig|264445.3.peg.2655	fig|1855352.4.peg.2062	fig|54571.11.peg.1979	Alcohol dehydrogenase
442	FIG00000835	fig|85011.4.peg.2110	#N/A	fig|260799.41.peg.2213	#N/A	fig|452652.3.peg.4951	fig|227882.9.peg.1613	fig|100226.15.peg.5344	fig|455632.4.peg.2276	fig|264445.3.peg.3559	fig|1855352.4.peg.3365	fig|54571.11.peg.2910	NADP-dependent malic enzyme (EC 1.1.1.40)
2264	FIG00638284	fig|85011.4.peg.2111	fig|518634.20.peg.876	fig|260799.41.peg.5778	fig|681645.3.peg.984	fig|452652.3.peg.901	fig|227882.9.peg.908	fig|100226.15.peg.965	fig|455632.4.peg.851	fig|264445.3.peg.1	fig|1855352.4.peg.846	fig|54571.11.peg.988	FIG01124485: hypothetical protein
783	FIG00002196	fig|85011.4.peg.2112	#N/A	fig|260799.41.peg.1812	#N/A	fig|452652.3.peg.3580	fig|227882.9.peg.3218	fig|100226.15.peg.3604	fig|455632.4.peg.2310	fig|264445.3.peg.4356	fig|1855352.4.peg.3378	fig|54571.11.peg.2934	Serine-protein kinase RsbW (EC 2.7.11.1)
1819	FIG00132885	fig|85011.4.peg.2113	#N/A	fig|260799.41.peg.1811	fig|681645.3.peg.1268	fig|452652.3.peg.3729	fig|227882.9.peg.1163	fig|100226.15.peg.3128	fig|455632.4.peg.1228	fig|264445.3.peg.3305	fig|1855352.4.peg.3379	fig|54571.11.peg.4157	RNA polymerase sigma factor SigB
2264	FIG00638284	fig|85011.4.peg.2114	fig|518634.20.peg.876	fig|260799.41.peg.5778	fig|681645.3.peg.984	fig|452652.3.peg.901	fig|227882.9.peg.908	fig|100226.15.peg.965	fig|455632.4.peg.851	fig|264445.3.peg.1	fig|1855352.4.peg.846	fig|54571.11.peg.988	hypothetical protein
680	FIG00001646	fig|85011.4.peg.2115	#N/A	fig|260799.41.peg.2479	#N/A	fig|452652.3.peg.4935	fig|227882.9.peg.3221	fig|100226.15.peg.5325	fig|455632.4.peg.2314	fig|264445.3.peg.5256	fig|1855352.4.peg.3381	fig|54571.11.peg.2937	Transcription regulator [contains diacylglycerol kinase catalytic domain]
1341	FIG00018409	fig|85011.4.peg.2116	fig|518634.20.peg.720	#N/A	fig|681645.3.peg.562	fig|452652.3.peg.4934	fig|227882.9.peg.3222	fig|100226.15.peg.5324	fig|455632.4.peg.2315	fig|264445.3.peg.5255	fig|1855352.4.peg.3382	fig|54571.11.peg.2938	WhiB-like transcription regulator
1325	FIG00017431	fig|85011.4.peg.2118	#N/A	fig|260799.41.peg.1809	#N/A	fig|452652.3.peg.995	fig|227882.9.peg.995	fig|100226.15.peg.2605	fig|455632.4.peg.1554	fig|264445.3.peg.921	fig|1855352.4.peg.1328	fig|54571.11.peg.175	Serine phosphatase RsbU, regulator of sigma subunit
1595	FIG00051001	fig|85011.4.peg.2119	#N/A	fig|260799.41.peg.4168	fig|681645.3.peg.1232	fig|452652.3.peg.7130	fig|227882.9.peg.7513	fig|100226.15.peg.1243	fig|455632.4.peg.6441	fig|264445.3.peg.1255	fig|1855352.4.peg.7210	fig|54571.11.peg.7195	8-amino-7-oxononanoate synthase (EC 2.3.1.47)
1715	FIG00076542	fig|85011.4.peg.2120	fig|518634.20.peg.1306	fig|260799.41.peg.4233	fig|681645.3.peg.2157	fig|452652.3.peg.4383	fig|227882.9.peg.4204	fig|100226.15.peg.4352	fig|455632.4.peg.4130	fig|264445.3.peg.3631	fig|1855352.4.peg.4612	fig|54571.11.peg.3889	N-acetylglucosamine-6-phosphate deacetylase (EC 3.5.1.25)
1892	FIG00137522	fig|85011.4.peg.2121	#N/A	#N/A	#N/A	fig|452652.3.peg.4385	fig|227882.9.peg.1544	#N/A	fig|455632.4.peg.1599	fig|264445.3.peg.1073	fig|1855352.4.peg.3385	fig|54571.11.peg.1645	Glucosamine-6-phosphate deaminase [isomerizing], alternative (EC 3.5.99.6)
535	FIG00001088	fig|85011.4.peg.2122	fig|518634.20.peg.703	#N/A	fig|681645.3.peg.2021	fig|452652.3.peg.151	fig|227882.9.peg.3225	fig|100226.15.peg.2814	fig|455632.4.peg.1327	fig|264445.3.peg.2983	fig|1855352.4.peg.1176	fig|54571.11.peg.2897	beta-N-acetylglucosaminidase (EC 3.2.1.52)
3442	FIG01123155	fig|85011.4.peg.2123	#N/A	#N/A	#N/A	fig|452652.3.peg.152	fig|227882.9.peg.5466	fig|100226.15.peg.3002	fig|455632.4.peg.1326	fig|264445.3.peg.7572	fig|1855352.4.peg.1622	fig|54571.11.peg.5233	putative sugar transporter membrane protein
5056	FIG01309349	fig|85011.4.peg.2124	#N/A	#N/A	#N/A	fig|452652.3.peg.153	#N/A	fig|100226.15.peg.512	fig|455632.4.peg.1325	#N/A	#N/A	fig|54571.11.peg.7902	sugar transporter membrane protein
2367	FIG00731883	fig|85011.4.peg.2125	#N/A	#N/A	fig|681645.3.peg.1718	fig|452652.3.peg.1433	fig|227882.9.peg.105	fig|100226.15.peg.1103	fig|455632.4.peg.1138	fig|264445.3.peg.1228	fig|1855352.4.peg.3220	fig|54571.11.peg.1102	putative lipoprotein
1129	FIG00008348	fig|85011.4.peg.2126	fig|518634.20.peg.1980	fig|260799.41.peg.4235	#N/A	fig|452652.3.peg.156	fig|227882.9.peg.3229	fig|100226.15.peg.510	fig|455632.4.peg.1323	fig|264445.3.peg.5250	fig|1855352.4.peg.3391	fig|54571.11.peg.2947	Predicted transcriptional regulator of N-Acetylglucosamine utilization, GntR family
279	FIG00000423	fig|85011.4.peg.2127	#N/A	fig|260799.41.peg.4167	fig|681645.3.peg.1010	fig|452652.3.peg.7146	fig|227882.9.peg.7510	fig|100226.15.peg.1246	fig|455632.4.peg.6438	fig|264445.3.peg.1258	fig|1855352.4.peg.7201	fig|54571.11.peg.7192	Dethiobiotin synthetase (EC 6.3.3.3)
308	FIG00000467	fig|85011.4.peg.2128	#N/A	fig|260799.41.peg.4171	fig|681645.3.peg.61	fig|452652.3.peg.7148	fig|227882.9.peg.7512	fig|100226.15.peg.1244	fig|455632.4.peg.6440	fig|264445.3.peg.1256	fig|1855352.4.peg.7203	fig|54571.11.peg.7194	Biotin synthase (EC 2.8.1.6)
2069	FIG00452446	fig|85011.4.peg.2129	#N/A	#N/A	#N/A	#N/A	fig|227882.9.peg.1462	fig|100226.15.peg.6689	fig|455632.4.peg.6364	fig|264445.3.peg.6736	#N/A	#N/A	Thiamine pyrophosphate-requiring enzymes
1046	FIG00006092	fig|85011.4.peg.2135	#N/A	fig|260799.41.peg.3161	#N/A	fig|452652.3.peg.4912	#N/A	#N/A	#N/A	fig|264445.3.peg.6457	#N/A	fig|54571.11.peg.7405	RNA polymerase sigma-54 factor RpoN
2436	FIG00814786	fig|85011.4.peg.2136	#N/A	#N/A	#N/A	fig|452652.3.peg.4910	fig|227882.9.peg.3245	fig|100226.15.peg.5299	fig|455632.4.peg.2350	fig|264445.3.peg.5232	fig|1855352.4.peg.3417	fig|54571.11.peg.2960	Hydrolase SCO5215, alpha/beta fold family
1712	FIG00075970	fig|85011.4.peg.2138	fig|518634.20.peg.758	fig|260799.41.peg.5527	fig|681645.3.peg.557	fig|452652.3.peg.1907	fig|227882.9.peg.3249	fig|100226.15.peg.5296	fig|455632.4.peg.1856	fig|264445.3.peg.5229	fig|1855352.4.peg.3420	fig|54571.11.peg.2527	5-Enolpyruvylshikimate-3-phosphate synthase (EC 2.5.1.19)
306	FIG00000464	fig|85011.4.peg.2139	#N/A	fig|260799.41.peg.4506	fig|681645.3.peg.556	fig|452652.3.peg.4906	fig|227882.9.peg.3250	fig|100226.15.peg.5295	fig|455632.4.peg.2354	fig|264445.3.peg.5228	fig|1855352.4.peg.3421	fig|54571.11.peg.2964	Ribosome small subunit biogenesis RbfA-release protein RsgA
2264	FIG00638284	fig|85011.4.peg.2140	fig|518634.20.peg.876	fig|260799.41.peg.5778	fig|681645.3.peg.984	fig|452652.3.peg.901	fig|227882.9.peg.908	fig|100226.15.peg.965	fig|455632.4.peg.851	fig|264445.3.peg.1	fig|1855352.4.peg.846	fig|54571.11.peg.988	hypothetical protein
2264	FIG00638284	fig|85011.4.peg.2141	fig|518634.20.peg.876	fig|260799.41.peg.5778	fig|681645.3.peg.984	fig|452652.3.peg.901	fig|227882.9.peg.908	fig|100226.15.peg.965	fig|455632.4.peg.851	fig|264445.3.peg.1	fig|1855352.4.peg.846	fig|54571.11.peg.988	hypothetical protein
2264	FIG00638284	fig|85011.4.peg.2145	fig|518634.20.peg.876	fig|260799.41.peg.5778	fig|681645.3.peg.984	fig|452652.3.peg.901	fig|227882.9.peg.908	fig|100226.15.peg.965	fig|455632.4.peg.851	fig|264445.3.peg.1	fig|1855352.4.peg.846	fig|54571.11.peg.988	hypothetical protein
699	FIG00001748	fig|85011.4.peg.2146	#N/A	#N/A	fig|681645.3.peg.1417	fig|452652.3.peg.2104	fig|227882.9.peg.3257	fig|100226.15.peg.5292	fig|455632.4.peg.2357	fig|264445.3.peg.5224	fig|1855352.4.peg.3423	fig|54571.11.peg.2967	Histidinol-phosphatase [alternative form] (EC 3.1.3.15)
5129	FIG01315946	fig|85011.4.peg.2147	#N/A	#N/A	#N/A	#N/A	fig|227882.9.peg.3258	fig|100226.15.peg.5291	fig|455632.4.peg.2358	fig|264445.3.peg.5223	#N/A	fig|54571.11.peg.2968	CBS domain
202	FIG00000313	fig|85011.4.peg.2148	#N/A	fig|260799.41.peg.1654	fig|681645.3.peg.181	fig|452652.3.peg.1824	fig|227882.9.peg.1476	fig|100226.15.peg.355	fig|455632.4.peg.1331	fig|264445.3.peg.5222	fig|1855352.4.peg.1892	fig|54571.11.peg.2017	Catalase KatE (EC 1.11.1.6)
816	FIG00002441	fig|85011.4.peg.2149	#N/A	#N/A	#N/A	fig|452652.3.peg.1781	fig|227882.9.peg.3260	fig|100226.15.peg.5290	fig|455632.4.peg.2360	fig|264445.3.peg.5221	fig|1855352.4.peg.3425	fig|54571.11.peg.2970	Transcriptional regulator, Fur family
2264	FIG00638284	fig|85011.4.peg.2150	fig|518634.20.peg.876	fig|260799.41.peg.5778	fig|681645.3.peg.984	fig|452652.3.peg.901	fig|227882.9.peg.908	fig|100226.15.peg.965	fig|455632.4.peg.851	fig|264445.3.peg.1	fig|1855352.4.peg.846	fig|54571.11.peg.988	TETRATRICOPEPTIDE REPEAT FAMILY PROTEIN
2146	FIG00525068	fig|85011.4.peg.2152	fig|518634.20.peg.705	#N/A	fig|681645.3.peg.581	fig|452652.3.peg.2990	fig|227882.9.peg.1232	fig|100226.15.peg.1380	fig|455632.4.peg.1144	fig|264445.3.peg.1439	fig|1855352.4.peg.1686	fig|54571.11.peg.2364	UPF0182 protein AF1421
3469	FIG01123268	fig|85011.4.peg.2153	#N/A	#N/A	fig|681645.3.peg.580	fig|452652.3.peg.4898	fig|227882.9.peg.3265	fig|100226.15.peg.5286	fig|455632.4.peg.2364	fig|264445.3.peg.5218	fig|1855352.4.peg.3428	fig|54571.11.peg.2974	hypothetical protein 2SC3B6.27c
1601	FIG00051666	fig|85011.4.peg.2154	fig|518634.20.peg.634	fig|260799.41.peg.4370	fig|681645.3.peg.578	fig|452652.3.peg.2860	fig|227882.9.peg.3266	fig|100226.15.peg.2992	fig|455632.4.peg.2365	fig|264445.3.peg.3159	fig|1855352.4.peg.3429	fig|54571.11.peg.2975	Lon-like protease with PDZ domain
1340	FIG00018405	fig|85011.4.peg.2156	#N/A	fig|260799.41.peg.4878	#N/A	fig|452652.3.peg.4895	fig|227882.9.peg.3268	fig|100226.15.peg.5284	fig|455632.4.peg.2366	fig|264445.3.peg.5215	fig|1855352.4.peg.3431	fig|54571.11.peg.2977	Molybdopterin synthase catalytic subunit MoaE (EC 2.8.1.12)
2335	FIG00672847	fig|85011.4.peg.2157	fig|518634.20.peg.1823	fig|260799.41.peg.1303	fig|681645.3.peg.105	fig|452652.3.peg.917	fig|227882.9.peg.1133	fig|100226.15.peg.1018	fig|455632.4.peg.993	fig|264445.3.peg.947	fig|1855352.4.peg.926	fig|54571.11.peg.1163	putative membrane protein
2330	FIG00672327	fig|85011.4.peg.2159	fig|518634.20.peg.633	#N/A	fig|681645.3.peg.577	fig|452652.3.peg.4893	fig|227882.9.peg.3270	fig|100226.15.peg.5282	fig|455632.4.peg.2368	fig|264445.3.peg.5213	fig|1855352.4.peg.3433	fig|54571.11.peg.2979	Collagen alpha 1(I) chain precursor
995	FIG00004782	fig|85011.4.peg.2160	#N/A	#N/A	#N/A	fig|452652.3.peg.3637	fig|227882.9.peg.2053	fig|100226.15.peg.3629	fig|455632.4.peg.1189	fig|264445.3.peg.4329	fig|1855352.4.peg.3913	fig|54571.11.peg.1923	FIG067024: NTP pyrophosphohydrolases including oxidative damage repair enzymes
5395	FIG01362913	fig|85011.4.peg.2161	#N/A	fig|260799.41.peg.3406	#N/A	fig|452652.3.peg.5045	fig|227882.9.peg.1207	fig|100226.15.peg.5278	fig|455632.4.peg.2161	fig|264445.3.peg.5209	fig|1855352.4.peg.3253	fig|54571.11.peg.2798	DUF124 domain-containing protein
5395	FIG01362913	fig|85011.4.peg.2162	#N/A	fig|260799.41.peg.3406	#N/A	fig|452652.3.peg.5045	fig|227882.9.peg.1207	fig|100226.15.peg.5278	fig|455632.4.peg.2161	fig|264445.3.peg.5209	fig|1855352.4.peg.3253	fig|54571.11.peg.2798	DUF124 domain-containing protein
5395	FIG01362913	fig|85011.4.peg.2163	#N/A	fig|260799.41.peg.3406	#N/A	fig|452652.3.peg.5045	fig|227882.9.peg.1207	fig|100226.15.peg.5278	fig|455632.4.peg.2161	fig|264445.3.peg.5209	fig|1855352.4.peg.3253	fig|54571.11.peg.2798	DUF124 domain-containing protein
2693	FIG01004820	fig|85011.4.peg.2164	fig|518634.20.peg.16	fig|260799.41.peg.2465	fig|681645.3.peg.576	fig|452652.3.peg.4891	fig|227882.9.peg.3275	fig|100226.15.peg.5277	fig|455632.4.peg.2373	fig|264445.3.peg.5208	fig|1855352.4.peg.3435	fig|54571.11.peg.2984	Zinc metalloprotease
2264	FIG00638284	fig|85011.4.peg.2165	fig|518634.20.peg.876	fig|260799.41.peg.5778	fig|681645.3.peg.984	fig|452652.3.peg.901	fig|227882.9.peg.908	fig|100226.15.peg.965	fig|455632.4.peg.851	fig|264445.3.peg.1	fig|1855352.4.peg.846	fig|54571.11.peg.988	hypothetical protein
207	FIG00000320	fig|85011.4.peg.2166	fig|518634.20.peg.214	#N/A	#N/A	fig|452652.3.peg.4889	#N/A	#N/A	fig|455632.4.peg.3351	fig|264445.3.peg.5206	fig|1855352.4.peg.3438	fig|54571.11.peg.2986	Uncharacterized ABC1 family protein SCO5192
1468	FIG00027266	fig|85011.4.peg.2168	#N/A	#N/A	#N/A	fig|452652.3.peg.4886	fig|227882.9.peg.3279	fig|100226.15.peg.5273	fig|455632.4.peg.2377	fig|264445.3.peg.5203	fig|1855352.4.peg.3440	fig|54571.11.peg.2989	Transcriptional regulator, WhiB family
953	FIG00004012	fig|85011.4.peg.2170	fig|518634.20.peg.632	#N/A	fig|681645.3.peg.574	fig|452652.3.peg.4883	fig|227882.9.peg.3282	fig|100226.15.peg.5272	fig|455632.4.peg.2378	fig|264445.3.peg.5201	fig|1855352.4.peg.3442	fig|54571.11.peg.2991	ATP-dependent DNA helicase UvrD/PcrA, actinomycete paralog
2290	FIG00661781	fig|85011.4.peg.2172	#N/A	#N/A	fig|681645.3.peg.660	fig|452652.3.peg.4882	fig|227882.9.peg.3283	fig|100226.15.peg.5271	fig|455632.4.peg.2380	fig|264445.3.peg.5200	fig|1855352.4.peg.3443	fig|54571.11.peg.2992	Mycoredoxin (EC 1.20.4.3)
475	FIG00000911	fig|85011.4.peg.2173	fig|518634.20.peg.428	#N/A	fig|681645.3.peg.572	fig|452652.3.peg.4880	fig|227882.9.peg.3284	fig|100226.15.peg.5270	fig|455632.4.peg.2381	fig|264445.3.peg.5199	fig|1855352.4.peg.3445	fig|54571.11.peg.2993	NADH pyrophosphatase (EC 3.6.1.22)
616	FIG00001384	fig|85011.4.peg.2174	fig|518634.20.peg.655	fig|260799.41.peg.1434	fig|681645.3.peg.1883	fig|452652.3.peg.3649	fig|227882.9.peg.1570	fig|100226.15.peg.1071	fig|455632.4.peg.2382	fig|264445.3.peg.1086	fig|1855352.4.peg.1798	fig|54571.11.peg.1468	Acetylornithine deacetylase/Succinyl-diaminopimelate desuccinylase and related deacylases
2264	FIG00638284	fig|85011.4.peg.2175	fig|518634.20.peg.876	fig|260799.41.peg.5778	fig|681645.3.peg.984	fig|452652.3.peg.901	fig|227882.9.peg.908	fig|100226.15.peg.965	fig|455632.4.peg.851	fig|264445.3.peg.1	fig|1855352.4.peg.846	fig|54571.11.peg.988	hypothetical protein
1890	FIG00137374	fig|85011.4.peg.2177	fig|518634.20.peg.454	#N/A	fig|681645.3.peg.571	fig|452652.3.peg.4873	fig|227882.9.peg.3286	fig|100226.15.peg.5268	fig|455632.4.peg.2383	fig|264445.3.peg.5197	fig|1855352.4.peg.3453	fig|54571.11.peg.2995	ATP-dependent DNA helicase SCO5184
2264	FIG00638284	fig|85011.4.peg.2178	fig|518634.20.peg.876	fig|260799.41.peg.5778	fig|681645.3.peg.984	fig|452652.3.peg.901	fig|227882.9.peg.908	fig|100226.15.peg.965	fig|455632.4.peg.851	fig|264445.3.peg.1	fig|1855352.4.peg.846	fig|54571.11.peg.988	hypothetical protein
1485	FIG00030006	fig|85011.4.peg.2179	fig|518634.20.peg.453	#N/A	fig|681645.3.peg.570	fig|452652.3.peg.4872	fig|227882.9.peg.3287	fig|100226.15.peg.5267	fig|455632.4.peg.2384	fig|264445.3.peg.5196	fig|1855352.4.peg.3454	fig|54571.11.peg.2998	ATP-dependent DNA helicase SCO5183
3680	FIG01124338	fig|85011.4.peg.2180	#N/A	#N/A	#N/A	fig|452652.3.peg.4871	fig|227882.9.peg.3289	fig|100226.15.peg.5266	fig|455632.4.peg.2385	fig|264445.3.peg.5195	fig|1855352.4.peg.3455	fig|54571.11.peg.2999	FIG01124339: hypothetical protein
506	FIG00001002	fig|85011.4.peg.2182	fig|518634.20.peg.677	fig|260799.41.peg.2055	#N/A	fig|452652.3.peg.4869	fig|227882.9.peg.3293	fig|100226.15.peg.5261	fig|455632.4.peg.2389	fig|264445.3.peg.5191	fig|1855352.4.peg.3457	fig|54571.11.peg.1335	Cysteine synthesis adenylyltransferase/sulfurtransferase
2264	FIG00638284	fig|85011.4.peg.2183	fig|518634.20.peg.876	fig|260799.41.peg.5778	fig|681645.3.peg.984	fig|452652.3.peg.901	fig|227882.9.peg.908	fig|100226.15.peg.965	fig|455632.4.peg.851	fig|264445.3.peg.1	fig|1855352.4.peg.846	fig|54571.11.peg.988	FIG01121705: hypothetical protein
2299	FIG00662601	fig|85011.4.peg.2184	#N/A	fig|260799.41.peg.965	#N/A	fig|452652.3.peg.1131	fig|227882.9.peg.955	fig|100226.15.peg.1100	fig|455632.4.peg.996	fig|264445.3.peg.1120	fig|1855352.4.peg.2069	fig|54571.11.peg.2395	Putative hydrolase
2199	FIG00554417	fig|85011.4.peg.2187	fig|518634.20.peg.1546	fig|260799.41.peg.5801	fig|681645.3.peg.1128	fig|452652.3.peg.960	fig|227882.9.peg.947	fig|100226.15.peg.1000	fig|455632.4.peg.940	fig|264445.3.peg.1064	fig|1855352.4.peg.925	fig|54571.11.peg.1137	Transcriptional regulator, AcrR family
2584	FIG00945249	fig|85011.4.peg.2188	fig|518634.20.peg.630	#N/A	#N/A	fig|452652.3.peg.3022	fig|227882.9.peg.3307	fig|100226.15.peg.4690	fig|455632.4.peg.2398	fig|264445.3.peg.4922	fig|1855352.4.peg.3464	fig|54571.11.peg.3018	Putative ATP-binding protein
4105	FIG01126948	fig|85011.4.peg.2189	#N/A	#N/A	#N/A	fig|452652.3.peg.4861	fig|227882.9.peg.3309	fig|100226.15.peg.5250	fig|455632.4.peg.2400	fig|264445.3.peg.5175	fig|1855352.4.peg.3466	fig|54571.11.peg.3020	FIG01126949: hypothetical protein
2994	FIG01121467	fig|85011.4.peg.2191	#N/A	#N/A	fig|681645.3.peg.566	fig|452652.3.peg.4178	fig|227882.9.peg.3311	fig|100226.15.peg.4155	fig|455632.4.peg.2402	fig|264445.3.peg.3785	fig|1855352.4.peg.3468	fig|54571.11.peg.3022	putative ATP-dependent RNA helicase
2299	FIG00662601	fig|85011.4.peg.2192	#N/A	fig|260799.41.peg.965	#N/A	fig|452652.3.peg.1131	fig|227882.9.peg.955	fig|100226.15.peg.1100	fig|455632.4.peg.996	fig|264445.3.peg.1120	fig|1855352.4.peg.2069	fig|54571.11.peg.2395	Putative hydrolase
3526	FIG01123570	fig|85011.4.peg.2194	#N/A	#N/A	#N/A	#N/A	fig|227882.9.peg.861	fig|100226.15.peg.5242	fig|455632.4.peg.2409	fig|264445.3.peg.5167	fig|1855352.4.peg.2320	#N/A	Major facilitator family transporter YfmO
1965	FIG00146043	fig|85011.4.peg.2197	#N/A	#N/A	#N/A	fig|452652.3.peg.652	fig|227882.9.peg.7365	fig|100226.15.peg.730	fig|455632.4.peg.5969	fig|264445.3.peg.1487	fig|1855352.4.peg.1293	fig|54571.11.peg.6760	Putative hydrolase in cluster with formaldehyde/S-nitrosomycothiol reductase MscR
1258	FIG00013253	fig|85011.4.peg.2198	#N/A	#N/A	#N/A	fig|452652.3.peg.651	fig|227882.9.peg.7366	fig|100226.15.peg.731	fig|455632.4.peg.5968	fig|264445.3.peg.1486	fig|1855352.4.peg.1294	fig|54571.11.peg.6759	Formaldehyde dehydrogenase MscR, NAD/mycothiol-dependent (EC 1.2.1.66) / S-nitrosomycothiol reductase MscR
2393	FIG00761799	fig|85011.4.peg.2199	fig|518634.20.peg.1073	#N/A	fig|681645.3.peg.1230	fig|452652.3.peg.1757	fig|227882.9.peg.1052	fig|100226.15.peg.1020	fig|455632.4.peg.1019	fig|264445.3.peg.1050	fig|1855352.4.peg.856	fig|54571.11.peg.1120	MarC family integral membrane protein
1496	FIG00031715	fig|85011.4.peg.2200	fig|518634.20.peg.629	#N/A	#N/A	fig|452652.3.peg.4856	fig|227882.9.peg.3317	fig|100226.15.peg.5244	fig|455632.4.peg.2407	fig|264445.3.peg.5169	fig|1855352.4.peg.3472	fig|54571.11.peg.3028	FIG00031715: Predicted metal-dependent phosphoesterases (PHP family)
3521	FIG01123513	fig|85011.4.peg.2201	#N/A	#N/A	#N/A	fig|452652.3.peg.4857	fig|227882.9.peg.3318	fig|100226.15.peg.5243	fig|455632.4.peg.2408	fig|264445.3.peg.5168	fig|1855352.4.peg.3471	fig|54571.11.peg.3029	FIG01123514: hypothetical protein
1476	FIG00028476	fig|85011.4.peg.2203	fig|518634.20.peg.1227	fig|260799.41.peg.2125	fig|681645.3.peg.514	fig|452652.3.peg.1493	fig|227882.9.peg.5660	fig|100226.15.peg.1998	fig|455632.4.peg.1092	fig|264445.3.peg.2115	fig|1855352.4.peg.1801	fig|54571.11.peg.6354	Ribokinase (EC 2.7.1.15)
1619	FIG00054521	fig|85011.4.peg.2204	#N/A	#N/A	#N/A	fig|452652.3.peg.5653	fig|227882.9.peg.2047	fig|100226.15.peg.6570	fig|455632.4.peg.1173	fig|264445.3.peg.6640	fig|1855352.4.peg.2588	fig|54571.11.peg.1907	2-methylfumaryl-CoA hydratase (EC 4.2.1.148)
3217	FIG01122206	fig|85011.4.peg.2206	#N/A	#N/A	#N/A	fig|452652.3.peg.4854	fig|227882.9.peg.3320	fig|100226.15.peg.5241	fig|455632.4.peg.2410	fig|264445.3.peg.5166	fig|1855352.4.peg.3473	fig|54571.11.peg.3030	FIG01122208: hypothetical protein
963	FIG00004180	fig|85011.4.peg.2207	fig|518634.20.peg.1137	fig|260799.41.peg.4201	fig|681645.3.peg.1054	fig|452652.3.peg.4852	fig|227882.9.peg.2132	fig|100226.15.peg.1684	fig|455632.4.peg.2411	fig|264445.3.peg.1774	fig|1855352.4.peg.1040	fig|54571.11.peg.2030	Magnesium and cobalt transport protein CorA
1219	FIG00011374	fig|85011.4.peg.2213	#N/A	#N/A	#N/A	fig|452652.3.peg.5652	fig|227882.9.peg.2048	fig|100226.15.peg.6569	fig|455632.4.peg.1174	fig|264445.3.peg.6639	fig|1855352.4.peg.2589	fig|54571.11.peg.1908	Acyl-CoA dehydrogenase
1641	FIG00057840	fig|85011.4.peg.2214	#N/A	fig|260799.41.peg.4792	#N/A	fig|452652.3.peg.2977	fig|227882.9.peg.3734	fig|100226.15.peg.3130	fig|455632.4.peg.4554	fig|264445.3.peg.3309	fig|1855352.4.peg.5094	fig|54571.11.peg.5118	Imidazolonepropionase (EC 3.5.2.7)
1307	FIG00016334	fig|85011.4.peg.2215	#N/A	#N/A	#N/A	fig|452652.3.peg.2978	fig|227882.9.peg.3735	fig|100226.15.peg.3131	fig|455632.4.peg.4553	fig|264445.3.peg.3310	fig|1855352.4.peg.5093	fig|54571.11.peg.5117	Formiminoglutamic iminohydrolase (EC 3.5.3.13)
1372	FIG00019956	fig|85011.4.peg.2216	#N/A	#N/A	#N/A	fig|452652.3.peg.2979	#N/A	#N/A	#N/A	fig|264445.3.peg.3311	fig|1855352.4.peg.5092	fig|54571.11.peg.5116	N-formylglutamate deformylase (EC 3.5.1.68) [alternative form]
1745	FIG00094176	fig|85011.4.peg.2217	#N/A	fig|260799.41.peg.4791	#N/A	fig|452652.3.peg.2980	fig|227882.9.peg.3737	fig|100226.15.peg.3133	fig|455632.4.peg.4551	fig|264445.3.peg.3312	fig|1855352.4.peg.5091	fig|54571.11.peg.5115	Urocanate hydratase (EC 4.2.1.49)
35	FIG00000087	fig|85011.4.peg.2227	fig|518634.20.peg.1473	fig|260799.41.peg.3882	fig|681645.3.peg.1213	fig|452652.3.peg.1429	fig|227882.9.peg.7253	fig|100226.15.peg.1517	fig|455632.4.peg.6178	fig|264445.3.peg.1595	fig|1855352.4.peg.6482	fig|54571.11.peg.6929	Histidyl-tRNA synthetase (EC 6.1.1.21)
947	FIG00003845	fig|85011.4.peg.2228	#N/A	fig|260799.41.peg.5650	fig|681645.3.peg.1527	fig|452652.3.peg.1586	fig|227882.9.peg.1410	fig|100226.15.peg.1004	fig|455632.4.peg.854	fig|264445.3.peg.1383	fig|1855352.4.peg.1099	fig|54571.11.peg.1516	Transcriptional regulator
1741	FIG00091940	fig|85011.4.peg.2229	#N/A	fig|260799.41.peg.4790	#N/A	fig|452652.3.peg.2983	fig|227882.9.peg.3553	fig|100226.15.peg.5011	fig|455632.4.peg.2658	fig|264445.3.peg.4946	fig|1855352.4.peg.5085	fig|54571.11.peg.3254	Histidine ammonia-lyase (EC 4.3.1.3)
334	FIG00000529	fig|85011.4.peg.2230	#N/A	fig|260799.41.peg.2204	#N/A	fig|452652.3.peg.2984	fig|227882.9.peg.1959	fig|100226.15.peg.6662	fig|455632.4.peg.1120	fig|264445.3.peg.6722	fig|1855352.4.peg.5084	fig|54571.11.peg.1842	Formate dehydrogenase chain D (EC 1.2.1.2)
594	FIG00001294	fig|85011.4.peg.2233	fig|518634.20.peg.62	#N/A	fig|681645.3.peg.237	fig|452652.3.peg.2986	fig|227882.9.peg.4624	fig|100226.15.peg.3913	fig|455632.4.peg.2661	fig|264445.3.peg.2793	fig|1855352.4.peg.4246	fig|54571.11.peg.3267	Adenylate cyclase (EC 4.6.1.1)
2264	FIG00638284	fig|85011.4.peg.2234	fig|518634.20.peg.876	fig|260799.41.peg.5778	fig|681645.3.peg.984	fig|452652.3.peg.901	fig|227882.9.peg.908	fig|100226.15.peg.965	fig|455632.4.peg.851	fig|264445.3.peg.1	fig|1855352.4.peg.846	fig|54571.11.peg.988	hypothetical protein
4545	FIG01132099	fig|85011.4.peg.2235	#N/A	#N/A	#N/A	#N/A	#N/A	fig|100226.15.peg.384	fig|455632.4.peg.4073	fig|264445.3.peg.928	#N/A	fig|54571.11.peg.8112	Methyltransferase SCO0408
498	FIG00000972	fig|85011.4.peg.2236	fig|518634.20.peg.1806	#N/A	fig|681645.3.peg.519	fig|452652.3.peg.2987	fig|227882.9.peg.3559	fig|100226.15.peg.5006	fig|455632.4.peg.2662	fig|264445.3.peg.4941	fig|1855352.4.peg.5077	fig|54571.11.peg.3268	Biotin--protein ligase (EC 6.3.4.9)(EC 6.3.4.10)(EC 6.3.4.11)(EC 6.3.4.15)
762	FIG00002099	fig|85011.4.peg.2237	fig|518634.20.peg.1803	#N/A	fig|681645.3.peg.2038	fig|452652.3.peg.2988	fig|227882.9.peg.2458	fig|100226.15.peg.5005	fig|455632.4.peg.1973	fig|264445.3.peg.4940	fig|1855352.4.peg.4783	fig|54571.11.peg.2647	Acetyl-coenzyme A carboxyl transferase alpha chain (EC 6.4.1.2) / Acetyl-coenzyme A carboxyl transferase beta chain (EC 6.4.1.2); Propionyl-CoA carboxylase beta chain (EC 6.4.1.3)
1399	FIG00021845	fig|85011.4.peg.2240	fig|518634.20.peg.1834	fig|260799.41.peg.3829	fig|681645.3.peg.513	fig|452652.3.peg.2992	fig|227882.9.peg.3564	fig|100226.15.peg.5002	fig|455632.4.peg.2666	fig|264445.3.peg.4937	fig|1855352.4.peg.5073	fig|54571.11.peg.3274	Septum formation protein Maf
2264	FIG00638284	fig|85011.4.peg.2241	fig|518634.20.peg.876	fig|260799.41.peg.5778	fig|681645.3.peg.984	fig|452652.3.peg.901	fig|227882.9.peg.908	fig|100226.15.peg.965	fig|455632.4.peg.851	fig|264445.3.peg.1	fig|1855352.4.peg.846	fig|54571.11.peg.988	hypothetical protein
2264	FIG00638284	fig|85011.4.peg.2242	fig|518634.20.peg.876	fig|260799.41.peg.5778	fig|681645.3.peg.984	fig|452652.3.peg.901	fig|227882.9.peg.908	fig|100226.15.peg.965	fig|455632.4.peg.851	fig|264445.3.peg.1	fig|1855352.4.peg.846	fig|54571.11.peg.988	hypothetical protein
2264	FIG00638284	fig|85011.4.peg.2244	fig|518634.20.peg.876	fig|260799.41.peg.5778	fig|681645.3.peg.984	fig|452652.3.peg.901	fig|227882.9.peg.908	fig|100226.15.peg.965	fig|455632.4.peg.851	fig|264445.3.peg.1	fig|1855352.4.peg.846	fig|54571.11.peg.988	hypothetical protein
863	FIG00002877	fig|85011.4.peg.2246	fig|518634.20.peg.1804	#N/A	fig|681645.3.peg.507	fig|452652.3.peg.2995	fig|227882.9.peg.3566	fig|100226.15.peg.5000	fig|455632.4.peg.2668	fig|264445.3.peg.4935	fig|1855352.4.peg.5071	fig|54571.11.peg.3276	Biotin carboxylase of acetyl-CoA carboxylase (EC 6.3.4.14) / Biotin carboxyl carrier protein of acetyl-CoA carboxylase
3020	FIG01121556	fig|85011.4.peg.2247	#N/A	#N/A	#N/A	fig|452652.3.peg.2997	fig|227882.9.peg.3568	fig|100226.15.peg.1923	fig|455632.4.peg.2670	fig|264445.3.peg.2031	fig|1855352.4.peg.5070	fig|54571.11.peg.3278	Transcriptional regulator, DeoR family
1877	FIG00136193	fig|85011.4.peg.2248	#N/A	#N/A	fig|681645.3.peg.250	fig|452652.3.peg.2998	fig|227882.9.peg.3569	fig|100226.15.peg.4998	fig|455632.4.peg.2671	fig|264445.3.peg.4932	fig|1855352.4.peg.5069	fig|54571.11.peg.3279	NAD(P)H quinone reductase LpdA (EC 1.6.5.2)
3269	FIG01122410	fig|85011.4.peg.2249	#N/A	#N/A	#N/A	fig|452652.3.peg.3000	fig|227882.9.peg.3570	fig|100226.15.peg.4997	fig|455632.4.peg.2672	fig|264445.3.peg.4931	fig|1855352.4.peg.5068	fig|54571.11.peg.3280	FIG01122412: hypothetical protein
2264	FIG00638284	fig|85011.4.peg.2250	fig|518634.20.peg.876	fig|260799.41.peg.5778	fig|681645.3.peg.984	fig|452652.3.peg.901	fig|227882.9.peg.908	fig|100226.15.peg.965	fig|455632.4.peg.851	fig|264445.3.peg.1	fig|1855352.4.peg.846	fig|54571.11.peg.988	hypothetical protein
385	FIG00000659	fig|85011.4.peg.2251	#N/A	fig|260799.41.peg.1344	fig|681645.3.peg.167	fig|452652.3.peg.3001	fig|227882.9.peg.3571	fig|100226.15.peg.4996	fig|455632.4.peg.2673	fig|264445.3.peg.4930	fig|1855352.4.peg.5067	fig|54571.11.peg.3281	Purine nucleoside phosphorylase (EC 2.4.2.1)
512	FIG00001022	fig|85011.4.peg.2252	#N/A	#N/A	fig|681645.3.peg.536	fig|452652.3.peg.2945	fig|227882.9.peg.5377	fig|100226.15.peg.3088	fig|455632.4.peg.4601	fig|264445.3.peg.3263	fig|1855352.4.peg.5148	fig|54571.11.peg.5171	Phosphomannomutase (EC 5.4.2.8)
2550	FIG00906075	fig|85011.4.peg.2255	#N/A	fig|260799.41.peg.1954	#N/A	fig|452652.3.peg.1936	fig|227882.9.peg.1037	fig|100226.15.peg.1329	fig|455632.4.peg.2596	fig|264445.3.peg.1402	fig|1855352.4.peg.2620	fig|54571.11.peg.1480	Transcriptional regulator, HxlR family
2218	FIG00613966	fig|85011.4.peg.2256	fig|518634.20.peg.905	#N/A	fig|681645.3.peg.759	fig|452652.3.peg.5632	fig|227882.9.peg.1895	fig|100226.15.peg.6795	fig|455632.4.peg.4932	fig|264445.3.peg.2103	fig|1855352.4.peg.2633	fig|54571.11.peg.6423	Uncharacterized MFS-type transporter
2718	FIG01036965	fig|85011.4.peg.2257	#N/A	#N/A	fig|681645.3.peg.762	fig|452652.3.peg.1317	fig|227882.9.peg.1200	fig|100226.15.peg.1366	fig|455632.4.peg.1455	fig|264445.3.peg.1429	fig|1855352.4.peg.4962	fig|54571.11.peg.2921	putative LysR-family transcriptional regulator
396	FIG00000687	fig|85011.4.peg.2258	#N/A	#N/A	fig|681645.3.peg.495	fig|452652.3.peg.2807	fig|227882.9.peg.1245	fig|100226.15.peg.2591	fig|455632.4.peg.1874	fig|264445.3.peg.2733	fig|1855352.4.peg.4857	fig|54571.11.peg.1886	Adenosine deaminase (EC 3.5.4.4)
3409	FIG01123010	fig|85011.4.peg.2263	#N/A	#N/A	#N/A	fig|452652.3.peg.3026	fig|227882.9.peg.3583	fig|100226.15.peg.4985	fig|455632.4.peg.2683	fig|264445.3.peg.4919	fig|1855352.4.peg.5056	fig|54571.11.peg.3306	Two-component system sensor histidine kinase
3681	FIG01124340	fig|85011.4.peg.2264	fig|518634.20.peg.1079	#N/A	fig|681645.3.peg.455	fig|452652.3.peg.942	fig|227882.9.peg.1369	fig|100226.15.peg.1260	fig|455632.4.peg.1286	fig|264445.3.peg.1352	fig|1855352.4.peg.1326	fig|54571.11.peg.161	Two-component transcriptional response regulator, LuxR family
5304	FIG01341281	fig|85011.4.peg.2265	#N/A	#N/A	#N/A	fig|452652.3.peg.3024	fig|227882.9.peg.966	fig|100226.15.peg.133	fig|455632.4.peg.1655	fig|264445.3.peg.3871	fig|1855352.4.peg.3935	fig|54571.11.peg.3304	RNA polymerase ECF-type sigma factor
2264	FIG00638284	fig|85011.4.peg.2268	fig|518634.20.peg.876	fig|260799.41.peg.5778	fig|681645.3.peg.984	fig|452652.3.peg.901	fig|227882.9.peg.908	fig|100226.15.peg.965	fig|455632.4.peg.851	fig|264445.3.peg.1	fig|1855352.4.peg.846	fig|54571.11.peg.988	hypothetical protein
2264	FIG00638284	fig|85011.4.peg.2269	fig|518634.20.peg.876	fig|260799.41.peg.5778	fig|681645.3.peg.984	fig|452652.3.peg.901	fig|227882.9.peg.908	fig|100226.15.peg.965	fig|455632.4.peg.851	fig|264445.3.peg.1	fig|1855352.4.peg.846	fig|54571.11.peg.988	hypothetical protein
4910	FIG01292786	fig|85011.4.peg.2271	fig|518634.20.peg.537	fig|260799.41.peg.1530	fig|681645.3.peg.1972	fig|452652.3.peg.1356	fig|227882.9.peg.1268	fig|100226.15.peg.1172	fig|455632.4.peg.2677	fig|264445.3.peg.1019	fig|1855352.4.peg.1839	fig|54571.11.peg.349	Aldehyde dehydrogenase (EC 1.2.1.3)
4910	FIG01292786	fig|85011.4.peg.2272	fig|518634.20.peg.537	fig|260799.41.peg.1530	fig|681645.3.peg.1972	fig|452652.3.peg.1356	fig|227882.9.peg.1268	fig|100226.15.peg.1172	fig|455632.4.peg.2677	fig|264445.3.peg.1019	fig|1855352.4.peg.1839	fig|54571.11.peg.349	Aldehyde dehydrogenase (EC 1.2.1.3)
297	FIG00000450	fig|85011.4.peg.2273	#N/A	fig|260799.41.peg.941	fig|681645.3.peg.169	fig|452652.3.peg.3019	fig|227882.9.peg.3576	fig|100226.15.peg.4993	fig|455632.4.peg.129	fig|264445.3.peg.4926	fig|1855352.4.peg.5063	fig|54571.11.peg.3298	Deoxyribose-phosphate aldolase (EC 4.1.2.4)
552	FIG00001131	fig|85011.4.peg.2275	#N/A	#N/A	fig|681645.3.peg.2085	fig|452652.3.peg.3038	fig|227882.9.peg.3595	fig|100226.15.peg.4970	fig|455632.4.peg.2696	fig|264445.3.peg.4908	fig|1855352.4.peg.5029	fig|54571.11.peg.3321	Pyrimidine-nucleoside phosphorylase (EC 2.4.2.2)
408	FIG00000720	fig|85011.4.peg.2276	#N/A	fig|260799.41.peg.3985	fig|681645.3.peg.2084	fig|452652.3.peg.3039	fig|227882.9.peg.3596	fig|100226.15.peg.4969	fig|455632.4.peg.2697	fig|264445.3.peg.4907	fig|1855352.4.peg.5028	fig|54571.11.peg.3322	Cytidine deaminase (EC 3.5.4.5)
5478	FIG01402435	fig|85011.4.peg.2282	#N/A	#N/A	fig|681645.3.peg.502	fig|452652.3.peg.3045	fig|227882.9.peg.3603	fig|100226.15.peg.4963	fig|455632.4.peg.2702	fig|264445.3.peg.4902	fig|1855352.4.peg.5023	fig|54571.11.peg.3330	N-acyl-L-amino acid amidohydrolase (EC 3.5.1.14)
1119	FIG00007966	fig|85011.4.peg.2283	#N/A	#N/A	fig|681645.3.peg.1115	fig|452652.3.peg.5036	fig|227882.9.peg.2180	fig|100226.15.peg.5482	fig|455632.4.peg.2168	fig|264445.3.peg.5381	fig|1855352.4.peg.3257	fig|54571.11.peg.2061	YgfD: protein that forms a complex with the methylmalonyl-CoA mutase in a pathway for conversion of succinyl-CoA to propionyl-CoA
479	FIG00000927	fig|85011.4.peg.2284	#N/A	#N/A	fig|681645.3.peg.1116	fig|452652.3.peg.3047	fig|227882.9.peg.2179	fig|100226.15.peg.4948	fig|455632.4.peg.6922	fig|264445.3.peg.4890	fig|1855352.4.peg.3246	fig|54571.11.peg.2059	Methylmalonyl-CoA mutase large subunit, MutB (EC 5.4.99.2)
479	FIG00000927	fig|85011.4.peg.2285	#N/A	#N/A	fig|681645.3.peg.1116	fig|452652.3.peg.3047	fig|227882.9.peg.2179	fig|100226.15.peg.4948	fig|455632.4.peg.6922	fig|264445.3.peg.4890	fig|1855352.4.peg.3246	fig|54571.11.peg.2059	Methylmalonyl-CoA mutase small subunit, MutA (EC 5.4.99.2)
428	FIG00000800	fig|85011.4.peg.2286	#N/A	#N/A	#N/A	fig|452652.3.peg.3051	fig|227882.9.peg.3628	fig|100226.15.peg.4936	fig|455632.4.peg.2738	fig|264445.3.peg.4877	fig|1855352.4.peg.5018	fig|54571.11.peg.3347	Succinate dehydrogenase cytochrome b-556 subunit
430	FIG00000807	fig|85011.4.peg.2287	#N/A	#N/A	#N/A	fig|452652.3.peg.3052	fig|227882.9.peg.3629	fig|100226.15.peg.4935	fig|455632.4.peg.2739	fig|264445.3.peg.4876	fig|1855352.4.peg.5017	fig|54571.11.peg.3348	Succinate dehydrogenase hydrophobic membrane anchor protein
1885	FIG00136922	fig|85011.4.peg.2288	fig|518634.20.peg.807	fig|260799.41.peg.3766	fig|681645.3.peg.253	fig|452652.3.peg.3053	fig|227882.9.peg.3400	fig|100226.15.peg.4934	fig|455632.4.peg.2740	fig|264445.3.peg.4875	fig|1855352.4.peg.5016	fig|54571.11.peg.1113	Succinate dehydrogenase flavoprotein subunit (EC 1.3.5.1)
1458	FIG00026006	fig|85011.4.peg.2289	fig|518634.20.peg.806	fig|260799.41.peg.3767	fig|681645.3.peg.254	fig|452652.3.peg.3054	fig|227882.9.peg.3401	fig|100226.15.peg.4933	fig|455632.4.peg.2741	fig|264445.3.peg.4874	fig|1855352.4.peg.5015	fig|54571.11.peg.1112	Succinate dehydrogenase iron-sulfur protein (EC 1.3.5.1)
872	FIG00002974	fig|85011.4.peg.2290	fig|518634.20.peg.932	#N/A	fig|681645.3.peg.740	fig|452652.3.peg.4662	fig|227882.9.peg.3780	fig|100226.15.peg.3162	fig|455632.4.peg.4523	fig|264445.3.peg.3344	fig|1855352.4.peg.3626	fig|54571.11.peg.5085	Nucleoside triphosphate pyrophosphohydrolase MazG (EC 3.6.1.8)
2264	FIG00638284	fig|85011.4.peg.2291	fig|518634.20.peg.876	fig|260799.41.peg.5778	fig|681645.3.peg.984	fig|452652.3.peg.901	fig|227882.9.peg.908	fig|100226.15.peg.965	fig|455632.4.peg.851	fig|264445.3.peg.1	fig|1855352.4.peg.846	fig|54571.11.peg.988	hypothetical protein
1685	FIG00067681	fig|85011.4.peg.2293	fig|518634.20.peg.708	fig|260799.41.peg.2747	fig|681645.3.peg.738	fig|452652.3.peg.4654	fig|227882.9.peg.3792	fig|100226.15.peg.3172	fig|455632.4.peg.4510	fig|264445.3.peg.3356	fig|1855352.4.peg.3634	fig|54571.11.peg.5060	Transcription-repair coupling factor
4910	FIG01292786	fig|85011.4.peg.2295	fig|518634.20.peg.537	fig|260799.41.peg.1530	fig|681645.3.peg.1972	fig|452652.3.peg.1356	fig|227882.9.peg.1268	fig|100226.15.peg.1172	fig|455632.4.peg.2677	fig|264445.3.peg.1019	fig|1855352.4.peg.1839	fig|54571.11.peg.349	Aldehyde dehydrogenase (EC 1.2.1.3)
2264	FIG00638284	fig|85011.4.peg.2296	fig|518634.20.peg.876	fig|260799.41.peg.5778	fig|681645.3.peg.984	fig|452652.3.peg.901	fig|227882.9.peg.908	fig|100226.15.peg.965	fig|455632.4.peg.851	fig|264445.3.peg.1	fig|1855352.4.peg.846	fig|54571.11.peg.988	hypothetical protein
337	FIG00000532	fig|85011.4.peg.2297	#N/A	fig|260799.41.peg.5723	fig|681645.3.peg.2015	fig|452652.3.peg.1271	fig|227882.9.peg.4754	fig|100226.15.peg.3112	fig|455632.4.peg.2816	fig|264445.3.peg.2626	fig|1855352.4.peg.3636	fig|54571.11.peg.3426	UDP-glucose 6-dehydrogenase (EC 1.1.1.22)
1999	FIG00150184	fig|85011.4.peg.2302	#N/A	#N/A	#N/A	fig|452652.3.peg.4647	#N/A	#N/A	#N/A	#N/A	fig|1855352.4.peg.3641	#N/A	Aminotransferase, DegT/DnrJ/EryC1/StrS family
1407	FIG00022300	fig|85011.4.peg.2303	fig|518634.20.peg.1659	fig|260799.41.peg.1636	fig|681645.3.peg.1270	fig|452652.3.peg.1625	fig|227882.9.peg.1084	fig|100226.15.peg.1921	fig|455632.4.peg.970	fig|264445.3.peg.2030	fig|1855352.4.peg.1120	fig|54571.11.peg.5025	UDP-glucose 4-epimerase (EC 5.1.3.2)
2264	FIG00638284	fig|85011.4.peg.2304	fig|518634.20.peg.876	fig|260799.41.peg.5778	fig|681645.3.peg.984	fig|452652.3.peg.901	fig|227882.9.peg.908	fig|100226.15.peg.965	fig|455632.4.peg.851	fig|264445.3.peg.1	fig|1855352.4.peg.846	fig|54571.11.peg.988	Putative oxidoreductase
80	FIG00000151	fig|85011.4.peg.2307	fig|518634.20.peg.707	fig|260799.41.peg.2749	fig|681645.3.peg.727	fig|452652.3.peg.4630	fig|227882.9.peg.3811	fig|100226.15.peg.3189	fig|455632.4.peg.4467	fig|264445.3.peg.3371	fig|1855352.4.peg.3651	fig|54571.11.peg.5037	Peptidyl-tRNA hydrolase (EC 3.1.1.29)
731	FIG00001896	fig|85011.4.peg.2308	fig|518634.20.peg.930	#N/A	fig|681645.3.peg.731	fig|452652.3.peg.4629	fig|227882.9.peg.3810	fig|100226.15.peg.3188	fig|455632.4.peg.4468	fig|264445.3.peg.3370	fig|1855352.4.peg.3653	fig|54571.11.peg.5038	LSU ribosomal protein L25p
1750	FIG00096830	fig|85011.4.peg.2309	fig|518634.20.peg.218	fig|260799.41.peg.2750	fig|681645.3.peg.733	fig|452652.3.peg.4628	fig|227882.9.peg.3809	fig|100226.15.peg.3187	fig|455632.4.peg.4469	fig|264445.3.peg.3369	fig|1855352.4.peg.3654	fig|54571.11.peg.5042	Ribose-phosphate pyrophosphokinase (EC 2.7.6.1)
229	FIG00000353	fig|85011.4.peg.2310	fig|518634.20.peg.781	fig|260799.41.peg.2751	fig|681645.3.peg.734	fig|452652.3.peg.4627	fig|227882.9.peg.3808	fig|100226.15.peg.3099	fig|455632.4.peg.4470	fig|264445.3.peg.3276	fig|1855352.4.peg.3655	fig|54571.11.peg.5043	N-acetylglucosamine-1-phosphate uridyltransferase (EC 2.7.7.23) / Glucosamine-1-phosphate N-acetyltransferase (EC 2.3.1.157)
4719	FIG01185489	fig|85011.4.peg.2311	#N/A	#N/A	#N/A	fig|452652.3.peg.4626	fig|227882.9.peg.3814	fig|100226.15.peg.3192	fig|455632.4.peg.4463	fig|264445.3.peg.3374	fig|1855352.4.peg.3656	fig|54571.11.peg.5033	Fatty acid desaturase (EC 1.14.19.1); Delta-9 fatty acid desaturase (EC 1.14.19.1)
2199	FIG00554417	fig|85011.4.peg.2312	fig|518634.20.peg.1546	fig|260799.41.peg.5801	fig|681645.3.peg.1128	fig|452652.3.peg.960	fig|227882.9.peg.947	fig|100226.15.peg.1000	fig|455632.4.peg.940	fig|264445.3.peg.1064	fig|1855352.4.peg.925	fig|54571.11.peg.1137	Transcriptional regulator, AcrR family
2299	FIG00662601	fig|85011.4.peg.2314	#N/A	fig|260799.41.peg.965	#N/A	fig|452652.3.peg.1131	fig|227882.9.peg.955	fig|100226.15.peg.1100	fig|455632.4.peg.996	fig|264445.3.peg.1120	fig|1855352.4.peg.2069	fig|54571.11.peg.2395	Putative hydrolase
2202	FIG00554610	fig|85011.4.peg.2315	fig|518634.20.peg.1544	fig|260799.41.peg.1421	fig|681645.3.peg.1876	fig|452652.3.peg.1130	fig|227882.9.peg.1265	fig|100226.15.peg.1066	fig|455632.4.peg.845	fig|264445.3.peg.1078	fig|1855352.4.peg.1028	fig|54571.11.peg.152	Transcriptional regulator, MarR family
1503	FIG00032437	fig|85011.4.peg.2317	#N/A	fig|260799.41.peg.196	#N/A	fig|452652.3.peg.1923	fig|227882.9.peg.124	fig|100226.15.peg.1206	fig|455632.4.peg.885	fig|264445.3.peg.1054	fig|1855352.4.peg.1295	fig|54571.11.peg.995	Putative cytochrome P450 hydroxylase
2207	FIG00561498	fig|85011.4.peg.2319	fig|518634.20.peg.1610	fig|260799.41.peg.1337	fig|681645.3.peg.1871	fig|452652.3.peg.106	fig|227882.9.peg.3646	fig|100226.15.peg.3471	fig|455632.4.peg.2750	fig|264445.3.peg.2471	fig|1855352.4.peg.876	fig|54571.11.peg.163	D-alanyl-D-alanine carboxypeptidase (EC 3.4.16.4)
2335	FIG00672847	fig|85011.4.peg.2320	fig|518634.20.peg.1823	fig|260799.41.peg.1303	fig|681645.3.peg.105	fig|452652.3.peg.917	fig|227882.9.peg.1133	fig|100226.15.peg.1018	fig|455632.4.peg.993	fig|264445.3.peg.947	fig|1855352.4.peg.926	fig|54571.11.peg.1163	hypothetical protein
919	FIG00003557	fig|85011.4.peg.2321	#N/A	fig|260799.41.peg.1578	#N/A	fig|452652.3.peg.3064	fig|227882.9.peg.3649	fig|100226.15.peg.4916	fig|455632.4.peg.2754	fig|264445.3.peg.4865	fig|1855352.4.peg.5008	fig|54571.11.peg.3364	2H phosphoesterase superfamily protein Bsu1186 (yjcG)
21	FIG00000055	fig|85011.4.peg.2322	fig|518634.20.peg.41	fig|260799.41.peg.5086	fig|681645.3.peg.491	fig|452652.3.peg.2680	fig|227882.9.peg.3650	#N/A	fig|455632.4.peg.2755	fig|264445.3.peg.4452	fig|1855352.4.peg.5007	fig|54571.11.peg.3365	Tryptophanyl-tRNA synthetase (EC 6.1.1.2)
2264	FIG00638284	fig|85011.4.peg.2323	fig|518634.20.peg.876	fig|260799.41.peg.5778	fig|681645.3.peg.984	fig|452652.3.peg.901	fig|227882.9.peg.908	fig|100226.15.peg.965	fig|455632.4.peg.851	fig|264445.3.peg.1	fig|1855352.4.peg.846	fig|54571.11.peg.988	NG,NG-dimethylarginine dimethylaminohydrolase 1 (EC 3.5.3.18)
1519	FIG00035201	fig|85011.4.peg.2324	#N/A	fig|260799.41.peg.1659	#N/A	#N/A	fig|227882.9.peg.3654	fig|100226.15.peg.1222	fig|455632.4.peg.2756	fig|264445.3.peg.1227	#N/A	fig|54571.11.peg.3368	Ornithine aminotransferase (EC 2.6.1.13)
2264	FIG00638284	fig|85011.4.peg.2325	fig|518634.20.peg.876	fig|260799.41.peg.5778	fig|681645.3.peg.984	fig|452652.3.peg.901	fig|227882.9.peg.908	fig|100226.15.peg.965	fig|455632.4.peg.851	fig|264445.3.peg.1	fig|1855352.4.peg.846	fig|54571.11.peg.988	hypothetical protein
2264	FIG00638284	fig|85011.4.peg.2326	fig|518634.20.peg.876	fig|260799.41.peg.5778	fig|681645.3.peg.984	fig|452652.3.peg.901	fig|227882.9.peg.908	fig|100226.15.peg.965	fig|455632.4.peg.851	fig|264445.3.peg.1	fig|1855352.4.peg.846	fig|54571.11.peg.988	hypothetical protein
2264	FIG00638284	fig|85011.4.peg.2327	fig|518634.20.peg.876	fig|260799.41.peg.5778	fig|681645.3.peg.984	fig|452652.3.peg.901	fig|227882.9.peg.908	fig|100226.15.peg.965	fig|455632.4.peg.851	fig|264445.3.peg.1	fig|1855352.4.peg.846	fig|54571.11.peg.988	hypothetical protein
2264	FIG00638284	fig|85011.4.peg.2328	fig|518634.20.peg.876	fig|260799.41.peg.5778	fig|681645.3.peg.984	fig|452652.3.peg.901	fig|227882.9.peg.908	fig|100226.15.peg.965	fig|455632.4.peg.851	fig|264445.3.peg.1	fig|1855352.4.peg.846	fig|54571.11.peg.988	High-affnity carbon uptake protein Hat/HatR
5295	FIG01339293	fig|85011.4.peg.2329	#N/A	#N/A	#N/A	fig|452652.3.peg.4264	fig|227882.9.peg.3662	fig|100226.15.peg.2799	fig|455632.4.peg.2760	fig|264445.3.peg.3571	fig|1855352.4.peg.2793	fig|54571.11.peg.3379	4-carboxymuconolactone decarboxylase domain/alkylhydroperoxidase AhpD family core domain protein
1020	FIG00005520	fig|85011.4.peg.2330	fig|518634.20.peg.1463	fig|260799.41.peg.159	#N/A	fig|452652.3.peg.1507	fig|227882.9.peg.1053	fig|100226.15.peg.1290	fig|455632.4.peg.2759	fig|264445.3.peg.1512	fig|1855352.4.peg.1177	fig|54571.11.peg.1629	Transcriptional regulator, GntR family domain / Aspartate aminotransferase (EC 2.6.1.1)
301	FIG00000455	fig|85011.4.peg.2331	#N/A	fig|260799.41.peg.3684	fig|681645.3.peg.1674	fig|452652.3.peg.3067	fig|227882.9.peg.3673	fig|100226.15.peg.4903	fig|455632.4.peg.2764	fig|264445.3.peg.4847	fig|1855352.4.peg.5005	fig|54571.11.peg.3383	Malate dehydrogenase (EC 1.1.1.37)
5116	FIG01314524	fig|85011.4.peg.2332	#N/A	#N/A	#N/A	fig|452652.3.peg.5663	#N/A	fig|100226.15.peg.7062	#N/A	fig|264445.3.peg.6889	fig|1855352.4.peg.2580	#N/A	Glutamine synthetase (EC 6.3.1.2), putative
2264	FIG00638284	fig|85011.4.peg.2333	fig|518634.20.peg.876	fig|260799.41.peg.5778	fig|681645.3.peg.984	fig|452652.3.peg.901	fig|227882.9.peg.908	fig|100226.15.peg.965	fig|455632.4.peg.851	fig|264445.3.peg.1	fig|1855352.4.peg.846	fig|54571.11.peg.988	hypothetical protein
46	FIG00000105	fig|85011.4.peg.2334	fig|518634.20.peg.739	fig|260799.41.peg.4105	fig|681645.3.peg.473	fig|452652.3.peg.3069	fig|227882.9.peg.3679	fig|100226.15.peg.4900	fig|455632.4.peg.2767	fig|264445.3.peg.4842	fig|1855352.4.peg.5003	fig|54571.11.peg.3386	Methenyltetrahydrofolate cyclohydrolase (EC 3.5.4.9) / Methylenetetrahydrofolate dehydrogenase (NADP+) (EC 1.5.1.5)
2264	FIG00638284	fig|85011.4.peg.2335	fig|518634.20.peg.876	fig|260799.41.peg.5778	fig|681645.3.peg.984	fig|452652.3.peg.901	fig|227882.9.peg.908	fig|100226.15.peg.965	fig|455632.4.peg.851	fig|264445.3.peg.1	fig|1855352.4.peg.846	fig|54571.11.peg.988	hypothetical protein
4880	FIG01272940	fig|85011.4.peg.2336	#N/A	#N/A	#N/A	#N/A	fig|227882.9.peg.3680	#N/A	fig|455632.4.peg.2769	#N/A	fig|1855352.4.peg.5001	fig|54571.11.peg.3387	FIG01272942: hypothetical protein
179	FIG00000275	fig|85011.4.peg.2337	fig|518634.20.peg.1015	fig|260799.41.peg.2504	fig|681645.3.peg.676	fig|452652.3.peg.3071	fig|227882.9.peg.3681	fig|100226.15.peg.4891	fig|455632.4.peg.2771	fig|264445.3.peg.4813	fig|1855352.4.peg.5000	fig|54571.11.peg.3392	IMP cyclohydrolase (EC 3.5.4.10) / Phosphoribosylaminoimidazolecarboxamide formyltransferase (EC 2.1.2.3)
162	FIG00000253	fig|85011.4.peg.2338	#N/A	fig|260799.41.peg.2505	fig|681645.3.peg.675	fig|452652.3.peg.1093	fig|227882.9.peg.3682	fig|100226.15.peg.4890	fig|455632.4.peg.2772	fig|264445.3.peg.4812	fig|1855352.4.peg.4999	fig|54571.11.peg.3393	Phosphoribosylglycinamide formyltransferase (EC 2.1.2.2)
2264	FIG00638284	fig|85011.4.peg.2341	fig|518634.20.peg.876	fig|260799.41.peg.5778	fig|681645.3.peg.984	fig|452652.3.peg.901	fig|227882.9.peg.908	fig|100226.15.peg.965	fig|455632.4.peg.851	fig|264445.3.peg.1	fig|1855352.4.peg.846	fig|54571.11.peg.988	hypothetical protein
2264	FIG00638284	fig|85011.4.peg.2342	fig|518634.20.peg.876	fig|260799.41.peg.5778	fig|681645.3.peg.984	fig|452652.3.peg.901	fig|227882.9.peg.908	fig|100226.15.peg.965	fig|455632.4.peg.851	fig|264445.3.peg.1	fig|1855352.4.peg.846	fig|54571.11.peg.988	hypothetical protein
1533	FIG00038611	fig|85011.4.peg.2343	fig|518634.20.peg.1013	fig|260799.41.peg.4532	#N/A	fig|452652.3.peg.3085	fig|227882.9.peg.1938	fig|100226.15.peg.4886	fig|455632.4.peg.2777	fig|264445.3.peg.4808	fig|1855352.4.peg.4995	fig|54571.11.peg.3397	Succinyl-CoA ligase [ADP-forming] alpha chain (EC 6.2.1.5)
218	FIG00000337	fig|85011.4.peg.2344	fig|518634.20.peg.1012	fig|260799.41.peg.4531	#N/A	fig|452652.3.peg.3086	fig|227882.9.peg.1939	fig|100226.15.peg.4885	fig|455632.4.peg.2778	fig|264445.3.peg.4807	fig|1855352.4.peg.4994	fig|54571.11.peg.3398	Succinyl-CoA ligase [ADP-forming] beta chain (EC 6.2.1.5)
4838	FIG01233295	fig|85011.4.peg.2347	#N/A	#N/A	#N/A	fig|452652.3.peg.930	fig|227882.9.peg.3693	fig|100226.15.peg.4882	fig|455632.4.peg.2780	fig|264445.3.peg.4805	fig|1855352.4.peg.4993	fig|54571.11.peg.3400	Mg-chelatase subunit ChlD
3014	FIG01121541	fig|85011.4.peg.2348	#N/A	#N/A	#N/A	fig|452652.3.peg.3089	fig|227882.9.peg.3694	fig|100226.15.peg.4881	fig|455632.4.peg.2781	fig|264445.3.peg.4804	fig|1855352.4.peg.4992	fig|54571.11.peg.3401	FIG01121542: hypothetical protein
3065	FIG01121685	fig|85011.4.peg.2349	#N/A	#N/A	#N/A	fig|452652.3.peg.3090	fig|227882.9.peg.3696	fig|100226.15.peg.4880	fig|455632.4.peg.2782	fig|264445.3.peg.4803	fig|1855352.4.peg.4991	fig|54571.11.peg.3402	FIG01121686: hypothetical protein
2264	FIG00638284	fig|85011.4.peg.2350	fig|518634.20.peg.876	fig|260799.41.peg.5778	fig|681645.3.peg.984	fig|452652.3.peg.901	fig|227882.9.peg.908	fig|100226.15.peg.965	fig|455632.4.peg.851	fig|264445.3.peg.1	fig|1855352.4.peg.846	fig|54571.11.peg.988	hypothetical protein
2886	FIG01121070	fig|85011.4.peg.2351	#N/A	#N/A	#N/A	fig|452652.3.peg.3094	fig|227882.9.peg.3698	fig|100226.15.peg.4877	fig|455632.4.peg.2785	fig|264445.3.peg.4801	fig|1855352.4.peg.4988	fig|54571.11.peg.3405	FIG01121071: hypothetical protein
4195	FIG01127672	fig|85011.4.peg.2352	#N/A	#N/A	#N/A	fig|452652.3.peg.3091	fig|227882.9.peg.3697	fig|100226.15.peg.4878	fig|455632.4.peg.2784	fig|264445.3.peg.4802	fig|1855352.4.peg.4989	fig|54571.11.peg.3404	FIG01127675: hypothetical protein
971	FIG00004321	fig|85011.4.peg.2353	#N/A	#N/A	#N/A	#N/A	#N/A	#N/A	#N/A	#N/A	fig|1855352.4.peg.4987	#N/A	B12 binding domain of Methylmalonyl-CoA mutase (EC 5.4.99.2)
827	FIG00002509	fig|85011.4.peg.2355	#N/A	#N/A	#N/A	#N/A	#N/A	#N/A	#N/A	#N/A	#N/A	#N/A	Glutathione S-transferase, omega (EC 2.5.1.18)
2264	FIG00638284	fig|85011.4.peg.2357	fig|518634.20.peg.876	fig|260799.41.peg.5778	fig|681645.3.peg.984	fig|452652.3.peg.901	fig|227882.9.peg.908	fig|100226.15.peg.965	fig|455632.4.peg.851	fig|264445.3.peg.1	fig|1855352.4.peg.846	fig|54571.11.peg.988	hypothetical protein
4716	FIG01170547	fig|85011.4.peg.2358	fig|518634.20.peg.1126	#N/A	fig|681645.3.peg.454	fig|452652.3.peg.947	fig|227882.9.peg.1003	fig|100226.15.peg.1216	fig|455632.4.peg.865	fig|264445.3.peg.1667	fig|1855352.4.peg.3974	fig|54571.11.peg.1129	Two-component system sensor histidine kinase
3681	FIG01124340	fig|85011.4.peg.2359	fig|518634.20.peg.1079	#N/A	fig|681645.3.peg.455	fig|452652.3.peg.942	fig|227882.9.peg.1369	fig|100226.15.peg.1260	fig|455632.4.peg.1286	fig|264445.3.peg.1352	fig|1855352.4.peg.1326	fig|54571.11.peg.161	Two-component transcriptional response regulator, LuxR family
2264	FIG00638284	fig|85011.4.peg.2360	fig|518634.20.peg.876	fig|260799.41.peg.5778	fig|681645.3.peg.984	fig|452652.3.peg.901	fig|227882.9.peg.908	fig|100226.15.peg.965	fig|455632.4.peg.851	fig|264445.3.peg.1	fig|1855352.4.peg.846	fig|54571.11.peg.988	FIG01120994: hypothetical protein
241	FIG00000372	fig|85011.4.peg.2365	fig|518634.20.peg.887	fig|260799.41.peg.2498	fig|681645.3.peg.672	fig|452652.3.peg.3096	fig|227882.9.peg.3703	fig|100226.15.peg.4873	fig|455632.4.peg.2790	fig|264445.3.peg.4797	fig|1855352.4.peg.4985	fig|54571.11.peg.3409	ATP-dependent DNA helicase UvrD/PcrA (EC 3.6.4.12)
5451	FIG01389170	fig|85011.4.peg.2366	#N/A	#N/A	#N/A	#N/A	fig|227882.9.peg.3715	fig|100226.15.peg.4862	fig|455632.4.peg.2800	fig|264445.3.peg.4785	#N/A	fig|54571.11.peg.3416	putative ntegral membrane protein
1550	FIG00042267	fig|85011.4.peg.2367	fig|518634.20.peg.779	#N/A	fig|681645.3.peg.451	fig|452652.3.peg.3107	#N/A	#N/A	#N/A	fig|264445.3.peg.4782	fig|1855352.4.peg.4979	fig|54571.11.peg.3418	GMP synthase [glutamine-hydrolyzing], amidotransferase subunit (EC 6.3.5.2) / GMP synthase [glutamine-hydrolyzing], ATP pyrophosphatase subunit (EC 6.3.5.2)
4910	FIG01292786	fig|85011.4.peg.2369	fig|518634.20.peg.537	fig|260799.41.peg.1530	fig|681645.3.peg.1972	fig|452652.3.peg.1356	fig|227882.9.peg.1268	fig|100226.15.peg.1172	fig|455632.4.peg.2677	fig|264445.3.peg.1019	fig|1855352.4.peg.1839	fig|54571.11.peg.349	Aldehyde dehydrogenase (EC 1.2.1.3)
668	FIG00001597	fig|85011.4.peg.2370	#N/A	#N/A	#N/A	fig|452652.3.peg.1024	fig|227882.9.peg.725	fig|100226.15.peg.3505	fig|455632.4.peg.670	fig|264445.3.peg.7252	fig|1855352.4.peg.6250	fig|54571.11.peg.1086	PF00070 family, FAD-dependent NAD(P)-disulphide oxidoreductase
2264	FIG00638284	fig|85011.4.peg.2372	fig|518634.20.peg.876	fig|260799.41.peg.5778	fig|681645.3.peg.984	fig|452652.3.peg.901	fig|227882.9.peg.908	fig|100226.15.peg.965	fig|455632.4.peg.851	fig|264445.3.peg.1	fig|1855352.4.peg.846	fig|54571.11.peg.988	Serine/threonine protein kinase
5450	FIG01388883	fig|85011.4.peg.2374	fig|518634.20.peg.1233	#N/A	#N/A	fig|452652.3.peg.2898	fig|227882.9.peg.1237	fig|100226.15.peg.1477	fig|455632.4.peg.2813	fig|264445.3.peg.3211	fig|1855352.4.peg.1155	fig|54571.11.peg.3424	serine/threonine protein kinase
2014	FIG00229386	fig|85011.4.peg.2375	#N/A	#N/A	fig|681645.3.peg.1943	#N/A	fig|227882.9.peg.5331	fig|100226.15.peg.4847	fig|455632.4.peg.2815	fig|264445.3.peg.4770	fig|1855352.4.peg.2350	fig|54571.11.peg.3425	Glycerol-3-phosphate dehydrogenase (EC 1.1.5.3)
4986	FIG01304557	fig|85011.4.peg.2376	#N/A	#N/A	#N/A	#N/A	fig|227882.9.peg.5329	fig|100226.15.peg.4844	fig|455632.4.peg.2818	#N/A	#N/A	#N/A	Inosine-5'-monophosphate dehydrogenase, catalytic domain (EC 1.1.1.205)
1382	FIG00020613	fig|85011.4.peg.2377	fig|518634.20.peg.1111	fig|260799.41.peg.2788	fig|681645.3.peg.1546	fig|452652.3.peg.1338	fig|227882.9.peg.5328	fig|100226.15.peg.1470	fig|455632.4.peg.2819	fig|264445.3.peg.1302	fig|1855352.4.peg.4966	fig|54571.11.peg.1286	Inosine-5'-monophosphate dehydrogenase (EC 1.1.1.205) / CBS domain
4940	FIG01303902	fig|85011.4.peg.2379	fig|518634.20.peg.1298	fig|260799.41.peg.4703	fig|681645.3.peg.51	fig|452652.3.peg.1933	fig|227882.9.peg.977	fig|100226.15.peg.1740	fig|455632.4.peg.2349	fig|264445.3.peg.1840	fig|1855352.4.peg.863	fig|54571.11.peg.2662	RNA polymerase sigma-70 factor
5033	FIG01307606	fig|85011.4.peg.2380	fig|518634.20.peg.1056	fig|260799.41.peg.2875	fig|681645.3.peg.1729	fig|452652.3.peg.948	fig|227882.9.peg.1002	fig|100226.15.peg.1068	fig|455632.4.peg.875	fig|264445.3.peg.1081	fig|1855352.4.peg.1115	fig|54571.11.peg.2320	Two-component transcriptional response regulator, LuxR family
1527	FIG00036805	fig|85011.4.peg.2382	#N/A	#N/A	fig|681645.3.peg.442	fig|452652.3.peg.3118	fig|227882.9.peg.5325	fig|100226.15.peg.4839	fig|455632.4.peg.2822	fig|264445.3.peg.4763	fig|1855352.4.peg.4963	fig|54571.11.peg.3432	Sporulation regulatory protein WhiD
22	FIG00000056	fig|85011.4.peg.2384	fig|518634.20.peg.1489	fig|260799.41.peg.2535	fig|681645.3.peg.1882	fig|452652.3.peg.3120	fig|227882.9.peg.4193	fig|100226.15.peg.4364	fig|455632.4.peg.2831	fig|264445.3.peg.3621	fig|1855352.4.peg.4624	fig|54571.11.peg.3445	Heat shock protein 60 family chaperone GroEL
1156	FIG00009229	fig|85011.4.peg.2385	fig|518634.20.peg.1756	fig|260799.41.peg.2536	fig|681645.3.peg.440	fig|452652.3.peg.2815	fig|227882.9.peg.5319	fig|100226.15.peg.4833	fig|455632.4.peg.2832	fig|264445.3.peg.4741	fig|1855352.4.peg.4960	fig|54571.11.peg.3446	Heat shock protein 60 family co-chaperone GroES
2357	FIG00730342	fig|85011.4.peg.2386	#N/A	#N/A	#N/A	fig|452652.3.peg.3124	fig|227882.9.peg.5315	fig|100226.15.peg.4830	fig|455632.4.peg.2836	fig|264445.3.peg.4738	fig|1855352.4.peg.4959	fig|54571.11.peg.3450	FIG00945369: hypothetical protein
1856	FIG00134348	fig|85011.4.peg.2389	fig|518634.20.peg.1128	#N/A	fig|681645.3.peg.439	fig|452652.3.peg.3127	#N/A	#N/A	#N/A	fig|264445.3.peg.4732	fig|1855352.4.peg.4956	fig|54571.11.peg.3457	N(6)-L-threonylcarbamoyladenine synthase (EC 2.3.1.234)
1794	FIG00122145	fig|85011.4.peg.2390	fig|518634.20.peg.1129	fig|260799.41.peg.2542	fig|681645.3.peg.438	fig|452652.3.peg.3128	fig|227882.9.peg.5300	fig|100226.15.peg.4823	fig|455632.4.peg.2842	fig|264445.3.peg.4731	fig|1855352.4.peg.4955	fig|54571.11.peg.3458	Ribosomal-protein-S18p-alanine acetyltransferase (EC 2.3.1.128)
156	FIG00000247	fig|85011.4.peg.2391	fig|518634.20.peg.1130	fig|260799.41.peg.2543	fig|681645.3.peg.437	fig|452652.3.peg.3129	fig|227882.9.peg.5299	fig|100226.15.peg.4822	fig|455632.4.peg.2843	fig|264445.3.peg.4730	fig|1855352.4.peg.4954	fig|54571.11.peg.3459	TsaB protein, required for threonylcarbamoyladenosine (t(6)A) formation in tRNA
3	FIG00000011	fig|85011.4.peg.2393	fig|518634.20.peg.159	fig|260799.41.peg.1354	fig|681645.3.peg.210	fig|452652.3.peg.2780	fig|227882.9.peg.3446	fig|100226.15.peg.2956	fig|455632.4.peg.2538	fig|264445.3.peg.2553	fig|1855352.4.peg.3919	fig|54571.11.peg.2431	Multimodular transpeptidase-transglycosylase (EC 2.4.1.129) (EC 3.4.-.-)
144	FIG00000228	fig|85011.4.peg.2394	fig|518634.20.peg.1131	fig|260799.41.peg.2544	fig|681645.3.peg.434	fig|452652.3.peg.3132	fig|227882.9.peg.5296	fig|100226.15.peg.4819	fig|455632.4.peg.2846	fig|264445.3.peg.4727	fig|1855352.4.peg.4951	fig|54571.11.peg.3462	TsaE protein, required for threonylcarbamoyladenosine t(6)A37 formation in tRNA
2299	FIG00662601	fig|85011.4.peg.2395	#N/A	fig|260799.41.peg.965	#N/A	fig|452652.3.peg.1131	fig|227882.9.peg.955	fig|100226.15.peg.1100	fig|455632.4.peg.996	fig|264445.3.peg.1120	fig|1855352.4.peg.2069	fig|54571.11.peg.2395	hypothetical protein
678	FIG00001642	fig|85011.4.peg.2396	fig|518634.20.peg.493	fig|260799.41.peg.2550	fig|681645.3.peg.433	fig|452652.3.peg.3134	fig|227882.9.peg.5294	fig|100226.15.peg.4817	fig|455632.4.peg.2848	fig|264445.3.peg.4725	fig|1855352.4.peg.4949	fig|54571.11.peg.3464	Alanine racemase (EC 5.1.1.1)
364	FIG00000592	fig|85011.4.peg.2397	fig|518634.20.peg.975	#N/A	fig|681645.3.peg.2143	fig|452652.3.peg.3135	fig|227882.9.peg.5292	fig|100226.15.peg.4814	fig|455632.4.peg.2850	fig|264445.3.peg.4723	fig|1855352.4.peg.4948	fig|54571.11.peg.3466	NAD(P)H-hydrate epimerase (EC 5.1.99.6) / ADP-dependent (S)-NAD(P)H-hydrate dehydratase (EC 4.2.1.136)
340	FIG00000540	fig|85011.4.peg.2398	#N/A	fig|260799.41.peg.2552	fig|681645.3.peg.1725	fig|452652.3.peg.3136	fig|227882.9.peg.5291	fig|100226.15.peg.4816	fig|455632.4.peg.2851	fig|264445.3.peg.4722	#N/A	fig|54571.11.peg.3469	Holo-[acyl-carrier-protein] synthase (EC 2.7.8.7)
2501	FIG00846773	fig|85011.4.peg.2399	fig|518634.20.peg.1141	fig|260799.41.peg.1207	#N/A	fig|452652.3.peg.4499	fig|227882.9.peg.2130	fig|100226.15.peg.1367	fig|455632.4.peg.1289	fig|264445.3.peg.1430	fig|1855352.4.peg.1180	fig|54571.11.peg.1984	Permease of the drug/metabolite transporter (DMT) superfamily
2202	FIG00554610	fig|85011.4.peg.2400	fig|518634.20.peg.1544	fig|260799.41.peg.1421	fig|681645.3.peg.1876	fig|452652.3.peg.1130	fig|227882.9.peg.1265	fig|100226.15.peg.1066	fig|455632.4.peg.845	fig|264445.3.peg.1078	fig|1855352.4.peg.1028	fig|54571.11.peg.152	Transcriptional regulator, MarR family
2264	FIG00638284	fig|85011.4.peg.2401	fig|518634.20.peg.876	fig|260799.41.peg.5778	fig|681645.3.peg.984	fig|452652.3.peg.901	fig|227882.9.peg.908	fig|100226.15.peg.965	fig|455632.4.peg.851	fig|264445.3.peg.1	fig|1855352.4.peg.846	fig|54571.11.peg.988	hypothetical protein
14	FIG00000038	fig|85011.4.peg.2402	fig|518634.20.peg.473	fig|260799.41.peg.2641	fig|681645.3.peg.1584	fig|452652.3.peg.3137	fig|227882.9.peg.5290	fig|100226.15.peg.2846	fig|455632.4.peg.2852	fig|264445.3.peg.3019	fig|1855352.4.peg.1548	fig|54571.11.peg.3470	Glucosamine--fructose-6-phosphate aminotransferase [isomerizing] (EC 2.6.1.16)
482	FIG00000936	fig|85011.4.peg.2403	#N/A	#N/A	fig|681645.3.peg.757	fig|452652.3.peg.3138	fig|227882.9.peg.4073	fig|100226.15.peg.4809	fig|455632.4.peg.1448	fig|264445.3.peg.4719	fig|1855352.4.peg.4945	fig|54571.11.peg.2216	Pantothenate kinase (EC 2.7.1.33)
2393	FIG00761799	fig|85011.4.peg.2404	fig|518634.20.peg.1073	#N/A	fig|681645.3.peg.1230	fig|452652.3.peg.1757	fig|227882.9.peg.1052	fig|100226.15.peg.1020	fig|455632.4.peg.1019	fig|264445.3.peg.1050	fig|1855352.4.peg.856	fig|54571.11.peg.1120	FIG00761799: membrane protein
1167	FIG00009682	fig|85011.4.peg.2405	fig|518634.20.peg.460	fig|260799.41.peg.2642	fig|681645.3.peg.428	fig|452652.3.peg.3139	fig|227882.9.peg.5286	fig|100226.15.peg.4807	fig|455632.4.peg.2862	fig|264445.3.peg.4717	fig|1855352.4.peg.4944	fig|54571.11.peg.3474	Phosphoglucosamine mutase (EC 5.4.2.10)
546	FIG00001110	fig|85011.4.peg.2406	fig|518634.20.peg.1733	fig|260799.41.peg.2656	fig|681645.3.peg.427	fig|452652.3.peg.3140	fig|227882.9.peg.5285	fig|100226.15.peg.4806	fig|455632.4.peg.2863	fig|264445.3.peg.4716	fig|1855352.4.peg.4943	fig|54571.11.peg.3475	SSU ribosomal protein S9p (S16e)
129	FIG00000211	fig|85011.4.peg.2407	fig|518634.20.peg.1734	fig|260799.41.peg.2657	fig|681645.3.peg.426	fig|452652.3.peg.3141	fig|227882.9.peg.5284	fig|100226.15.peg.4805	fig|455632.4.peg.2864	fig|264445.3.peg.4715	fig|1855352.4.peg.4942	fig|54571.11.peg.3476	LSU ribosomal protein L13p (L13Ae)
2264	FIG00638284	fig|85011.4.peg.2408	fig|518634.20.peg.876	fig|260799.41.peg.5778	fig|681645.3.peg.984	fig|452652.3.peg.901	fig|227882.9.peg.908	fig|100226.15.peg.965	fig|455632.4.peg.851	fig|264445.3.peg.1	fig|1855352.4.peg.846	fig|54571.11.peg.988	hypothetical protein
39	FIG00000093	fig|85011.4.peg.2409	fig|518634.20.peg.1692	fig|260799.41.peg.2306	fig|681645.3.peg.416	fig|452652.3.peg.3144	fig|227882.9.peg.5282	fig|100226.15.peg.4802	fig|455632.4.peg.2867	fig|264445.3.peg.4708	fig|1855352.4.peg.4940	fig|54571.11.peg.3479	tRNA pseudouridine(38-40) synthase (EC 5.4.99.12)
82	FIG00000154	fig|85011.4.peg.2410	fig|518634.20.peg.1693	fig|260799.41.peg.2662	fig|681645.3.peg.414	fig|452652.3.peg.3145	fig|227882.9.peg.5281	fig|100226.15.peg.4801	fig|455632.4.peg.2868	fig|264445.3.peg.4707	fig|1855352.4.peg.4939	fig|54571.11.peg.3480	LSU ribosomal protein L17p
71	FIG00000140	fig|85011.4.peg.2411	fig|518634.20.peg.1694	fig|260799.41.peg.2663	fig|681645.3.peg.413	fig|452652.3.peg.3146	fig|227882.9.peg.485	fig|100226.15.peg.4800	fig|455632.4.peg.2869	fig|264445.3.peg.4706	fig|1855352.4.peg.4938	fig|54571.11.peg.3481	DNA-directed RNA polymerase alpha subunit (EC 2.7.7.6)
[truncated: 9,318 more rows]

## Sheet: OG presence absence
OG	FIGfam ID	S. scabrisporus NF3	Bifidobacterium breve DSM 20213 = JCM 1192	Bacillus anthracis str. Sterne	Corynebacterium pseudotuberculosis C231	Kitasatospora setae KM-6054	Streptomyces avermitilis MA-4680	Streptomyces coelicolor A3(2)	Streptomyces griseus subsp. griseus NBRC 13350	Streptomyces hygroscopicus subsp. limoneus strain KCTC 1717	Streptomyces sp. TLI_053	Streptomyces venezuelae ATCC 15439	Product
[truncated: 10,784 more rows]
